# Supplementary material for: Factors affecting relative abundance of low-mobility fishing resources: spiny lobster in the Galapagos Marine Reserve
Source: PeerJ. 2019 Jul 8;7:e7278. doi: 10.7717/peerj.7278 (PMC6622163; doi:10.7717/peerj.7278)
Supplement: Dataset S1 [file peerj-07-7278-s009.xlsx]

## Sheet: Raw Data Panulirus gracilis
No	HOME_PORT	MONTH	YEAR	SST	FISHING_SCHEDULE	DATA_SOURCE	MACROZONE	ILAND	REGION	DISTANCE	LAT	LON	DIVERS	DIVING HOURS	CPUE
1	Villamil	Sep	2002	20.4	Day	Landing	Floreana	Floreana	Centre- South	33.7	-1.2301	-90.4723	1	40	1.9105
2	Baquerizo	Sep	2002	20.4	Night	Landing	Floreana	Floreana	Centre- South	69.2	-1.2881	-90.4968	1	4	0.2
3	Ayora	Sep	2002	22.5	Day	Observer	Isabela Norte y Este	Isabela	West	36	-0.73991	-90.7976	1	4	1.125
4	Ayora	Sep	2002	22.5	Day	Observer	Isabela Norte y Este	Isabela	West	42.2	-0.60311	-90.9571	1	4	0.125
5	Ayora	Sep	2002	22.5	Day	Observer	Isabela Norte y Este	Isabela	West	37.4	-0.62526	-90.8769	1	4	0.625
6	Ayora	Sep	2002	22.5	Night	Observer	Isabela Norte y Este	Isabela	West	37.4	-0.59777	-90.8972	2	4	1.1875
7	Ayora	Sep	2002	22.5	Day	Observer	Isabela Norte y Este	Isabela	West	37.4	-0.63675	-90.873	2	4	0.5
8	Ayora	Sep	2002	22.5	Day	Observer	Isabela Norte y Este	Isabela	West	42.2	-0.60304	-90.9081	2	4	0.375
9	Ayora	Sep	2002	22.5	Day	Observer	Isabela Norte y Este	Isabela	West	36	-0.73991	-90.7976	2	4	0.875
10	Ayora	Sep	2002	22.5	Night	Observer	Isabela Norte y Este	Isabela	West	47.3	-0.60304	-90.9081	2	4	1.25
11	Ayora	Sep	2002	22.5	Day	Observer	Isabela Norte y Este	Isabela	West	36	-0.73991	-90.7976	2	4	0.4375
12	Ayora	Sep	2002	22.5	Night	Landing	Isabela Norte y Este	Isabela	West	90.6	0.1711	-91.3558	1	2	0.25
13	Ayora	Sep	2002	22.5	Night	Landing	Isabela Norte y Este	Isabela	West	67.5	-0.218	-91.1731	7	10	0.0857143
14	Ayora	Sep	2002	22.5	Night	Landing	Isabela Norte y Este	Isabela	West	61.2	-0.3039	-91.0875	7	3	0.380952
15	Ayora	Sep	2002	22.5	Night	Landing	Isabela Norte y Este	Isabela	West	50.3	-0.375	-90.9555	7	4	0.214286
16	Ayora	Sep	2002	22.5	Day	Landing	Isabela Norte y Este	Isabela	West	90.6	0.1711	-91.3558	7	8	0.146429
17	Ayora	Sep	2002	22.5	Day	Landing	Isabela Norte y Este	Isabela	West	67.5	-0.218	-91.1731	6	6	0.569444
18	Ayora	Sep	2002	22.5	Day	Landing	Isabela Norte y Este	Isabela	West	47.3	-0.4944	-90.95	6	5	0.266667
19	Villamil	Sep	2002	22.5	Day	Landing	Isabela Norte y Este	Isabela	West	40.8	-0.58936	-90.9423	1	7	2.04286
20	Villamil	Sep	2002	22.5	Day	Landing	Isabela Norte y Este	Isabela	West	40.8	-0.58936	-90.9423	1	16	0.396875
21	Villamil	Sep	2002	22.5	Day	Landing	Isabela Norte y Este	Isabela	West	93.6	0.1423	-91.3766	1	5	0.1
22	Villamil	Sep	2002	21.6	Day	Landing	Isabela Oeste	Isabela	West	76.7	-0.43544	-91.2364	1	30	1.45133
23	Villamil	Sep	2002	21.6	Day	Landing	Isabela Oeste	Isabela	West	76.7	-0.43544	-91.2364	1	20	1.8595
24	Villamil	Sep	2002	21.6	Day	Landing	Isabela Oeste	Isabela	West	76.7	-0.43544	-91.2364	1	39	0.512821
25	Villamil	Sep	2002	21.6	Day	Landing	Isabela Oeste	Isabela	West	76.7	-0.43544	-91.2364	2	15	0.23
26	Villamil	Sep	2002	21.6	Day	Landing	Isabela Oeste	Isabela	West	76.7	-0.43544	-91.2364	1	4	0.675
27	Villamil	Sep	2002	21.6	Day	Landing	Isabela Oeste	Isabela	West	76.7	-0.43544	-91.2364	1	4	0.45
28	Villamil	Sep	2002	21.6	Day	Landing	Isabela Oeste	Isabela	West	76.7	-0.43544	-91.2364	1	5	0.1
29	Villamil	Sep	2002	21.6	Night	Landing	Isabela Oeste	Isabela	West	76.7	-0.43544	-91.2364	1	41	1.06341
30	Villamil	Sep	2002	21.6	Day	Landing	Isabela Oeste	Isabela	West	77.3	-0.679682	-91.2618	1	4	0.275
31	Villamil	Sep	2002	21.2	Night	Landing	Isabela Sur	Isabela	West	17	-0.79173	-90.8193	2	7	0.142857
32	Villamil	Sep	2002	21.2	Day	Landing	Isabela Sur	Isabela	West	17	-0.79173	-90.8193	1	10	0.113
33	Villamil	Sep	2002	21.2	Night	Landing	Isabela Sur	Isabela	West	17	-0.79173	-90.8193	1	5	0.34
34	Villamil	Sep	2002	21.2	Day	Landing	Isabela Sur	Isabela	West	17	-0.79173	-90.8193	1	15	0.876667
35	Villamil	Sep	2002	21.2	Day	Landing	Isabela Sur	Isabela	West	17	-0.79173	-90.8193	1	12	2.07833
36	Villamil	Sep	2002	21.2	Day	Landing	Isabela Sur	Isabela	West	4.83	-1.0041	-91.039	1	2.5	0.6
37	Villamil	Sep	2002	21.2	Day	Landing	Isabela Sur	Isabela	West	4.83	-1.0041	-91.039	1	4	1.025
38	Villamil	Sep	2002	21.2	Day	Landing	Isabela Sur	Isabela	West	4.83	-1.0041	-91.039	1	3	0.533333
39	Villamil	Sep	2002	21.2	Day	Landing	Isabela Sur	Isabela	West	4.83	-1.0041	-91.039	1	4	0.1
40	Villamil	Sep	2002	21.2	Day	Landing	Isabela Sur	Isabela	West	4.83	-1.0041	-91.039	1	3	0.133333
41	Villamil	Sep	2002	21.2	Day	Landing	Isabela Sur	Isabela	West	4.83	-1.0041	-91.039	1	4	0.9075
42	Villamil	Sep	2002	21.2	Day	Landing	Isabela Sur	Isabela	West	4.83	-1.0041	-91.039	1	4	0.3975
43	Villamil	Sep	2002	21.2	Day	Landing	Isabela Sur	Isabela	West	4.83	-1.0041	-91.039	1	5	0.226
44	Villamil	Sep	2002	21.2	Day	Landing	Isabela Sur	Isabela	West	4.83	-1.0041	-91.039	1	4	0.7925
45	Villamil	Sep	2002	21.2	Day	Landing	Isabela Sur	Isabela	West	14.7	-1.05069	-91.1743	1	16	1.02062
46	Villamil	Sep	2002	21.2	Day	Landing	Isabela Sur	Isabela	West	14.7	-1.05069	-91.1743	1	5	1.22
47	Villamil	Sep	2002	21.2	Day	Landing	Isabela Sur	Isabela	West	14.7	-1.05069	-91.1743	1	3	0.433333
48	Villamil	Sep	2002	21.2	Day	Landing	Isabela Sur	Isabela	West	14.7	-1.05069	-91.1743	1	12	0.481667
49	Villamil	Sep	2002	21.2	Day	Landing	Isabela Sur	Isabela	West	1.93	-0.97723	-90.988	1	3.5	0.771429
50	Villamil	Sep	2002	21.2	Day	Landing	Isabela Sur	Isabela	West	12.2	-1.0394	-91.1467	1	4	0.2275
51	Villamil	Sep	2002	21.2	Day	Landing	Isabela Sur	Isabela	West	12.2	-1.0394	-91.1467	1	10	2.041
52	Villamil	Sep	2002	21.2	Night	Observer	Isabela Sur	Isabela	West	12.2	-1.02824	-91.2458	2	2.5	1.27
53	Villamil	Sep	2002	21.2	Night	Observer	Isabela Sur	Isabela	West	12.2	-1.02824	-91.2957	2	2.5	0.318
54	Villamil	Sep	2002	21.2	Night	Observer	Isabela Sur	Isabela	West	12.2	-1.05417	-91.1637	2	3	1.92667
55	Villamil	Sep	2002	21.2	Day	Landing	Isabela Sur	Isabela	West	12.2	-1.0394	-91.1467	1	15	1.85933
56	Villamil	Sep	2002	21.2	Day	Observer	Isabela Sur	Isabela	West	34.2	-1.01267	-91.4131	1	3	0.233333
57	Villamil	Sep	2002	21.2	Day	Observer	Isabela Sur	Isabela	West	34.2	-1.0346	-91.4152	2	4	0.775
58	Villamil	Sep	2002	21.2	Day	Observer	Isabela Sur	Isabela	West	34.2	-0.92011	-91.5063	1	3	0.226667
59	Villamil	Sep	2002	21.2	Day	Observer	Isabela Sur	Isabela	West	34.2	-0.92011	-91.5063	1	2	2.95
60	Villamil	Sep	2002	21.2	Day	Observer	Isabela Sur	Isabela	West	34.2	-1.01322	-91.4195	2	3	0.15
61	Villamil	Sep	2002	21.2	Day	Landing	Isabela Sur	Isabela	West	34.2	-0.95519	-91.461	1	12	0.0566667
62	Villamil	Sep	2002	21.2	Day	Landing	Isabela Sur	Isabela	West	34.2	-0.95519	-91.461	1	6	1.13333
63	Villamil	Sep	2002	21.2	Day	Landing	Isabela Sur	Isabela	West	34.2	-0.95519	-91.461	1	6	0.75
64	Villamil	Sep	2002	21.2	Day	Landing	Isabela Sur	Isabela	West	34.2	-0.95519	-91.461	1	10	0.35
65	Villamil	Sep	2002	21.2	Day	Landing	Isabela Sur	Isabela	West	9.18	-1.02	-91.1	1	3	1.66667
66	Villamil	Sep	2002	21.2	Day	Landing	Isabela Sur	Isabela	West	9.18	-1.02	-91.1	1	3	0.666667
67	Villamil	Sep	2002	21.2	Day	Landing	Isabela Sur	Isabela	West	9.18	-1.02	-91.1	1	3	1.5
68	Villamil	Sep	2002	21.2	Day	Landing	Isabela Sur	Isabela	West	9.18	-1.02	-91.1	1	3	0.366667
69	Villamil	Sep	2002	21.2	Day	Landing	Isabela Sur	Isabela	West	9.18	-1.02	-91.1	1	3.5	0.322857
70	Villamil	Sep	2002	21.2	Day	Landing	Isabela Sur	Isabela	West	9.18	-1.02	-91.1	1	4	1.5875
71	Villamil	Sep	2002	21.2	Day	Observer	Isabela Sur	Isabela	West	9.18	-0.95802	-90.9637	1	6.5	0.349231
72	Villamil	Sep	2002	21.2	Day	Landing	Isabela Sur	Isabela	West	9.18	-1.02	-91.1	1	5	0.72
73	Villamil	Sep	2002	21.2	Day	Landing	Isabela Sur	Isabela	West	1.21	-0.978203	-90.9576	1	3	1.43333
74	Villamil	Sep	2002	21.2	Day	Landing	Isabela Sur	Isabela	West	1.21	-0.978203	-90.9576	1	4	0.45
75	Villamil	Sep	2002	21.2	Day	Landing	Isabela Sur	Isabela	West	1.21	-0.978203	-90.9576	1	4	0.1125
76	Villamil	Sep	2002	21.2	Day	Landing	Isabela Sur	Isabela	West	2.1	-0.9711	-90.9343	2	3	0.0333333
77	Villamil	Sep	2002	21.2	Day	Landing	Isabela Sur	Isabela	West	2.1	-0.9711	-90.9343	1	3	1.2
78	Villamil	Sep	2002	21.2	Day	Landing	Isabela Sur	Isabela	West	14.3	-0.85295	-90.7848	1	4	0.6225
79	Villamil	Sep	2002	21.2	Day	Landing	Isabela Sur	Isabela	West	14.9	-1.04912	-91.1846	1	12	0.6425
80	Villamil	Sep	2002	21.2	Day	Observer	Isabela Sur	Isabela	West	14.9	-1.04711	-91.1681	2	4	0.17
81	Villamil	Sep	2002	21.2	Day	Observer	Isabela Sur	Isabela	West	14.9	-1.04716	-91.1609	1	4	1.36
82	Villamil	Sep	2002	21.2	Day	Landing	Isabela Sur	Isabela	West	14.9	-1.04912	-91.1846	1	8	0.68
83	Villamil	Sep	2002	21.2	Day	Landing	Isabela Sur	Isabela	West	14.9	-1.04912	-91.1846	2	15	0.332667
84	Villamil	Sep	2002	21.2	Day	Landing	Isabela Sur	Isabela	West	14.9	-1.04912	-91.1846	2	15	0.226667
85	Villamil	Sep	2002	21.2	Day	Landing	Isabela Sur	Isabela	West	6.56	-1.01864	-91.0558	1	3	0.666667
86	Villamil	Sep	2002	21.2	Day	Landing	Isabela Sur	Isabela	West	6.56	-1.01864	-91.0558	1	5	0.6
87	Villamil	Sep	2002	21.2	Day	Landing	Isabela Sur	Isabela	West	6.56	-1.01864	-91.0558	1	3	0.533333
88	Villamil	Sep	2002	21.2	Day	Landing	Isabela Sur	Isabela	West	6.56	-1.01864	-91.0558	2	3	1.93333
89	Villamil	Sep	2002	21.2	Day	Landing	Isabela Sur	Isabela	West	6.56	-1.01864	-91.0558	1	4	0.675
90	Villamil	Sep	2002	21.2	Day	Landing	Isabela Sur	Isabela	West	6.56	-1.01864	-91.0558	1	5	0.176
91	Villamil	Sep	2002	21.2	Day	Landing	Isabela Sur	Isabela	West	9.22	-1.03944	-91.0943	1	3	1.6
92	Villamil	Sep	2002	21.2	Day	Landing	Isabela Sur	Isabela	West	9.22	-1.03944	-91.0943	1	3	0.766667
93	Villamil	Sep	2002	21.2	Day	Landing	Isabela Sur	Isabela	West	18	-1.0358	-91.2282	1	4	0.5
94	Villamil	Sep	2002	21.2	Day	Landing	Isabela Sur	Isabela	West	18	-1.0358	-91.2282	1	5	0.14
95	Villamil	Sep	2002	21.2	Day	Observer	Isabela Sur	Isabela	West	18	-1.03199	-91.2286	2	3	0.831667
96	Villamil	Sep	2002	21.2	Day	Observer	Isabela Sur	Isabela	West	18	-1.0477	-91.2042	2	3	1.81333
97	Villamil	Sep	2002	21.2	Day	Landing	Isabela Sur	Isabela	West	18	-1.0358	-91.2282	1	5	1.1
98	Villamil	Sep	2002	21.2	Day	Landing	Isabela Sur	Isabela	West	18	-1.0358	-91.2282	2	20	0.635
99	Villamil	Sep	2002	21.2	Day	Landing	Isabela Sur	Isabela	West	18	-1.0358	-91.2282	1	20	2.23
100	Villamil	Sep	2002	21.2	Day	Landing	Isabela Sur	Isabela	West	18	-1.0358	-91.2282	1	12	0.415833
101	Villamil	Sep	2002	21.2	Day	Landing	Isabela Sur	Isabela	West	18	-1.0358	-91.2282	1	12	3.28333
102	Villamil	Sep	2002	21.2	Day	Landing	Isabela Sur	Isabela	West	18	-1.0358	-91.2282	1	20	2.04
103	Villamil	Sep	2002	21.2	Day	Landing	Isabela Sur	Isabela	West	18	-1.0358	-91.2282	1	12	2.30833
104	Villamil	Sep	2002	21.2	Day	Landing	Isabela Sur	Isabela	West	18	-1.0358	-91.2282	1	20	2.22
105	Villamil	Sep	2002	21.2	Day	Landing	Isabela Sur	Isabela	West	18	-1.0358	-91.2282	1	12	1.17167
106	Villamil	Oct	2002	21.7	Day	Landing	Floreana	Floreana	Centre- South	33.7	-1.2301	-90.4723	2	30	0.0151667
107	Ayora	Oct	2002	22.6	Night	Observer	Isabela Norte y Este	Isabela	West	42.2	-0.58936	-90.9423	2	3	0.0833333
108	Ayora	Oct	2002	22.6	Day	Observer	Isabela Norte y Este	Isabela	West	59.9	-0.4191	-90.9605	2	5	0.05
109	Ayora	Oct	2002	22.6	Night	Landing	Isabela Norte y Este	Isabela	West	47.3	-0.4944	-90.95	1	10	0.34
110	Ayora	Oct	2002	22.6	Night	Landing	Isabela Norte y Este	Isabela	West	50.3	-0.375	-90.9555	1	10	0.38
111	Ayora	Oct	2002	22.6	Night	Observer	Isabela Norte y Este	Isabela	West	42.2	-0.58936	-90.9423	3	3	0.0555556
112	Ayora	Oct	2002	22.6	Day	Observer	Isabela Norte y Este	Isabela	West	59.9	-0.42424	-90.9511	3	5	0.0333333
113	Ayora	Oct	2002	22	Night	Observer	Isabela Oeste	Isabela	West	128	-0.26002	-91.3715	2	4	0.4375
114	Ayora	Oct	2002	22	Day	Observer	Isabela Oeste	Isabela	West	46.8	-0.5488	-90.8567	1	3	0.166667
115	Ayora	Oct	2002	22	Night	Observer	Isabela Oeste	Isabela	West	128	-0.26409	-91.3723	3	4	0.291667
116	Villamil	Oct	2002	22	Day	Landing	Isabela Oeste	Isabela	West	76.7	-0.43544	-91.2364	1	3	0.533333
117	Villamil	Oct	2002	22	Day	Landing	Isabela Oeste	Isabela	West	76.7	-0.43544	-91.2364	1	3	0.983333
118	Villamil	Oct	2002	22	Day	Landing	Isabela Oeste	Isabela	West	76.7	-0.43544	-91.2364	2	20	0.238
119	Villamil	Oct	2002	21.6	Day	Landing	Isabela Sur	Isabela	West	3.7	-0.99697	-91.016	2	5	0.658
120	Villamil	Oct	2002	21.6	Day	Landing	Isabela Sur	Isabela	West	3.7	-0.99697	-91.016	1	6	2.04
121	Villamil	Oct	2002	21.6	Day	Landing	Isabela Sur	Isabela	West	3.7	-0.99697	-91.016	1	4.5	0.504444
122	Villamil	Oct	2002	21.6	Day	Landing	Isabela Sur	Isabela	West	17	-0.79173	-90.8193	1	10	0.113
123	Villamil	Oct	2002	21.6	Day	Landing	Isabela Sur	Isabela	West	17	-0.79173	-90.8193	1	6	0.378333
124	Villamil	Oct	2002	21.6	Day	Landing	Isabela Sur	Isabela	West	17	-0.79173	-90.8193	1	3	1.66333
125	Villamil	Oct	2002	21.6	Day	Landing	Isabela Sur	Isabela	West	17	-0.79173	-90.8193	1	10	0.454
126	Villamil	Oct	2002	21.6	Day	Landing	Isabela Sur	Isabela	West	17	-0.79173	-90.8193	1	8	0.31125
127	Villamil	Oct	2002	21.6	Day	Landing	Isabela Sur	Isabela	West	17	-0.79173	-90.8193	1	3	0.303333
128	Villamil	Oct	2002	21.6	Day	Landing	Isabela Sur	Isabela	West	4.83	-1.0041	-91.039	2	5	0.68
129	Villamil	Oct	2002	21.6	Day	Landing	Isabela Sur	Isabela	West	4.83	-1.0041	-91.039	1	3	0.756667
130	Villamil	Oct	2002	21.6	Day	Landing	Isabela Sur	Isabela	West	4.83	-1.0041	-91.039	1	3	0.83
131	Villamil	Oct	2002	21.6	Day	Landing	Isabela Sur	Isabela	West	4.83	-1.0041	-91.039	2	4	0.87875
132	Villamil	Oct	2002	21.6	Day	Landing	Isabela Sur	Isabela	West	4.83	-1.0041	-91.039	1	2	0.455
133	Villamil	Oct	2002	21.6	Day	Landing	Isabela Sur	Isabela	West	4.83	-1.0041	-91.039	1	3.5	1.42571
134	Villamil	Oct	2002	21.6	Day	Landing	Isabela Sur	Isabela	West	4.83	-1.0041	-91.039	2	5	0.612
135	Villamil	Oct	2002	21.6	Day	Landing	Isabela Sur	Isabela	West	4.83	-1.0041	-91.039	1	3.5	0.128571
136	Villamil	Oct	2002	21.6	Day	Landing	Isabela Sur	Isabela	West	4.83	-1.0041	-91.039	1	5	0.362
137	Villamil	Oct	2002	21.6	Day	Landing	Isabela Sur	Isabela	West	4.83	-1.0041	-91.039	1	4	0.6225
138	Villamil	Oct	2002	21.6	Day	Landing	Isabela Sur	Isabela	West	4.83	-1.0041	-91.039	1	3.5	0.905714
139	Villamil	Oct	2002	21.6	Day	Landing	Isabela Sur	Isabela	West	4.83	-1.0041	-91.039	1	5	0.09
140	Villamil	Oct	2002	21.6	Day	Landing	Isabela Sur	Isabela	West	4.83	-1.0041	-91.039	1	4	1.53
141	Villamil	Oct	2002	21.6	Day	Landing	Isabela Sur	Isabela	West	4.83	-1.0041	-91.039	1	4.5	0.755556
142	Villamil	Oct	2002	21.6	Day	Landing	Isabela Sur	Isabela	West	4.83	-1.0041	-91.039	1	5	1.18
143	Villamil	Oct	2002	21.6	Day	Landing	Isabela Sur	Isabela	West	4.83	-1.0041	-91.039	1	4	1.7575
144	Villamil	Oct	2002	21.6	Day	Landing	Isabela Sur	Isabela	West	4.83	-1.0041	-91.039	1	5	0.816
145	Villamil	Oct	2002	21.6	Night	Landing	Isabela Sur	Isabela	West	4.83	-1.0041	-91.039	2	5	0.726
146	Villamil	Oct	2002	21.6	Day	Landing	Isabela Sur	Isabela	West	4.83	-1.0041	-91.039	1	4	0.85
147	Villamil	Oct	2002	21.6	Day	Landing	Isabela Sur	Isabela	West	4.83	-1.0041	-91.039	1	5	0.622
148	Villamil	Oct	2002	21.6	Day	Landing	Isabela Sur	Isabela	West	4.83	-1.0041	-91.039	1	5	0.816
149	Villamil	Oct	2002	21.6	Day	Landing	Isabela Sur	Isabela	West	4.83	-1.0041	-91.039	1	5	0.634
150	Villamil	Oct	2002	21.6	Day	Landing	Isabela Sur	Isabela	West	4.83	-1.0041	-91.039	2	5	0.454
151	Villamil	Oct	2002	21.6	Day	Landing	Isabela Sur	Isabela	West	4.83	-1.0041	-91.039	1	4	0.7375
152	Villamil	Oct	2002	21.6	Day	Landing	Isabela Sur	Isabela	West	4.83	-1.0041	-91.039	1	4	0.3975
153	Villamil	Oct	2002	21.6	Day	Landing	Isabela Sur	Isabela	West	4.83	-1.0041	-91.039	1	4	1.305
154	Villamil	Oct	2002	21.6	Day	Landing	Isabela Sur	Isabela	West	4.83	-1.0041	-91.039	1	5	2.086
155	Villamil	Oct	2002	21.6	Day	Landing	Isabela Sur	Isabela	West	4.83	-1.0041	-91.039	1	3	1.28333
156	Villamil	Oct	2002	21.6	Day	Landing	Isabela Sur	Isabela	West	4.83	-1.0041	-91.039	1	3	1.28333
157	Villamil	Oct	2002	21.6	Day	Landing	Isabela Sur	Isabela	West	4.83	-1.0041	-91.039	1	3	1.89
158	Villamil	Oct	2002	21.6	Day	Landing	Isabela Sur	Isabela	West	4.83	-1.0041	-91.039	1	5	0.498
159	Villamil	Oct	2002	21.6	Day	Landing	Isabela Sur	Isabela	West	4.83	-1.0041	-91.039	1	4	0.6225
160	Villamil	Oct	2002	21.6	Day	Landing	Isabela Sur	Isabela	West	4.83	-1.0041	-91.039	2	4	0.6525
161	Villamil	Oct	2002	21.6	Day	Observer	Isabela Sur	Isabela	West	4.83	-0.99787	-91.0383	1	3	1.89
162	Villamil	Oct	2002	21.6	Day	Landing	Isabela Sur	Isabela	West	4.83	-1.0041	-91.039	1	5	0.544
163	Villamil	Oct	2002	21.6	Day	Landing	Isabela Sur	Isabela	West	4.83	-1.0041	-91.039	1	3	0.12
164	Villamil	Oct	2002	21.6	Day	Observer	Isabela Sur	Isabela	West	4.83	-0.97961	-91.0022	1	3	2.94667
165	Villamil	Oct	2002	21.6	Day	Landing	Isabela Sur	Isabela	West	4.83	-1.0041	-91.039	1	5	0.68
166	Villamil	Oct	2002	21.6	Day	Landing	Isabela Sur	Isabela	West	4.83	-1.0041	-91.039	2	5	0.68
167	Villamil	Oct	2002	21.6	Day	Landing	Isabela Sur	Isabela	West	4.83	-1.0041	-91.039	1	4	2.6
168	Villamil	Oct	2002	21.6	Day	Landing	Isabela Sur	Isabela	West	4.83	-1.0041	-91.039	1	5	1.18
169	Villamil	Oct	2002	21.6	Day	Landing	Isabela Sur	Isabela	West	4.83	-1.0041	-91.039	1	5	0.862
170	Villamil	Oct	2002	21.6	Day	Landing	Isabela Sur	Isabela	West	4.83	-1.0041	-91.039	2	5	0.952
171	Villamil	Oct	2002	21.6	Day	Landing	Isabela Sur	Isabela	West	4.83	-1.0041	-91.039	1	3	0.756667
172	Villamil	Oct	2002	21.6	Day	Landing	Isabela Sur	Isabela	West	4.83	-1.0041	-91.039	1	4	1.135
173	Villamil	Oct	2002	21.6	Day	Landing	Isabela Sur	Isabela	West	14.7	-1.05069	-91.1743	1	10	0.839
174	Villamil	Oct	2002	21.6	Day	Landing	Isabela Sur	Isabela	West	14.7	-1.05069	-91.1743	1	4	0.7925
175	Villamil	Oct	2002	21.6	Day	Landing	Isabela Sur	Isabela	West	14.7	-1.05069	-91.1743	1	12	0.869167
176	Villamil	Oct	2002	21.6	Day	Landing	Isabela Sur	Isabela	West	14.7	-1.05069	-91.1743	1	3	0.603333
177	Villamil	Oct	2002	21.6	Day	Landing	Isabela Sur	Isabela	West	14.7	-1.05069	-91.1743	2	5	0.454
178	Villamil	Oct	2002	21.6	Day	Landing	Isabela Sur	Isabela	West	14.7	-1.05069	-91.1743	2	13	0.505769
179	Villamil	Oct	2002	21.6	Day	Landing	Isabela Sur	Isabela	West	14.7	-1.05069	-91.1743	1	4	0.34
180	Villamil	Oct	2002	21.6	Day	Landing	Isabela Sur	Isabela	West	0.52	-0.96708	-90.9665	1	3	0.756667
181	Villamil	Oct	2002	21.6	Day	Landing	Isabela Sur	Isabela	West	0.52	-0.96708	-90.9665	1	4	0.5675
182	Villamil	Oct	2002	21.6	Day	Observer	Isabela Sur	Isabela	West	0.52	-0.96974	-90.9667	1	2	1.75
183	Villamil	Oct	2002	21.6	Day	Landing	Isabela Sur	Isabela	West	0.52	-0.96708	-90.9665	1	5	0.908
184	Villamil	Oct	2002	21.6	Day	Landing	Isabela Sur	Isabela	West	1.93	-0.97723	-90.988	1	3	0.226667
185	Villamil	Oct	2002	21.6	Day	Landing	Isabela Sur	Isabela	West	1.93	-0.97723	-90.988	2	3	0.265
186	Villamil	Oct	2002	21.6	Night	Landing	Isabela Sur	Isabela	West	1.93	-0.97723	-90.988	1	4	1.4175
187	Villamil	Oct	2002	21.6	Day	Landing	Isabela Sur	Isabela	West	1.93	-0.97723	-90.988	1	4	0.85
188	Villamil	Oct	2002	21.6	Night	Landing	Isabela Sur	Isabela	West	1.93	-0.97723	-90.988	1	3	2.12
189	Villamil	Oct	2002	21.6	Night	Landing	Isabela Sur	Isabela	West	1.93	-0.97723	-90.988	2	3	0.188333
190	Villamil	Oct	2002	21.6	Day	Landing	Isabela Sur	Isabela	West	1.93	-0.97723	-90.988	1	5	0.59
191	Villamil	Oct	2002	21.6	Night	Landing	Isabela Sur	Isabela	West	1.93	-0.97723	-90.988	1	3	0.453333
192	Villamil	Oct	2002	21.6	Day	Landing	Isabela Sur	Isabela	West	12.2	-1.0394	-91.1467	2	12	1.17167
193	Villamil	Oct	2002	21.6	Day	Landing	Isabela Sur	Isabela	West	12.2	-1.0394	-91.1467	1	3	0.226667
194	Villamil	Oct	2002	21.6	Day	Landing	Isabela Sur	Isabela	West	12.2	-1.0394	-91.1467	2	3	0.216667
195	Villamil	Oct	2002	21.6	Day	Landing	Isabela Sur	Isabela	West	12.2	-1.0394	-91.1467	1	3	0.0766667
196	Villamil	Oct	2002	21.6	Day	Landing	Isabela Sur	Isabela	West	12.2	-1.0394	-91.1467	1	8	0.085
197	Villamil	Oct	2002	21.6	Day	Landing	Isabela Sur	Isabela	West	12.2	-1.0394	-91.1467	1	8	0.255
198	Villamil	Oct	2002	21.6	Day	Landing	Isabela Sur	Isabela	West	12.2	-1.0394	-91.1467	2	12	1.25667
199	Villamil	Oct	2002	21.6	Day	Landing	Isabela Sur	Isabela	West	12.2	-1.0394	-91.1467	1	6	0.151667
200	Villamil	Oct	2002	21.6	Day	Landing	Isabela Sur	Isabela	West	12.2	-1.0394	-91.1467	2	15	0.521667
201	Villamil	Oct	2002	21.6	Day	Landing	Isabela Sur	Isabela	West	12.2	-1.0394	-91.1467	2	4	0.935
202	Villamil	Oct	2002	21.6	Day	Observer	Isabela Sur	Isabela	West	12.2	-1.04117	-91.1571	1	4	0.34
203	Villamil	Oct	2002	21.6	Day	Landing	Isabela Sur	Isabela	West	12.2	-1.0394	-91.1467	2	20	0.46475
204	Villamil	Oct	2002	21.6	Day	Landing	Isabela Sur	Isabela	West	12.2	-1.0394	-91.1467	1	15	0.498667
205	Villamil	Oct	2002	21.6	Day	Landing	Isabela Sur	Isabela	West	12.2	-1.0394	-91.1467	1	12	0.585833
206	Villamil	Oct	2002	21.6	Day	Landing	Isabela Sur	Isabela	West	12.2	-1.0394	-91.1467	2	18	0.503889
207	Villamil	Oct	2002	21.6	Day	Observer	Isabela Sur	Isabela	West	12.2	-1.0421	-91.1584	1	8	0.28375
208	Villamil	Oct	2002	21.6	Night	Observer	Isabela Sur	Isabela	West	12.2	-1.05308	-91.9779	1	4	0.2825
209	Villamil	Oct	2002	21.6	Day	Landing	Isabela Sur	Isabela	West	12.2	-1.0394	-91.1467	1	12	0.548333
210	Villamil	Oct	2002	21.6	Day	Landing	Isabela Sur	Isabela	West	22.7	-0.72072	-90.8072	1	5	0.454
211	Villamil	Oct	2002	21.6	Day	Landing	Isabela Sur	Isabela	West	22.7	-0.72072	-90.8072	1	4	1.0775
212	Villamil	Oct	2002	21.6	Day	Landing	Isabela Sur	Isabela	West	3.1	-0.98601	-91.0037	1	2	0.455
213	Villamil	Oct	2002	21.6	Day	Landing	Isabela Sur	Isabela	West	34.2	-0.95519	-91.461	1	16	0.893125
214	Villamil	Oct	2002	21.6	Day	Landing	Isabela Sur	Isabela	West	34.2	-0.95519	-91.461	2	15	0.317333
215	Villamil	Oct	2002	21.6	Day	Landing	Isabela Sur	Isabela	West	34.2	-0.95519	-91.461	1	18	0.793889
216	Villamil	Oct	2002	21.6	Day	Landing	Isabela Sur	Isabela	West	34.2	-0.95519	-91.461	2	20	0.6915
217	Villamil	Oct	2002	21.6	Day	Landing	Isabela Sur	Isabela	West	34.2	-0.95519	-91.461	1	20	0.975
218	Villamil	Oct	2002	21.6	Day	Landing	Isabela Sur	Isabela	West	34.2	-0.95519	-91.461	2	20	1.0725
219	Villamil	Oct	2002	21.6	Day	Landing	Isabela Sur	Isabela	West	9.18	-1.02	-91.1	1	4	1.36
220	Villamil	Oct	2002	21.6	Day	Landing	Isabela Sur	Isabela	West	9.18	-1.02	-91.1	1	4	1.135
221	Villamil	Oct	2002	21.6	Day	Landing	Isabela Sur	Isabela	West	9.18	-1.02	-91.1	1	4	0.2825
222	Villamil	Oct	2002	21.6	Day	Landing	Isabela Sur	Isabela	West	9.18	-1.02	-91.1	2	5	0.748
223	Villamil	Oct	2002	21.6	Day	Landing	Isabela Sur	Isabela	West	9.18	-1.02	-91.1	1	6	1.51167
224	Villamil	Oct	2002	21.6	Day	Landing	Isabela Sur	Isabela	West	9.18	-1.02	-91.1	1	6	0.566667
225	Villamil	Oct	2002	21.6	Day	Landing	Isabela Sur	Isabela	West	9.18	-1.02	-91.1	1	5	0.952
226	Villamil	Oct	2002	21.6	Day	Landing	Isabela Sur	Isabela	West	9.18	-1.02	-91.1	1	3	2.72
227	Villamil	Oct	2002	21.6	Day	Landing	Isabela Sur	Isabela	West	9.18	-1.02	-91.1	1	5	0.544
228	Villamil	Oct	2002	21.6	Day	Landing	Isabela Sur	Isabela	West	9.18	-1.02	-91.1	1	3	0.68
229	Villamil	Oct	2002	21.6	Day	Landing	Isabela Sur	Isabela	West	9.18	-1.02	-91.1	2	5	0.249
230	Villamil	Oct	2002	21.6	Day	Landing	Isabela Sur	Isabela	West	9.18	-1.02	-91.1	1	4	0.55
231	Villamil	Oct	2002	21.6	Day	Landing	Isabela Sur	Isabela	West	9.18	-1.02	-91.1	1	5	0.816
232	Villamil	Oct	2002	21.6	Day	Landing	Isabela Sur	Isabela	West	9.18	-1.02	-91.1	2	4	0.935
233	Villamil	Oct	2002	21.6	Day	Landing	Isabela Sur	Isabela	West	9.18	-1.02	-91.1	1	4	0.7925
234	Villamil	Oct	2002	21.6	Day	Landing	Isabela Sur	Isabela	West	9.18	-1.02	-91.1	1	4	1.4175
235	Villamil	Oct	2002	21.6	Day	Landing	Isabela Sur	Isabela	West	9.18	-1.02	-91.1	1	5	1.452
236	Villamil	Oct	2002	21.6	Day	Landing	Isabela Sur	Isabela	West	9.18	-1.02	-91.1	1	4	1.36
237	Villamil	Oct	2002	21.6	Day	Landing	Isabela Sur	Isabela	West	9.18	-1.02	-91.1	1	4	0.7925
238	Villamil	Oct	2002	21.6	Day	Landing	Isabela Sur	Isabela	West	9.18	-1.02	-91.1	1	4	1.19
239	Villamil	Oct	2002	21.6	Day	Landing	Isabela Sur	Isabela	West	9.18	-1.02	-91.1	2	5	0.703
240	Villamil	Oct	2002	21.6	Day	Landing	Isabela Sur	Isabela	West	9.18	-1.02	-91.1	1	5	0.998
241	Villamil	Oct	2002	21.6	Day	Landing	Isabela Sur	Isabela	West	9.18	-1.02	-91.1	1	6	1.09667
242	Villamil	Oct	2002	21.6	Day	Landing	Isabela Sur	Isabela	West	9.18	-1.02	-91.1	2	4	0.68
243	Villamil	Oct	2002	21.6	Day	Landing	Isabela Sur	Isabela	West	9.18	-1.02	-91.1	1	4	1.2475
244	Villamil	Oct	2002	21.6	Day	Landing	Isabela Sur	Isabela	West	9.18	-1.02	-91.1	1	4	1.02
245	Villamil	Oct	2002	21.6	Day	Landing	Isabela Sur	Isabela	West	9.18	-1.02	-91.1	1	4	1.5875
246	Villamil	Oct	2002	21.6	Day	Landing	Isabela Sur	Isabela	West	9.18	-1.02	-91.1	1	3	1.21
247	Villamil	Oct	2002	21.6	Day	Landing	Isabela Sur	Isabela	West	9.18	-1.02	-91.1	1	4	1.475
248	Villamil	Oct	2002	21.6	Day	Landing	Isabela Sur	Isabela	West	9.18	-1.02	-91.1	2	4	0.85
249	Villamil	Oct	2002	21.6	Day	Landing	Isabela Sur	Isabela	West	9.18	-1.02	-91.1	1	4	1.135
250	Villamil	Oct	2002	21.6	Day	Landing	Isabela Sur	Isabela	West	9.18	-1.02	-91.1	1	3	0.906667
251	Villamil	Oct	2002	21.6	Day	Landing	Isabela Sur	Isabela	West	9.18	-1.02	-91.1	1	4	1.815
252	Villamil	Oct	2002	21.6	Day	Landing	Isabela Sur	Isabela	West	9.18	-1.02	-91.1	1	5	1.088
253	Villamil	Oct	2002	21.6	Day	Landing	Isabela Sur	Isabela	West	9.18	-1.02	-91.1	1	5	0.408
254	Villamil	Oct	2002	21.6	Day	Landing	Isabela Sur	Isabela	West	1.21	-0.978203	-90.9576	1	4	0.34
255	Villamil	Oct	2002	21.6	Day	Landing	Isabela Sur	Isabela	West	1.21	-0.978203	-90.9576	1	5	1.224
256	Villamil	Oct	2002	21.6	Day	Landing	Isabela Sur	Isabela	West	1.21	-0.978203	-90.9576	1	3	0.303333
257	Villamil	Oct	2002	21.6	Day	Landing	Isabela Sur	Isabela	West	1.21	-0.978203	-90.9576	1	5	1.18
258	Villamil	Oct	2002	21.6	Day	Landing	Isabela Sur	Isabela	West	1.21	-0.978203	-90.9576	1	2	0.225
259	Villamil	Oct	2002	21.6	Day	Observer	Isabela Sur	Isabela	West	1.21	-0.978203	-90.9576	1	4	0.68
260	Villamil	Oct	2002	21.6	Day	Landing	Isabela Sur	Isabela	West	1.21	-0.978203	-90.9576	1	5	1.18
261	Villamil	Oct	2002	21.6	Day	Landing	Isabela Sur	Isabela	West	1.21	-0.978203	-90.9576	2	4	0.0775
262	Villamil	Oct	2002	21.6	Day	Landing	Isabela Sur	Isabela	West	1.21	-0.978203	-90.9576	1	5	0.362
263	Villamil	Oct	2002	21.6	Day	Landing	Isabela Sur	Isabela	West	1.21	-0.978203	-90.9576	1	5	1.678
264	Villamil	Oct	2002	21.6	Day	Landing	Isabela Sur	Isabela	West	1.21	-0.978203	-90.9576	1	5	0.454
265	Villamil	Oct	2002	21.6	Day	Landing	Isabela Sur	Isabela	West	1.21	-0.978203	-90.9576	2	4	0.19875
266	Villamil	Oct	2002	21.6	Day	Landing	Isabela Sur	Isabela	West	1.21	-0.978203	-90.9576	2	4	0.22625
267	Villamil	Oct	2002	21.6	Day	Landing	Isabela Sur	Isabela	West	1.21	-0.978203	-90.9576	1	4.5	0.0533333
268	Villamil	Oct	2002	21.6	Day	Landing	Isabela Sur	Isabela	West	2.1	-0.9711	-90.9343	1	4	1.475
269	Villamil	Oct	2002	21.6	Night	Landing	Isabela Sur	Isabela	West	2.1	-0.9711	-90.9343	1	3	0.15
270	Villamil	Oct	2002	21.6	Day	Landing	Isabela Sur	Isabela	West	2.1	-0.9711	-90.9343	1	4	0.15
271	Villamil	Oct	2002	21.6	Day	Landing	Isabela Sur	Isabela	West	2.1	-0.9711	-90.9343	1	3	0.603333
272	Villamil	Oct	2002	21.6	Day	Landing	Isabela Sur	Isabela	West	2.1	-0.9711	-90.9343	1	5	0.454
273	Villamil	Oct	2002	21.6	Day	Landing	Isabela Sur	Isabela	West	2.1	-0.9711	-90.9343	1	4	0.2275
274	Villamil	Oct	2002	21.6	Day	Landing	Isabela Sur	Isabela	West	2.1	-0.9711	-90.9343	1	4	0.08
275	Villamil	Oct	2002	21.6	Day	Landing	Isabela Sur	Isabela	West	2.1	-0.9711	-90.9343	1	3	1.05667
276	Villamil	Oct	2002	21.6	Day	Landing	Isabela Sur	Isabela	West	2.1	-0.9711	-90.9343	2	4	0.96375
277	Villamil	Oct	2002	21.6	Day	Landing	Isabela Sur	Isabela	West	2.1	-0.9711	-90.9343	2	4	0.14125
278	Villamil	Oct	2002	21.6	Day	Landing	Isabela Sur	Isabela	West	14.9	-1.04912	-91.1846	1	6	0.68
279	Villamil	Oct	2002	21.6	Day	Landing	Isabela Sur	Isabela	West	14.9	-1.04912	-91.1846	2	5	0.726
280	Villamil	Oct	2002	21.6	Day	Landing	Isabela Sur	Isabela	West	14.9	-1.04912	-91.1846	2	8	0.198125
281	Villamil	Oct	2002	21.6	Night	Landing	Isabela Sur	Isabela	West	14.9	-1.04912	-91.1846	1	3	1.58667
282	Villamil	Oct	2002	21.6	Day	Landing	Isabela Sur	Isabela	West	14.9	-1.04912	-91.1846	1	4.5	1.46222
283	Villamil	Oct	2002	21.6	Day	Landing	Isabela Sur	Isabela	West	14.9	-1.04912	-91.1846	2	18	0.333333
284	Villamil	Oct	2002	21.6	Day	Landing	Isabela Sur	Isabela	West	14.9	-1.04912	-91.1846	2	6	1.70083
285	Villamil	Oct	2002	21.6	Day	Landing	Isabela Sur	Isabela	West	14.9	-1.04912	-91.1846	2	9	0.151111
286	Villamil	Oct	2002	21.6	Day	Landing	Isabela Sur	Isabela	West	14.9	-1.04912	-91.1846	1	25	0.6348
287	Villamil	Oct	2002	21.6	Day	Landing	Isabela Sur	Isabela	West	14.9	-1.04912	-91.1846	2	15	0.393
288	Villamil	Oct	2002	21.6	Day	Landing	Isabela Sur	Isabela	West	14.9	-1.04912	-91.1846	1	15	0.438667
289	Villamil	Oct	2002	21.6	Night	Landing	Isabela Sur	Isabela	West	14.9	-1.04912	-91.1846	2	3	0.0383333
290	Villamil	Oct	2002	21.6	Night	Landing	Isabela Sur	Isabela	West	33	-0.98813	-91.457	2	3	0.113333
291	Villamil	Oct	2002	21.6	Day	Landing	Isabela Sur	Isabela	West	6.56	-1.01864	-91.0558	1	3	0.756667
292	Villamil	Oct	2002	21.6	Day	Landing	Isabela Sur	Isabela	West	6.56	-1.01864	-91.0558	1	6	0.87
293	Villamil	Oct	2002	21.6	Day	Landing	Isabela Sur	Isabela	West	6.56	-1.01864	-91.0558	1	3	0.333333
294	Villamil	Oct	2002	21.6	Day	Landing	Isabela Sur	Isabela	West	6.56	-1.01864	-91.0558	1	4	1.6
295	Villamil	Oct	2002	21.6	Day	Landing	Isabela Sur	Isabela	West	6.56	-1.01864	-91.0558	1	5	1.044
296	Villamil	Oct	2002	21.6	Day	Landing	Isabela Sur	Isabela	West	6.56	-1.01864	-91.0558	1	5	0.816
297	Villamil	Oct	2002	21.6	Day	Landing	Isabela Sur	Isabela	West	6.56	-1.01864	-91.0558	1	5	0.454
298	Villamil	Oct	2002	21.6	Day	Landing	Isabela Sur	Isabela	West	6.56	-1.01864	-91.0558	2	4	0.5675
299	Villamil	Oct	2002	21.6	Day	Landing	Isabela Sur	Isabela	West	6.56	-1.01864	-91.0558	2	4	1.105
300	Villamil	Oct	2002	21.6	Day	Landing	Isabela Sur	Isabela	West	6.56	-1.01864	-91.0558	2	4	1.4175
301	Villamil	Oct	2002	21.6	Day	Landing	Isabela Sur	Isabela	West	6.56	-1.01864	-91.0558	1	4	1.87
302	Villamil	Oct	2002	21.6	Day	Landing	Isabela Sur	Isabela	West	6.56	-1.01864	-91.0558	1	4	0.4525
303	Villamil	Oct	2002	21.6	Day	Landing	Isabela Sur	Isabela	West	6.56	-1.01864	-91.0558	1	4	1.305
304	Villamil	Oct	2002	21.6	Day	Landing	Isabela Sur	Isabela	West	6.56	-1.01864	-91.0558	1	3	1.05667
305	Villamil	Oct	2002	21.6	Day	Landing	Isabela Sur	Isabela	West	6.56	-1.01864	-91.0558	1	4	1.02
306	Villamil	Oct	2002	21.6	Day	Landing	Isabela Sur	Isabela	West	6.56	-1.01864	-91.0558	1	4	1.02
307	Villamil	Oct	2002	21.6	Day	Landing	Isabela Sur	Isabela	West	6.56	-1.01864	-91.0558	1	4	1.2475
308	Villamil	Oct	2002	21.6	Day	Landing	Isabela Sur	Isabela	West	6.56	-1.01864	-91.0558	1	5	0.98
309	Villamil	Oct	2002	21.6	Day	Landing	Isabela Sur	Isabela	West	6.56	-1.01864	-91.0558	1	4	1.305
310	Villamil	Oct	2002	21.6	Night	Landing	Isabela Sur	Isabela	West	8.1	-0.92	-90.85	1	4	0.3975
311	Villamil	Oct	2002	21.6	Day	Landing	Isabela Sur	Isabela	West	8.1	-0.92	-90.85	1	4	0.1125
312	Villamil	Oct	2002	21.6	Day	Landing	Isabela Sur	Isabela	West	9.22	-1.03944	-91.0943	1	4	1.9275
313	Villamil	Oct	2002	21.6	Night	Landing	Isabela Sur	Isabela	West	9.22	-1.03944	-91.0943	1	4	1.135
314	Villamil	Oct	2002	21.6	Day	Landing	Isabela Sur	Isabela	West	18	-1.0358	-91.2282	2	10	0.499
315	Villamil	Oct	2002	21.6	Day	Landing	Isabela Sur	Isabela	West	18	-1.0358	-91.2282	1	5	0.072
316	Villamil	Oct	2002	21.6	Day	Landing	Isabela Sur	Isabela	West	18	-1.0358	-91.2282	2	15	1.19433
317	Villamil	Oct	2002	21.6	Day	Landing	Isabela Sur	Isabela	West	18	-1.0358	-91.2282	1	3	1.51333
318	Villamil	Oct	2002	21.6	Day	Observer	Isabela Sur	Isabela	West	18	-1.0469	-91.2041	1	3	1.28333
319	Villamil	Oct	2002	21.6	Night	Landing	Isabela Sur	Isabela	West	18	-1.0358	-91.2282	1	4	0.2275
320	Villamil	Oct	2002	21.6	Day	Landing	Isabela Sur	Isabela	West	18	-1.0358	-91.2282	1	3	1.66333
321	Villamil	Oct	2002	21.6	Day	Landing	Isabela Sur	Isabela	West	18	-1.0358	-91.2282	1	3	0.303333
322	Villamil	Oct	2002	21.6	Day	Landing	Isabela Sur	Isabela	West	18	-1.0358	-91.2282	1	20	0.5895
323	Villamil	Oct	2002	21.6	Night	Landing	Isabela Sur	Isabela	West	18	-1.0358	-91.2282	2	3	0.075
324	Villamil	Oct	2002	21.6	Night	Landing	Isabela Sur	Isabela	West	18	-1.0358	-91.2282	1	2	0.565
325	Villamil	Oct	2002	21.6	Day	Landing	Isabela Sur	Isabela	West	18	-1.0358	-91.2282	1	3	1.96667
326	Villamil	Oct	2002	21.6	Day	Landing	Isabela Sur	Isabela	West	18	-1.0358	-91.2282	1	3	0.15
327	Villamil	Oct	2002	21.6	Night	Landing	Isabela Sur	Isabela	West	18	-1.0358	-91.2282	1	3	0.906667
328	Villamil	Oct	2002	21.6	Day	Landing	Isabela Sur	Isabela	West	18	-1.0358	-91.2282	1	3	2.57
329	Villamil	Oct	2002	21.6	Day	Observer	Isabela Sur	Isabela	West	18	-1.03283	-91.2254	2	3	0.301667
330	Villamil	Oct	2002	21.6	Day	Landing	Isabela Sur	Isabela	West	18	-1.0358	-91.2282	1	3	0.0766667
331	Villamil	Oct	2002	21.6	Night	Landing	Isabela Sur	Isabela	West	18	-1.0358	-91.2282	2	3	0.906667
332	Villamil	Oct	2002	21.6	Day	Landing	Isabela Sur	Isabela	West	18	-1.0358	-91.2282	1	20	0.363
333	Villamil	Oct	2002	21.6	Day	Observer	Isabela Sur	Isabela	West	18	-1.03269	-91.2244	1	3	1.36
334	Villamil	Oct	2002	21.6	Night	Landing	Isabela Sur	Isabela	West	18	-1.0358	-91.2282	2	2	0.9075
335	Villamil	Oct	2002	21.6	Day	Landing	Isabela Sur	Isabela	West	18	-1.0358	-91.2282	1	15	0.695333
336	Ayora	Nov	2002	22.4	Day	Landing	Fernandina	Fernandina	West	132	-0.282398	-91.5249	6	7	0.0952381
337	Ayora	Nov	2002	23.2	Night	Landing	Floreana	Floreana	Centre- South	34	-1.3141	-90.3769	2	4	0.4875
338	Ayora	Nov	2002	24.3	Night	Landing	Isabela Norte y Este	Isabela	West	47.3	-0.4944	-90.95	4	13	0.103846
339	Ayora	Nov	2002	23.7	Day	Landing	Isabela Oeste	Isabela	West	49.6	-0.37086	-91.282	6	9	0.166667
340	Villamil	Nov	2002	23.7	Day	Landing	Isabela Oeste	Isabela	West	76.7	-0.43544	-91.2364	2	18	0.453611
341	Villamil	Nov	2002	23.7	Day	Landing	Isabela Oeste	Isabela	West	76.7	-0.43544	-91.2364	1	20	1.295
342	Villamil	Nov	2002	23.7	Day	Observer	Isabela Oeste	Isabela	West	76.7	-0.43544	-91.2364	2	3	0.833333
343	Villamil	Nov	2002	23.7	Night	Observer	Isabela Oeste	Isabela	West	76.7	-0.43544	-91.2364	2	2	0.125
344	Villamil	Nov	2002	23.7	Night	Observer	Isabela Oeste	Isabela	West	76.7	-0.43544	-91.2364	1	2	0.7
345	Villamil	Nov	2002	23.7	Day	Observer	Isabela Oeste	Isabela	West	76.7	-0.43544	-91.2364	1	3	1.5
346	Villamil	Nov	2002	23.7	Night	Observer	Isabela Oeste	Isabela	West	76.7	-0.43544	-91.2364	1	2	1.6
347	Villamil	Nov	2002	23.7	Day	Observer	Isabela Oeste	Isabela	West	76.7	-0.43544	-91.2364	1	3	1.83333
348	Villamil	Nov	2002	23.7	Day	Observer	Isabela Oeste	Isabela	West	76.7	-0.23163	-91.1454	1	3	1.06667
349	Villamil	Nov	2002	23.7	Night	Observer	Isabela Oeste	Isabela	West	76.7	-0.23163	-91.1454	1	2	0.7
350	Villamil	Nov	2002	23.7	Day	Observer	Isabela Oeste	Isabela	West	75.5	-0.37086	-91.6116	2	1	0.25
351	Villamil	Nov	2002	23.7	Night	Observer	Isabela Oeste	Isabela	West	75.5	-0.37086	-91.6116	2	3	0.15
352	Villamil	Nov	2002	23.7	Night	Observer	Isabela Oeste	Isabela	West	75.5	-0.37086	-91.6116	2	2	1.375
353	Villamil	Nov	2002	23.7	Day	Observer	Isabela Oeste	Isabela	West	75.5	-0.37086	-91.6116	2	3	1.21667
354	Villamil	Nov	2002	23.7	Night	Observer	Isabela Oeste	Isabela	West	75.5	-0.37086	-91.6116	1	3	0.6
355	Villamil	Nov	2002	23.7	Night	Observer	Isabela Oeste	Isabela	West	75.5	-0.37086	-91.6116	1	1	0.9
356	Villamil	Nov	2002	23.7	Day	Observer	Isabela Oeste	Isabela	West	75.5	-0.37086	-91.6116	1	2	0.45
357	Villamil	Nov	2002	23.7	Day	Observer	Isabela Oeste	Isabela	West	75.5	-0.37086	-91.6116	1	3	0.466667
358	Villamil	Nov	2002	23.7	Day	Observer	Isabela Oeste	Isabela	West	75.5	-0.37086	-91.6116	1	3	1.06667
359	Villamil	Nov	2002	23.7	Night	Observer	Isabela Oeste	Isabela	West	75.5	-0.37086	-91.6116	1	3	1.66667
360	Villamil	Nov	2002	23.7	Night	Observer	Isabela Oeste	Isabela	West	75.5	-0.37086	-91.6116	1	2	3.85
361	Villamil	Nov	2002	23.7	Night	Observer	Isabela Oeste	Isabela	West	75.5	-0.37086	-91.6116	1	3	0.166667
362	Villamil	Nov	2002	23.7	Day	Observer	Isabela Oeste	Isabela	West	75.5	-0.21258	-91.1651	1	3	1.3
363	Villamil	Nov	2002	23.7	Day	Observer	Isabela Oeste	Isabela	West	75.5	-0.37086	-91.6116	1	3	2.43333
364	Villamil	Nov	2002	23.7	Day	Observer	Isabela Oeste	Isabela	West	59.4	-0.6832	-91.325	2	3	0.15
365	Villamil	Nov	2002	23.7	Day	Observer	Isabela Oeste	Isabela	West	59.4	-0.6832	-91.325	1	3	0.6
366	Villamil	Nov	2002	23.3	Day	Landing	Isabela Sur	Isabela	West	3.7	-0.99697	-91.016	1	3	0.603333
367	Villamil	Nov	2002	23.3	Day	Landing	Isabela Sur	Isabela	West	3.7	-0.99697	-91.016	1	4	0.34
368	Villamil	Nov	2002	23.3	Day	Landing	Isabela Sur	Isabela	West	3.7	-0.99697	-91.016	1	4	1.075
369	Villamil	Nov	2002	23.3	Night	Landing	Isabela Sur	Isabela	West	17	-0.79173	-90.8193	1	3	1.74
370	Villamil	Nov	2002	23.3	Night	Landing	Isabela Sur	Isabela	West	17	-0.79173	-90.8193	1	3	1.28333
371	Villamil	Nov	2002	23.3	Day	Landing	Isabela Sur	Isabela	West	4.83	-1.0041	-91.039	1	3	2.19333
372	Villamil	Nov	2002	23.3	Day	Landing	Isabela Sur	Isabela	West	4.83	-1.0041	-91.039	1	4	1.53
373	Villamil	Nov	2002	23.3	Day	Landing	Isabela Sur	Isabela	West	4.83	-1.0041	-91.039	1	5	1.27
374	Villamil	Nov	2002	23.3	Day	Landing	Isabela Sur	Isabela	West	4.83	-1.0041	-91.039	1	3	3.02333
375	Villamil	Nov	2002	23.3	Day	Landing	Isabela Sur	Isabela	West	4.83	-1.0041	-91.039	1	4	1.135
376	Villamil	Nov	2002	23.3	Day	Landing	Isabela Sur	Isabela	West	4.83	-1.0041	-91.039	1	4	0.6225
377	Villamil	Nov	2002	23.3	Day	Landing	Isabela Sur	Isabela	West	4.83	-1.0041	-91.039	1	3	1.13333
378	Villamil	Nov	2002	23.3	Day	Landing	Isabela Sur	Isabela	West	4.83	-1.0041	-91.039	1	3	3.93
379	Villamil	Nov	2002	23.3	Night	Landing	Isabela Sur	Isabela	West	4.83	-1.0041	-91.039	2	2	0.0575
380	Villamil	Nov	2002	23.3	Day	Landing	Isabela Sur	Isabela	West	4.83	-1.0041	-91.039	1	4.5	1.05778
381	Villamil	Nov	2002	23.3	Day	Landing	Isabela Sur	Isabela	West	4.83	-1.0041	-91.039	1	4	0.2825
382	Villamil	Nov	2002	23.3	Day	Landing	Isabela Sur	Isabela	West	4.83	-1.0041	-91.039	1	4	0.9075
383	Villamil	Nov	2002	23.3	Day	Landing	Isabela Sur	Isabela	West	4.83	-1.0041	-91.039	1	5	0.726
384	Villamil	Nov	2002	23.3	Day	Landing	Isabela Sur	Isabela	West	4.83	-1.0041	-91.039	1	5	0.498
385	Villamil	Nov	2002	23.3	Day	Landing	Isabela Sur	Isabela	West	4.83	-1.0041	-91.039	2	5	1.156
386	Villamil	Nov	2002	23.3	Day	Landing	Isabela Sur	Isabela	West	4.83	-1.0041	-91.039	1	4	1.5875
387	Villamil	Nov	2002	23.3	Day	Landing	Isabela Sur	Isabela	West	4.83	-1.0041	-91.039	2	4	0.28375
388	Villamil	Nov	2002	23.3	Night	Landing	Isabela Sur	Isabela	West	4.83	-1.0041	-91.039	1	2	0.34
389	Villamil	Nov	2002	23.3	Night	Landing	Isabela Sur	Isabela	West	4.83	-1.0041	-91.039	1	6	0.151667
390	Villamil	Nov	2002	23.3	Day	Landing	Isabela Sur	Isabela	West	4.83	-1.0041	-91.039	1	2	0.34
391	Villamil	Nov	2002	23.3	Day	Landing	Isabela Sur	Isabela	West	4.83	-1.0041	-91.039	1	3	1.58667
392	Villamil	Nov	2002	23.3	Day	Landing	Isabela Sur	Isabela	West	4.83	-1.0041	-91.039	1	4	0.7375
393	Villamil	Nov	2002	23.3	Day	Landing	Isabela Sur	Isabela	West	4.83	-1.0041	-91.039	2	5	0.907
394	Villamil	Nov	2002	23.3	Day	Landing	Isabela Sur	Isabela	West	4.83	-1.0041	-91.039	1	4	0.7925
395	Villamil	Nov	2002	23.3	Night	Landing	Isabela Sur	Isabela	West	4.83	-1.0041	-91.039	1	3	0.0666667
396	Villamil	Nov	2002	23.3	Day	Landing	Isabela Sur	Isabela	West	4.83	-1.0041	-91.039	1	4	1.125
397	Villamil	Nov	2002	23.3	Day	Landing	Isabela Sur	Isabela	West	4.83	-1.0041	-91.039	1	4	0.8
398	Villamil	Nov	2002	23.3	Day	Landing	Isabela Sur	Isabela	West	4.83	-1.0041	-91.039	1	4	0.95
399	Villamil	Nov	2002	23.3	Day	Landing	Isabela Sur	Isabela	West	4.83	-1.0041	-91.039	1	4	0.85
400	Villamil	Nov	2002	23.3	Day	Landing	Isabela Sur	Isabela	West	4.83	-1.0041	-91.039	1	4	0.85
401	Villamil	Nov	2002	23.3	Day	Landing	Isabela Sur	Isabela	West	4.83	-1.0041	-91.039	1	4	1.4
402	Villamil	Nov	2002	23.3	Day	Landing	Isabela Sur	Isabela	West	4.83	-1.0041	-91.039	1	4	0.35
403	Villamil	Nov	2002	23.3	Day	Landing	Isabela Sur	Isabela	West	4.83	-1.0041	-91.039	1	4	0.9
404	Villamil	Nov	2002	23.3	Day	Landing	Isabela Sur	Isabela	West	4.83	-1.0041	-91.039	1	4	0.575
405	Villamil	Nov	2002	23.3	Day	Landing	Isabela Sur	Isabela	West	4.83	-1.0041	-91.039	1	4	1.125
406	Villamil	Nov	2002	23.3	Day	Landing	Isabela Sur	Isabela	West	4.83	-1.0041	-91.039	1	4	1.25
407	Villamil	Nov	2002	23.3	Day	Landing	Isabela Sur	Isabela	West	4.83	-1.0041	-91.039	1	4	1.35
408	Villamil	Nov	2002	23.3	Day	Landing	Isabela Sur	Isabela	West	4.83	-1.0041	-91.039	2	4	0.7625
409	Villamil	Nov	2002	23.3	Day	Landing	Isabela Sur	Isabela	West	4.83	-1.0041	-91.039	1	5	1.22
410	Villamil	Nov	2002	23.3	Day	Landing	Isabela Sur	Isabela	West	4.83	-1.0041	-91.039	1	4	0.35
411	Villamil	Nov	2002	23.3	Day	Landing	Isabela Sur	Isabela	West	4.83	-1.0041	-91.039	1	4	1.825
412	Villamil	Nov	2002	23.3	Day	Landing	Isabela Sur	Isabela	West	4.83	-1.0041	-91.039	1	4	0.8
413	Villamil	Nov	2002	23.3	Day	Landing	Isabela Sur	Isabela	West	4.83	-1.0041	-91.039	1	4	0.575
414	Villamil	Nov	2002	23.3	Day	Landing	Isabela Sur	Isabela	West	14.7	-1.05069	-91.1743	1	10	0.181
415	Villamil	Nov	2002	23.3	Day	Landing	Isabela Sur	Isabela	West	14.7	-1.05069	-91.1743	1	10	1.293
416	Villamil	Nov	2002	23.3	Day	Landing	Isabela Sur	Isabela	West	14.7	-1.05069	-91.1743	1	12	1.41667
417	Villamil	Nov	2002	23.3	Day	Landing	Isabela Sur	Isabela	West	14.7	-1.05069	-91.1743	1	12	0.566667
418	Villamil	Nov	2002	23.3	Day	Landing	Isabela Sur	Isabela	West	14.7	-1.05069	-91.1743	1	16	0.825
419	Villamil	Nov	2002	23.3	Day	Landing	Isabela Sur	Isabela	West	14.7	-1.05069	-91.1743	1	14	1.42857
420	Villamil	Nov	2002	23.3	Day	Landing	Isabela Sur	Isabela	West	14.7	-1.05069	-91.1743	1	17	1.13529
421	Villamil	Nov	2002	23.3	Day	Landing	Isabela Sur	Isabela	West	14.7	-1.05069	-91.1743	2	4	1.225
422	Villamil	Nov	2002	23.3	Day	Landing	Isabela Sur	Isabela	West	0.52	-0.96708	-90.9665	1	4	1.87
423	Villamil	Nov	2002	23.3	Day	Landing	Isabela Sur	Isabela	West	0.52	-0.96708	-90.9665	1	5	0.226
424	Villamil	Nov	2002	23.3	Day	Landing	Isabela Sur	Isabela	West	0.52	-0.96708	-90.9665	1	5	1.36
425	Villamil	Nov	2002	23.3	Day	Landing	Isabela Sur	Isabela	West	0.52	-0.96708	-90.9665	1	1	0.91
426	Villamil	Nov	2002	23.3	Day	Landing	Isabela Sur	Isabela	West	0.52	-0.96708	-90.9665	1	1	0.91
427	Villamil	Nov	2002	23.3	Day	Landing	Isabela Sur	Isabela	West	0.52	-0.96708	-90.9665	1	4	0.51
428	Villamil	Nov	2002	23.3	Night	Landing	Isabela Sur	Isabela	West	0.52	-0.96708	-90.9665	1	3	0.91
429	Villamil	Nov	2002	23.3	Day	Landing	Isabela Sur	Isabela	West	0.52	-0.96708	-90.9665	2	5	0.5
430	Villamil	Nov	2002	23.3	Day	Landing	Isabela Sur	Isabela	West	0.52	-0.96708	-90.9665	1	4	0.625
431	Villamil	Nov	2002	23.3	Day	Landing	Isabela Sur	Isabela	West	0.52	-0.96708	-90.9665	1	4	0.625
432	Villamil	Nov	2002	23.3	Day	Landing	Isabela Sur	Isabela	West	0.52	-0.96708	-90.9665	1	5	0.32
433	Villamil	Nov	2002	23.3	Night	Landing	Isabela Sur	Isabela	West	1.93	-0.97723	-90.988	1	3	2.19333
434	Villamil	Nov	2002	23.3	Day	Landing	Isabela Sur	Isabela	West	1.93	-0.97723	-90.988	1	4	0.7375
435	Villamil	Nov	2002	23.3	Night	Landing	Isabela Sur	Isabela	West	1.93	-0.97723	-90.988	2	3	0.871667
436	Villamil	Nov	2002	23.3	Day	Landing	Isabela Sur	Isabela	West	1.93	-0.97723	-90.988	1	3	0.233333
437	Villamil	Nov	2002	23.3	Day	Landing	Isabela Sur	Isabela	West	12.2	-1.0394	-91.1467	2	4	1.4175
438	Villamil	Nov	2002	23.3	Day	Observer	Isabela Sur	Isabela	West	12.2	-1.04207	-91.1564	1	1	2.04
439	Villamil	Nov	2002	23.3	Night	Observer	Isabela Sur	Isabela	West	12.2	-0.95531	-90.9663	1	4	0.2275
440	Villamil	Nov	2002	23.3	Night	Landing	Isabela Sur	Isabela	West	12.2	-1.0394	-91.1467	2	5	0.181
441	Villamil	Nov	2002	23.3	Day	Observer	Isabela Sur	Isabela	West	12.2	-1.04603	-91.158	1	9	0.352222
442	Villamil	Nov	2002	23.3	Day	Landing	Isabela Sur	Isabela	West	12.2	-1.0394	-91.1467	2	9	0.252222
443	Villamil	Nov	2002	23.3	Day	Landing	Isabela Sur	Isabela	West	12.2	-1.0394	-91.1467	1	4	2.04
444	Villamil	Nov	2002	23.3	Day	Landing	Isabela Sur	Isabela	West	12.2	-1.0394	-91.1467	1	8	0.7375
445	Villamil	Nov	2002	23.3	Day	Observer	Isabela Sur	Isabela	West	12.2	-1.04069	-91.1578	1	5	0.408
446	Villamil	Nov	2002	23.3	Day	Landing	Isabela Sur	Isabela	West	12.2	-1.0394	-91.1467	1	12	1.175
447	Villamil	Nov	2002	23.3	Day	Landing	Isabela Sur	Isabela	West	12.2	-1.0394	-91.1467	2	12	1.04167
448	Villamil	Nov	2002	23.3	Day	Landing	Isabela Sur	Isabela	West	12.2	-1.0394	-91.1467	1	15	0.533333
449	Villamil	Nov	2002	23.3	Day	Observer	Isabela Sur	Isabela	West	12.2	-1.04444	-91.1611	1	4	0.8
450	Villamil	Nov	2002	23.3	Day	Observer	Isabela Sur	Isabela	West	12.2	-1.03996	-91.1578	1	8	1.3
451	Villamil	Nov	2002	23.3	Day	Observer	Isabela Sur	Isabela	West	12.2	-1.0394	-91.1467	1	8	0.5625
452	Villamil	Nov	2002	23.3	Day	Observer	Isabela Sur	Isabela	West	12.2	-1.05276	-91.1753	1	8	0.675
453	Villamil	Nov	2002	23.3	Night	Observer	Isabela Sur	Isabela	West	12.2	-1.03759	-91.1527	1	4	0.125
454	Villamil	Nov	2002	23.3	Day	Observer	Isabela Sur	Isabela	West	12.2	-1.0394	-91.1467	1	9	0.6
455	Villamil	Nov	2002	23.3	Day	Landing	Isabela Sur	Isabela	West	22.7	-0.72072	-90.8072	1	4	1.3
456	Villamil	Nov	2002	23.3	Night	Landing	Isabela Sur	Isabela	West	34.2	-0.95519	-91.461	1	2	0.565
457	Villamil	Nov	2002	23.3	Day	Landing	Isabela Sur	Isabela	West	34.2	-0.95519	-91.461	2	3	0.453333
458	Villamil	Nov	2002	23.3	Night	Landing	Isabela Sur	Isabela	West	34.2	-0.95519	-91.461	1	2	0.225
459	Villamil	Nov	2002	23.3	Day	Landing	Isabela Sur	Isabela	West	34.2	-0.95519	-91.461	1	3	0.303333
460	Villamil	Nov	2002	23.3	Day	Observer	Isabela Sur	Isabela	West	34.2	-0.97731	-91.4457	1	3	1.96667
461	Villamil	Nov	2002	23.3	Day	Landing	Isabela Sur	Isabela	West	34.2	-0.95519	-91.461	1	3	2.26667
462	Villamil	Nov	2002	23.3	Day	Observer	Isabela Sur	Isabela	West	34.2	-0.94832	-91.4663	1	3	1.51333
463	Villamil	Nov	2002	23.3	Day	Landing	Isabela Sur	Isabela	West	34.2	-0.95519	-91.461	2	3	1.13333
464	Villamil	Nov	2002	23.3	Night	Landing	Isabela Sur	Isabela	West	34.2	-0.95519	-91.461	1	2	0.68
465	Villamil	Nov	2002	23.3	Day	Landing	Isabela Sur	Isabela	West	34.2	-0.95519	-91.461	1	3	1.51333
466	Villamil	Nov	2002	23.3	Day	Observer	Isabela Sur	Isabela	West	34.2	-0.93588	-91.1902	1	2	0.115
467	Villamil	Nov	2002	23.3	Day	Landing	Isabela Sur	Isabela	West	34.2	-0.95519	-91.461	1	2	1.585
468	Villamil	Nov	2002	23.3	Day	Landing	Isabela Sur	Isabela	West	34.2	-0.95519	-91.461	2	2	0.9075
469	Villamil	Nov	2002	23.3	Day	Landing	Isabela Sur	Isabela	West	34.2	-0.95519	-91.461	1	3	1.05667
470	Villamil	Nov	2002	23.3	Day	Landing	Isabela Sur	Isabela	West	34.2	-0.95519	-91.461	1	20	0.442
471	Villamil	Nov	2002	23.3	Day	Landing	Isabela Sur	Isabela	West	34.2	-0.95519	-91.461	1	4	0.7375
472	Villamil	Nov	2002	23.3	Day	Landing	Isabela Sur	Isabela	West	34.2	-0.95519	-91.461	1	16	1.6725
473	Villamil	Nov	2002	23.3	Day	Landing	Isabela Sur	Isabela	West	34.2	-0.95519	-91.461	2	20	0.5275
474	Villamil	Nov	2002	23.3	Day	Landing	Isabela Sur	Isabela	West	34.2	-0.95519	-91.461	1	32	1.84375
475	Villamil	Nov	2002	23.3	Day	Landing	Isabela Sur	Isabela	West	34.2	-0.95519	-91.461	1	40	2.9025
476	Villamil	Nov	2002	23.3	Day	Landing	Isabela Sur	Isabela	West	34.2	-0.95519	-91.461	2	40	0.7225
477	Villamil	Nov	2002	23.3	Day	Observer	Isabela Sur	Isabela	West	34.2	-0.95519	-91.461	2	3	0.833333
478	Villamil	Nov	2002	23.3	Night	Observer	Isabela Sur	Isabela	West	34.2	-0.95519	-91.461	2	3	0.233333
479	Villamil	Nov	2002	23.3	Day	Observer	Isabela Sur	Isabela	West	34.2	-0.95519	-91.461	2	3	0.383333
480	Villamil	Nov	2002	23.3	Day	Observer	Isabela Sur	Isabela	West	34.2	-0.95519	-91.461	2	4	0.3375
481	Villamil	Nov	2002	23.3	Day	Observer	Isabela Sur	Isabela	West	34.2	-0.95519	-91.461	1	2	3.4
482	Villamil	Nov	2002	23.3	Night	Observer	Isabela Sur	Isabela	West	34.2	-0.95519	-91.461	1	3	0.3
483	Villamil	Nov	2002	23.3	Day	Observer	Isabela Sur	Isabela	West	34.2	-0.95519	-91.461	1	3	0.6
484	Villamil	Nov	2002	23.3	Day	Observer	Isabela Sur	Isabela	West	34.2	-0.95519	-91.461	1	4	1.7
485	Villamil	Nov	2002	23.3	Day	Observer	Isabela Sur	Isabela	West	34.2	-0.95519	-91.461	1	4	1.875
486	Villamil	Nov	2002	23.3	Day	Observer	Isabela Sur	Isabela	West	34.2	-0.95519	-91.461	1	3	3.63333
487	Villamil	Nov	2002	23.3	Day	Observer	Isabela Sur	Isabela	West	34.2	-0.95519	-91.461	1	3	0.466667
488	Villamil	Nov	2002	23.3	Day	Observer	Isabela Sur	Isabela	West	34.2	-0.95519	-91.461	1	4	2.15
489	Villamil	Nov	2002	23.3	Day	Observer	Isabela Sur	Isabela	West	34.2	-0.95519	-91.461	1	2	1.6
490	Villamil	Nov	2002	23.3	Day	Observer	Isabela Sur	Isabela	West	34.2	-0.95519	-91.461	1	4	5.575
491	Villamil	Nov	2002	23.3	Day	Observer	Isabela Sur	Isabela	West	34.2	-0.97277	-91.4417	2	3	0.3
492	Villamil	Nov	2002	23.3	Day	Observer	Isabela Sur	Isabela	West	34.2	-0.97331	-91.4422	1	3	1.36667
493	Villamil	Nov	2002	23.3	Day	Observer	Isabela Sur	Isabela	West	34.2	-0.95519	-91.461	1	3	3.33333
494	Villamil	Nov	2002	23.3	Day	Landing	Isabela Sur	Isabela	West	9.18	-1.02	-91.1	1	5	1.496
495	Villamil	Nov	2002	23.3	Day	Landing	Isabela Sur	Isabela	West	9.18	-1.02	-91.1	2	4	0.70875
496	Villamil	Nov	2002	23.3	Day	Landing	Isabela Sur	Isabela	West	9.18	-1.02	-91.1	1	5	1.134
497	Villamil	Nov	2002	23.3	Day	Landing	Isabela Sur	Isabela	West	9.18	-1.02	-91.1	1	5	0.226
498	Villamil	Nov	2002	23.3	Day	Landing	Isabela Sur	Isabela	West	9.18	-1.02	-91.1	1	4	0.5
499	Villamil	Nov	2002	23.3	Day	Landing	Isabela Sur	Isabela	West	9.18	-1.02	-91.1	1	5	1.542
500	Villamil	Nov	2002	23.3	Day	Landing	Isabela Sur	Isabela	West	9.18	-1.02	-91.1	2	5	0.408
501	Villamil	Nov	2002	23.3	Day	Landing	Isabela Sur	Isabela	West	9.18	-1.02	-91.1	1	4	2.2675
502	Villamil	Nov	2002	23.3	Day	Landing	Isabela Sur	Isabela	West	9.18	-1.02	-91.1	1	4	1.53
503	Villamil	Nov	2002	23.3	Day	Landing	Isabela Sur	Isabela	West	9.18	-1.02	-91.1	1	5	2.268
504	Villamil	Nov	2002	23.3	Day	Landing	Isabela Sur	Isabela	West	9.18	-1.02	-91.1	1	4	1.7
505	Villamil	Nov	2002	23.3	Day	Landing	Isabela Sur	Isabela	West	9.18	-1.02	-91.1	1	4	1.645
506	Villamil	Nov	2002	23.3	Day	Landing	Isabela Sur	Isabela	West	9.18	-1.02	-91.1	1	4	1.3
507	Villamil	Nov	2002	23.3	Day	Landing	Isabela Sur	Isabela	West	9.18	-1.02	-91.1	1	4	1.135
508	Villamil	Nov	2002	23.3	Day	Landing	Isabela Sur	Isabela	West	9.18	-1.02	-91.1	1	4	1.87
509	Villamil	Nov	2002	23.3	Day	Landing	Isabela Sur	Isabela	West	9.18	-1.02	-91.1	2	4	0.9925
510	Villamil	Nov	2002	23.3	Day	Landing	Isabela Sur	Isabela	West	9.18	-1.02	-91.1	1	4	0.8525
511	Villamil	Nov	2002	23.3	Day	Landing	Isabela Sur	Isabela	West	9.18	-1.02	-91.1	1	4	2.16
512	Villamil	Nov	2002	23.3	Day	Landing	Isabela Sur	Isabela	West	9.18	-1.02	-91.1	1	4	0.7375
513	Villamil	Nov	2002	23.3	Day	Landing	Isabela Sur	Isabela	West	9.18	-1.02	-91.1	1	4	1.35
514	Villamil	Nov	2002	23.3	Night	Landing	Isabela Sur	Isabela	West	9.18	-1.02	-91.1	1	4	0.375
515	Villamil	Nov	2002	23.3	Day	Landing	Isabela Sur	Isabela	West	9.18	-1.02	-91.1	1	4	0.8
516	Villamil	Nov	2002	23.3	Day	Landing	Isabela Sur	Isabela	West	9.18	-1.02	-91.1	1	3	0.966667
517	Villamil	Nov	2002	23.3	Day	Landing	Isabela Sur	Isabela	West	9.18	-1.02	-91.1	1	4	1.7
518	Villamil	Nov	2002	23.3	Day	Landing	Isabela Sur	Isabela	West	9.18	-1.02	-91.1	1	5	0.64
519	Villamil	Nov	2002	23.3	Day	Landing	Isabela Sur	Isabela	West	9.18	-1.02	-91.1	1	4	0.45
520	Villamil	Nov	2002	23.3	Day	Landing	Isabela Sur	Isabela	West	9.18	-1.02	-91.1	1	4	1.125
521	Villamil	Nov	2002	23.3	Day	Landing	Isabela Sur	Isabela	West	1.21	-0.978203	-90.9576	1	3	0.226667
522	Villamil	Nov	2002	23.3	Day	Landing	Isabela Sur	Isabela	West	1.21	-0.978203	-90.9576	1	4	0.455
523	Villamil	Nov	2002	23.3	Day	Landing	Isabela Sur	Isabela	West	1.21	-0.978203	-90.9576	1	5	0.1
524	Villamil	Nov	2002	23.3	Day	Landing	Isabela Sur	Isabela	West	1.21	-0.978203	-90.9576	1	5	0.82
525	Villamil	Nov	2002	23.3	Day	Landing	Isabela Sur	Isabela	West	1.21	-0.978203	-90.9576	2	5	0.73
526	Villamil	Nov	2002	23.3	Day	Landing	Isabela Sur	Isabela	West	1.21	-0.978203	-90.9576	1	5	0.9
527	Villamil	Nov	2002	23.3	Day	Landing	Isabela Sur	Isabela	West	1.21	-0.978203	-90.9576	1	4	0.17
528	Villamil	Nov	2002	23.3	Day	Landing	Isabela Sur	Isabela	West	2.1	-0.9711	-90.9343	1	4	0.2275
529	Villamil	Nov	2002	23.3	Night	Landing	Isabela Sur	Isabela	West	2.1	-0.9711	-90.9343	1	3	0.0766667
530	Villamil	Nov	2002	23.3	Day	Landing	Isabela Sur	Isabela	West	2.1	-0.9711	-90.9343	1	5	0.226
531	Villamil	Nov	2002	23.3	Day	Landing	Isabela Sur	Isabela	West	2.1	-0.9711	-90.9343	1	4	0.35
532	Villamil	Nov	2002	23.3	Day	Landing	Isabela Sur	Isabela	West	2.1	-0.9711	-90.9343	1	4	0.34
533	Villamil	Nov	2002	23.3	Day	Landing	Isabela Sur	Isabela	West	2.1	-0.9711	-90.9343	1	4	0.34
534	Villamil	Nov	2002	23.3	Day	Landing	Isabela Sur	Isabela	West	2.1	-0.9711	-90.9343	1	4	0.225
535	Villamil	Nov	2002	23.3	Night	Landing	Isabela Sur	Isabela	West	2.1	-0.9711	-90.9343	2	2	0.4
536	Villamil	Nov	2002	23.3	Day	Landing	Isabela Sur	Isabela	West	14.3	-0.85295	-90.7848	2	10	0.18
537	Villamil	Nov	2002	23.3	Day	Landing	Isabela Sur	Isabela	West	14.9	-1.04912	-91.1846	1	4	2.72
538	Villamil	Nov	2002	23.3	Night	Landing	Isabela Sur	Isabela	West	14.9	-1.04912	-91.1846	1	8	1.075
539	Villamil	Nov	2002	23.3	Day	Landing	Isabela Sur	Isabela	West	14.9	-1.04912	-91.1846	2	10	0.475
540	Villamil	Nov	2002	23.3	Day	Landing	Isabela Sur	Isabela	West	14.9	-1.04912	-91.1846	1	10	1.43
541	Villamil	Nov	2002	23.3	Day	Landing	Isabela Sur	Isabela	West	6.56	-1.01864	-91.0558	1	4	1.305
542	Villamil	Nov	2002	23.3	Day	Landing	Isabela Sur	Isabela	West	6.56	-1.01864	-91.0558	2	4	0.8225
543	Villamil	Nov	2002	23.3	Day	Landing	Isabela Sur	Isabela	West	6.56	-1.01864	-91.0558	1	5	0.454
544	Villamil	Nov	2002	23.3	Day	Landing	Isabela Sur	Isabela	West	6.56	-1.01864	-91.0558	1	5	0.908
545	Villamil	Nov	2002	23.3	Day	Landing	Isabela Sur	Isabela	West	6.56	-1.01864	-91.0558	1	4	0.9075
546	Villamil	Nov	2002	23.3	Day	Landing	Isabela Sur	Isabela	West	6.56	-1.01864	-91.0558	1	4	1.4175
547	Villamil	Nov	2002	23.3	Day	Landing	Isabela Sur	Isabela	West	6.56	-1.01864	-91.0558	1	4	0.51
548	Villamil	Nov	2002	23.3	Day	Landing	Isabela Sur	Isabela	West	6.56	-1.01864	-91.0558	1	5	1.224
549	Villamil	Nov	2002	23.3	Day	Landing	Isabela Sur	Isabela	West	6.56	-1.01864	-91.0558	1	5	0.908
550	Villamil	Nov	2002	23.3	Day	Landing	Isabela Sur	Isabela	West	6.56	-1.01864	-91.0558	1	3	0.83
551	Villamil	Nov	2002	23.3	Night	Landing	Isabela Sur	Isabela	West	6.56	-1.01864	-91.0558	1	4	0.2275
552	Villamil	Nov	2002	23.3	Day	Landing	Isabela Sur	Isabela	West	6.56	-1.01864	-91.0558	1	5	0.318
553	Villamil	Nov	2002	23.3	Day	Landing	Isabela Sur	Isabela	West	6.56	-1.01864	-91.0558	1	4	2.04
554	Villamil	Nov	2002	23.3	Day	Landing	Isabela Sur	Isabela	West	6.56	-1.01864	-91.0558	2	4	0.48125
555	Villamil	Nov	2002	23.3	Day	Landing	Isabela Sur	Isabela	West	6.56	-1.01864	-91.0558	1	4	0.1125
556	Villamil	Nov	2002	23.3	Day	Landing	Isabela Sur	Isabela	West	6.56	-1.01864	-91.0558	2	4	0.5625
557	Villamil	Nov	2002	23.3	Day	Landing	Isabela Sur	Isabela	West	6.56	-1.01864	-91.0558	1	4	1.125
558	Villamil	Nov	2002	23.3	Day	Landing	Isabela Sur	Isabela	West	6.56	-1.01864	-91.0558	1	2	0.9
559	Villamil	Nov	2002	23.3	Day	Landing	Isabela Sur	Isabela	West	6.56	-1.01864	-91.0558	1	4	2.05
560	Villamil	Nov	2002	23.3	Day	Landing	Isabela Sur	Isabela	West	6.56	-1.01864	-91.0558	1	4	1.875
561	Villamil	Nov	2002	23.3	Day	Landing	Isabela Sur	Isabela	West	8.1	-0.92	-90.85	1	4	0.975
562	Villamil	Nov	2002	23.3	Night	Landing	Isabela Sur	Isabela	West	8.1	-0.92	-90.85	1	3	0.133333
563	Villamil	Nov	2002	23.3	Day	Landing	Isabela Sur	Isabela	West	8.1	-0.92	-90.85	1	4	0.575
564	Villamil	Nov	2002	23.3	Day	Landing	Isabela Sur	Isabela	West	18	-1.0358	-91.2282	1	20	1.66
565	Villamil	Nov	2002	23.3	Day	Landing	Isabela Sur	Isabela	West	18	-1.0358	-91.2282	1	20	1.09
566	Villamil	Nov	2002	23.3	Day	Landing	Isabela Sur	Isabela	West	18	-1.0358	-91.2282	1	4	0.575
567	Villamil	Dec	2002	24.3	Day	Landing	Isabela Oeste	Isabela	West	76.7	-0.43544	-91.2364	1	20	1.135
568	Villamil	Dec	2002	24.3	Day	Landing	Isabela Oeste	Isabela	West	77.3	-0.679682	-91.2618	1	30	1.27333
569	Villamil	Dec	2002	23.7	Day	Landing	Isabela Sur	Isabela	West	3.7	-0.99697	-91.016	1	1	0.2
570	Villamil	Dec	2002	23.7	Day	Landing	Isabela Sur	Isabela	West	3.7	-0.99697	-91.016	2	5	0.16
571	Villamil	Dec	2002	23.7	Night	Landing	Isabela Sur	Isabela	West	1	-0.965	-90.976	1	3	1.5
572	Villamil	Dec	2002	23.7	Day	Landing	Isabela Sur	Isabela	West	17	-0.79173	-90.8193	2	4	0.5625
573	Villamil	Dec	2002	23.7	Day	Landing	Isabela Sur	Isabela	West	17	-0.79173	-90.8193	1	4	1.375
574	Villamil	Dec	2002	23.7	Day	Landing	Isabela Sur	Isabela	West	17	-0.79173	-90.8193	1	4	1.025
575	Villamil	Dec	2002	23.7	Night	Landing	Isabela Sur	Isabela	West	17	-0.79173	-90.8193	1	3	1.96667
576	Villamil	Dec	2002	23.7	Day	Landing	Isabela Sur	Isabela	West	4.83	-1.0041	-91.039	1	4	1.6
577	Villamil	Dec	2002	23.7	Day	Landing	Isabela Sur	Isabela	West	4.83	-1.0041	-91.039	1	4	2.95
578	Villamil	Dec	2002	23.7	Day	Landing	Isabela Sur	Isabela	West	4.83	-1.0041	-91.039	1	4	2.275
579	Villamil	Dec	2002	23.7	Day	Landing	Isabela Sur	Isabela	West	4.83	-1.0041	-91.039	1	3	1.3
580	Villamil	Dec	2002	23.7	Day	Landing	Isabela Sur	Isabela	West	4.83	-1.0041	-91.039	1	4	2.95
581	Villamil	Dec	2002	23.7	Day	Landing	Isabela Sur	Isabela	West	4.83	-1.0041	-91.039	1	4	2.05
582	Villamil	Dec	2002	23.7	Day	Landing	Isabela Sur	Isabela	West	4.83	-1.0041	-91.039	2	4	1.3875
583	Villamil	Dec	2002	23.7	Day	Landing	Isabela Sur	Isabela	West	4.83	-1.0041	-91.039	1	4	1.4
584	Villamil	Dec	2002	23.7	Day	Landing	Isabela Sur	Isabela	West	4.83	-1.0041	-91.039	1	4	2.45
585	Villamil	Dec	2002	23.7	Day	Landing	Isabela Sur	Isabela	West	4.83	-1.0041	-91.039	1	4	2.225
586	Villamil	Dec	2002	23.7	Day	Landing	Isabela Sur	Isabela	West	4.83	-1.0041	-91.039	1	4	2.45
587	Villamil	Dec	2002	23.7	Day	Landing	Isabela Sur	Isabela	West	4.83	-1.0041	-91.039	1	4	1.3
588	Villamil	Dec	2002	23.7	Day	Landing	Isabela Sur	Isabela	West	4.83	-1.0041	-91.039	1	4	0.175
589	Villamil	Dec	2002	23.7	Day	Landing	Isabela Sur	Isabela	West	4.83	-1.0041	-91.039	1	4	0.45
590	Villamil	Dec	2002	23.7	Day	Landing	Isabela Sur	Isabela	West	4.83	-1.0041	-91.039	1	5	1
591	Villamil	Dec	2002	23.7	Day	Landing	Isabela Sur	Isabela	West	4.83	-1.0041	-91.039	1	4	1.25
592	Villamil	Dec	2002	23.7	Day	Landing	Isabela Sur	Isabela	West	4.83	-1.0041	-91.039	1	3	1.2
593	Villamil	Dec	2002	23.7	Day	Landing	Isabela Sur	Isabela	West	4.83	-1.0041	-91.039	1	5	1
594	Villamil	Dec	2002	23.7	Day	Landing	Isabela Sur	Isabela	West	4.83	-1.0041	-91.039	1	4	1.8
595	Villamil	Dec	2002	23.7	Day	Landing	Isabela Sur	Isabela	West	4.83	-1.0041	-91.039	1	4	1.25
596	Villamil	Dec	2002	23.7	Day	Landing	Isabela Sur	Isabela	West	4.83	-1.0041	-91.039	1	4	1.35
597	Villamil	Dec	2002	23.7	Day	Landing	Isabela Sur	Isabela	West	4.83	-1.0041	-91.039	1	3	1.16667
598	Villamil	Dec	2002	23.7	Day	Landing	Isabela Sur	Isabela	West	4.83	-1.0041	-91.039	1	3	1.2
599	Villamil	Dec	2002	23.7	Day	Landing	Isabela Sur	Isabela	West	4.83	-1.0041	-91.039	2	4	0.4
600	Villamil	Dec	2002	23.7	Night	Landing	Isabela Sur	Isabela	West	4.83	-1.0041	-91.039	1	3	0.833333
601	Villamil	Dec	2002	23.7	Day	Landing	Isabela Sur	Isabela	West	4.83	-1.0041	-91.039	1	4	0.75
602	Villamil	Dec	2002	23.7	Day	Landing	Isabela Sur	Isabela	West	4.83	-1.0041	-91.039	1	4	0.85
603	Villamil	Dec	2002	23.7	Day	Landing	Isabela Sur	Isabela	West	4.83	-1.0041	-91.039	1	4	0.675
604	Villamil	Dec	2002	23.7	Day	Landing	Isabela Sur	Isabela	West	4.83	-1.0041	-91.039	1	4	1.25
605	Villamil	Dec	2002	23.7	Day	Landing	Isabela Sur	Isabela	West	4.83	-1.0041	-91.039	1	3	1.83333
606	Villamil	Dec	2002	23.7	Day	Landing	Isabela Sur	Isabela	West	4.83	-1.0041	-91.039	1	4	1.25
607	Villamil	Dec	2002	23.7	Day	Landing	Isabela Sur	Isabela	West	4.83	-1.0041	-91.039	1	3	0.6
608	Villamil	Dec	2002	23.7	Day	Landing	Isabela Sur	Isabela	West	4.83	-1.0041	-91.039	1	5	2.82
609	Villamil	Dec	2002	23.7	Day	Landing	Isabela Sur	Isabela	West	4.83	-1.0041	-91.039	2	4	0.875
610	Villamil	Dec	2002	23.7	Day	Landing	Isabela Sur	Isabela	West	4.83	-1.0041	-91.039	1	4	1.35
611	Villamil	Dec	2002	23.7	Day	Landing	Isabela Sur	Isabela	West	4.83	-1.0041	-91.039	1	4	3.175
612	Villamil	Dec	2002	23.7	Day	Landing	Isabela Sur	Isabela	West	4.83	-1.0041	-91.039	1	4	0.5
613	Villamil	Dec	2002	23.7	Day	Landing	Isabela Sur	Isabela	West	4.83	-1.0041	-91.039	1	3	3
614	Villamil	Dec	2002	23.7	Day	Landing	Isabela Sur	Isabela	West	4.83	-1.0041	-91.039	1	5	1
615	Villamil	Dec	2002	23.7	Day	Landing	Isabela Sur	Isabela	West	4.83	-1.0041	-91.039	1	4	2.45
616	Villamil	Dec	2002	23.7	Day	Landing	Isabela Sur	Isabela	West	4.83	-1.0041	-91.039	1	4	0.975
617	Villamil	Dec	2002	23.7	Day	Landing	Isabela Sur	Isabela	West	4.83	-1.0041	-91.039	1	4	1.375
618	Villamil	Dec	2002	23.7	Day	Landing	Isabela Sur	Isabela	West	4.83	-1.0041	-91.039	1	4	1.475
619	Villamil	Dec	2002	23.7	Night	Landing	Isabela Sur	Isabela	West	4.83	-1.0041	-91.039	1	3	1
620	Villamil	Dec	2002	23.7	Day	Landing	Isabela Sur	Isabela	West	4.83	-1.0041	-91.039	1	3	1.66667
621	Villamil	Dec	2002	23.7	Day	Landing	Isabela Sur	Isabela	West	14.7	-1.05069	-91.1743	1	4	0.25
622	Villamil	Dec	2002	23.7	Day	Landing	Isabela Sur	Isabela	West	14.7	-1.05069	-91.1743	1	4	0.275
623	Villamil	Dec	2002	23.7	Day	Landing	Isabela Sur	Isabela	West	14.7	-1.05069	-91.1743	1	4	1.375
624	Villamil	Dec	2002	23.7	Night	Landing	Isabela Sur	Isabela	West	14.7	-1.05069	-91.1743	2	4	0.3375
625	Villamil	Dec	2002	23.7	Night	Landing	Isabela Sur	Isabela	West	14.7	-1.05069	-91.1743	1	4	0.275
626	Villamil	Dec	2002	23.7	Day	Landing	Isabela Sur	Isabela	West	14.7	-1.05069	-91.1743	1	4	0.8
627	Villamil	Dec	2002	23.7	Day	Landing	Isabela Sur	Isabela	West	14.7	-1.05069	-91.1743	1	15	0.82
628	Villamil	Dec	2002	23.7	Day	Landing	Isabela Sur	Isabela	West	14.7	-1.05069	-91.1743	1	10	1.45
629	Villamil	Dec	2002	23.7	Day	Landing	Isabela Sur	Isabela	West	14.7	-1.05069	-91.1743	1	20	1.205
630	Villamil	Dec	2002	23.7	Day	Landing	Isabela Sur	Isabela	West	0.52	-0.96708	-90.9665	1	4	0.85
631	Villamil	Dec	2002	23.7	Day	Landing	Isabela Sur	Isabela	West	0.52	-0.96708	-90.9665	1	4	0.35
632	Villamil	Dec	2002	23.7	Day	Landing	Isabela Sur	Isabela	West	0.52	-0.96708	-90.9665	1	5	0.84
633	Villamil	Dec	2002	23.7	Day	Landing	Isabela Sur	Isabela	West	0.52	-0.96708	-90.9665	1	4	0.175
634	Villamil	Dec	2002	23.7	Day	Landing	Isabela Sur	Isabela	West	0.52	-0.96708	-90.9665	1	5	1.44
635	Villamil	Dec	2002	23.7	Day	Landing	Isabela Sur	Isabela	West	0.52	-0.96708	-90.9665	1	4	1.8
636	Villamil	Dec	2002	23.7	Day	Landing	Isabela Sur	Isabela	West	0.52	-0.96708	-90.9665	1	4	0.625
637	Villamil	Dec	2002	23.7	Day	Landing	Isabela Sur	Isabela	West	0.52	-0.96708	-90.9665	1	4	1.475
638	Villamil	Dec	2002	23.7	Day	Landing	Isabela Sur	Isabela	West	0.52	-0.96708	-90.9665	1	4	2.625
639	Villamil	Dec	2002	23.7	Night	Landing	Isabela Sur	Isabela	West	1.93	-0.97723	-90.988	2	4	0.45
640	Villamil	Dec	2002	23.7	Night	Landing	Isabela Sur	Isabela	West	1.93	-0.97723	-90.988	2	3	0.716667
641	Villamil	Dec	2002	23.7	Day	Landing	Isabela Sur	Isabela	West	1.93	-0.97723	-90.988	2	4	0.5125
642	Villamil	Dec	2002	23.7	Night	Landing	Isabela Sur	Isabela	West	1.93	-0.97723	-90.988	1	3	2.2
643	Villamil	Dec	2002	23.7	Day	Landing	Isabela Sur	Isabela	West	1.93	-0.97723	-90.988	1	3	1.13333
644	Villamil	Dec	2002	23.7	Day	Landing	Isabela Sur	Isabela	West	1.93	-0.97723	-90.988	1	3	1.66667
645	Villamil	Dec	2002	23.7	Day	Landing	Isabela Sur	Isabela	West	1.93	-0.97723	-90.988	1	4	1.65
646	Villamil	Dec	2002	23.7	Day	Landing	Isabela Sur	Isabela	West	1.93	-0.97723	-90.988	1	3	0.6
647	Villamil	Dec	2002	23.7	Day	Landing	Isabela Sur	Isabela	West	1.93	-0.97723	-90.988	1	4	1.25
648	Villamil	Dec	2002	23.7	Day	Landing	Isabela Sur	Isabela	West	12.2	-1.0394	-91.1467	1	15	1
649	Villamil	Dec	2002	23.7	Day	Landing	Isabela Sur	Isabela	West	12.2	-1.0394	-91.1467	2	12	0.3
650	Villamil	Dec	2002	23.7	Night	Landing	Isabela Sur	Isabela	West	12.2	-1.0394	-91.1467	1	5	0.9
651	Villamil	Dec	2002	23.7	Day	Landing	Isabela Sur	Isabela	West	12.2	-1.0394	-91.1467	1	10	1.84
652	Villamil	Dec	2002	23.7	Day	Landing	Isabela Sur	Isabela	West	12.2	-1.0394	-91.1467	1	10	1.09
653	Villamil	Dec	2002	23.7	Day	Landing	Isabela Sur	Isabela	West	12.2	-1.0394	-91.1467	1	4	1.375
654	Villamil	Dec	2002	23.7	Day	Landing	Isabela Sur	Isabela	West	12.2	-1.0394	-91.1467	1	20	0.82
655	Villamil	Dec	2002	23.7	Day	Landing	Isabela Sur	Isabela	West	12.2	-1.0394	-91.1467	1	15	1.51333
656	Villamil	Dec	2002	23.7	Day	Landing	Isabela Sur	Isabela	West	12.2	-1.0394	-91.1467	1	4	1.925
657	Villamil	Dec	2002	23.7	Day	Observer	Isabela Sur	Isabela	West	12.2	-1.0394	-91.1467	1	3	1.5
658	Villamil	Dec	2002	23.7	Day	Landing	Isabela Sur	Isabela	West	12.2	-1.0394	-91.1467	1	8	0.5625
659	Villamil	Dec	2002	23.7	Day	Landing	Isabela Sur	Isabela	West	22.7	-0.72072	-90.8072	1	4	0.275
660	Villamil	Dec	2002	23.7	Day	Landing	Isabela Sur	Isabela	West	34.2	-0.95519	-91.461	2	16	0.875
661	Villamil	Dec	2002	23.7	Day	Landing	Isabela Sur	Isabela	West	34.2	-0.95519	-91.461	2	20	0.6475
662	Villamil	Dec	2002	23.7	Day	Landing	Isabela Sur	Isabela	West	34.2	-0.95519	-91.461	1	18	0.683333
663	Villamil	Dec	2002	23.7	Day	Landing	Isabela Sur	Isabela	West	34.2	-0.95519	-91.461	1	20	1.295
664	Villamil	Dec	2002	23.7	Day	Landing	Isabela Sur	Isabela	West	34.2	-0.95519	-91.461	1	6	0.383333
665	Villamil	Dec	2002	23.7	Day	Landing	Isabela Sur	Isabela	West	6.42	-0.9896	-90.8706	1	3	1.66667
666	Villamil	Dec	2002	23.7	Day	Landing	Isabela Sur	Isabela	West	9.18	-1.02	-91.1	1	5	0.86
667	Villamil	Dec	2002	23.7	Day	Landing	Isabela Sur	Isabela	West	9.18	-1.02	-91.1	1	4	1.075
668	Villamil	Dec	2002	23.7	Day	Landing	Isabela Sur	Isabela	West	9.18	-1.02	-91.1	1	4	1.25
669	Villamil	Dec	2002	23.7	Day	Landing	Isabela Sur	Isabela	West	9.18	-1.02	-91.1	1	4	0.725
670	Villamil	Dec	2002	23.7	Day	Landing	Isabela Sur	Isabela	West	9.18	-1.02	-91.1	1	4	0.975
671	Villamil	Dec	2002	23.7	Day	Landing	Isabela Sur	Isabela	West	9.18	-1.02	-91.1	1	5	2.1
672	Villamil	Dec	2002	23.7	Day	Landing	Isabela Sur	Isabela	West	9.18	-1.02	-91.1	1	4	2.725
673	Villamil	Dec	2002	23.7	Day	Landing	Isabela Sur	Isabela	West	9.18	-1.02	-91.1	1	4	0.275
674	Villamil	Dec	2002	23.7	Day	Landing	Isabela Sur	Isabela	West	9.18	-1.02	-91.1	1	4	0.9
675	Villamil	Dec	2002	23.7	Day	Landing	Isabela Sur	Isabela	West	9.18	-1.02	-91.1	1	4	2.05
676	Villamil	Dec	2002	23.7	Day	Landing	Isabela Sur	Isabela	West	9.18	-1.02	-91.1	1	4	1.3
677	Villamil	Dec	2002	23.7	Day	Landing	Isabela Sur	Isabela	West	9.18	-1.02	-91.1	2	4	1.5875
678	Villamil	Dec	2002	23.7	Day	Landing	Isabela Sur	Isabela	West	9.18	-1.02	-91.1	1	4	1.65
679	Villamil	Dec	2002	23.7	Day	Landing	Isabela Sur	Isabela	West	9.18	-1.02	-91.1	1	4	1.8
680	Villamil	Dec	2002	23.7	Day	Landing	Isabela Sur	Isabela	West	9.18	-1.02	-91.1	1	4	1.825
681	Villamil	Dec	2002	23.7	Day	Landing	Isabela Sur	Isabela	West	9.18	-1.02	-91.1	1	4	1.375
682	Villamil	Dec	2002	23.7	Day	Landing	Isabela Sur	Isabela	West	9.18	-1.02	-91.1	1	4	2.5
683	Villamil	Dec	2002	23.7	Day	Landing	Isabela Sur	Isabela	West	9.18	-1.02	-91.1	1	4	2.375
684	Villamil	Dec	2002	23.7	Day	Landing	Isabela Sur	Isabela	West	9.18	-1.02	-91.1	1	4	2.325
685	Villamil	Dec	2002	23.7	Day	Landing	Isabela Sur	Isabela	West	9.18	-1.02	-91.1	1	3	1.96667
686	Villamil	Dec	2002	23.7	Day	Landing	Isabela Sur	Isabela	West	9.18	-1.02	-91.1	2	4	1.1375
687	Villamil	Dec	2002	23.7	Day	Landing	Isabela Sur	Isabela	West	9.18	-1.02	-91.1	1	4	1.7
688	Villamil	Dec	2002	23.7	Day	Landing	Isabela Sur	Isabela	West	9.18	-1.02	-91.1	1	3	0.766667
689	Villamil	Dec	2002	23.7	Day	Landing	Isabela Sur	Isabela	West	5.79	-0.9802	-90.8703	2	2	0.35
690	Villamil	Dec	2002	23.7	Day	Landing	Isabela Sur	Isabela	West	1.21	-0.978203	-90.9576	1	4	0.5
691	Villamil	Dec	2002	23.7	Day	Landing	Isabela Sur	Isabela	West	1.21	-0.978203	-90.9576	1	5	1.04
692	Villamil	Dec	2002	23.7	Day	Landing	Isabela Sur	Isabela	West	1.21	-0.978203	-90.9576	1	4	1.025
693	Villamil	Dec	2002	23.7	Day	Landing	Isabela Sur	Isabela	West	1.21	-0.978203	-90.9576	1	3	0.466667
694	Villamil	Dec	2002	23.7	Day	Landing	Isabela Sur	Isabela	West	1.21	-0.978203	-90.9576	1	4	0.4
695	Villamil	Dec	2002	23.7	Day	Landing	Isabela Sur	Isabela	West	1.21	-0.978203	-90.9576	1	3	0.3
696	Villamil	Dec	2002	23.7	Day	Landing	Isabela Sur	Isabela	West	1.21	-0.978203	-90.9576	1	2	0.35
697	Villamil	Dec	2002	23.7	Day	Landing	Isabela Sur	Isabela	West	1.21	-0.978203	-90.9576	1	5	1.28
698	Villamil	Dec	2002	23.7	Day	Landing	Isabela Sur	Isabela	West	1.21	-0.978203	-90.9576	1	4	0.5
699	Villamil	Dec	2002	23.7	Day	Landing	Isabela Sur	Isabela	West	1.21	-0.978203	-90.9576	1	3	1.03333
700	Villamil	Dec	2002	23.7	Day	Landing	Isabela Sur	Isabela	West	1.21	-0.978203	-90.9576	1	4	0.9
701	Villamil	Dec	2002	23.7	Day	Landing	Isabela Sur	Isabela	West	2.1	-0.9711	-90.9343	1	4	1.6
702	Villamil	Dec	2002	23.7	Day	Landing	Isabela Sur	Isabela	West	2.1	-0.9711	-90.9343	1	4	0.45
703	Villamil	Dec	2002	23.7	Day	Landing	Isabela Sur	Isabela	West	2.1	-0.9711	-90.9343	1	4	0.75
704	Villamil	Dec	2002	23.7	Day	Landing	Isabela Sur	Isabela	West	2.1	-0.9711	-90.9343	1	4	1.125
705	Villamil	Dec	2002	23.7	Day	Landing	Isabela Sur	Isabela	West	2.1	-0.9711	-90.9343	1	4	0.225
706	Villamil	Dec	2002	23.7	Day	Landing	Isabela Sur	Isabela	West	14.9	-1.04912	-91.1846	1	15	0.24
707	Villamil	Dec	2002	23.7	Day	Landing	Isabela Sur	Isabela	West	14.9	-1.04912	-91.1846	1	3	0.166667
708	Villamil	Dec	2002	23.7	Day	Landing	Isabela Sur	Isabela	West	14.9	-1.04912	-91.1846	2	10	1.16
709	Villamil	Dec	2002	23.7	Day	Landing	Isabela Sur	Isabela	West	14.9	-1.04912	-91.1846	1	10	1.32
710	Villamil	Dec	2002	23.7	Day	Landing	Isabela Sur	Isabela	West	14.9	-1.04912	-91.1846	1	4	1.475
711	Villamil	Dec	2002	23.7	Day	Landing	Isabela Sur	Isabela	West	6.56	-1.01864	-91.0558	1	4	1.125
712	Villamil	Dec	2002	23.7	Day	Landing	Isabela Sur	Isabela	West	6.56	-1.01864	-91.0558	1	4	1.125
713	Villamil	Dec	2002	23.7	Day	Landing	Isabela Sur	Isabela	West	6.56	-1.01864	-91.0558	1	4	1.125
714	Villamil	Dec	2002	23.7	Day	Landing	Isabela Sur	Isabela	West	6.56	-1.01864	-91.0558	1	3	0.766667
715	Villamil	Dec	2002	23.7	Day	Landing	Isabela Sur	Isabela	West	6.56	-1.01864	-91.0558	1	1	1.1
716	Villamil	Dec	2002	23.7	Day	Landing	Isabela Sur	Isabela	West	6.56	-1.01864	-91.0558	1	4	0.85
717	Villamil	Dec	2002	23.7	Day	Landing	Isabela Sur	Isabela	West	6.56	-1.01864	-91.0558	1	4	1.475
718	Villamil	Dec	2002	23.7	Day	Landing	Isabela Sur	Isabela	West	6.56	-1.01864	-91.0558	1	4	1.2
719	Villamil	Dec	2002	23.7	Day	Landing	Isabela Sur	Isabela	West	6.56	-1.01864	-91.0558	1	4	0.85
720	Villamil	Dec	2002	23.7	Day	Landing	Isabela Sur	Isabela	West	6.56	-1.01864	-91.0558	1	4	1.925
721	Villamil	Dec	2002	23.7	Day	Landing	Isabela Sur	Isabela	West	6.56	-1.01864	-91.0558	1	4	1.125
722	Villamil	Dec	2002	23.7	Day	Landing	Isabela Sur	Isabela	West	6.56	-1.01864	-91.0558	1	4	0.85
723	Villamil	Dec	2002	23.7	Day	Landing	Isabela Sur	Isabela	West	6.56	-1.01864	-91.0558	1	3	0.3
724	Villamil	Dec	2002	23.7	Day	Landing	Isabela Sur	Isabela	West	6.56	-1.01864	-91.0558	1	4	1.025
725	Villamil	Dec	2002	23.7	Day	Landing	Isabela Sur	Isabela	West	6.56	-1.01864	-91.0558	1	4	1.25
726	Villamil	Dec	2002	23.7	Day	Landing	Isabela Sur	Isabela	West	6.56	-1.01864	-91.0558	1	4	0.9
727	Villamil	Dec	2002	23.7	Day	Landing	Isabela Sur	Isabela	West	6.56	-1.01864	-91.0558	1	4	0.85
728	Villamil	Dec	2002	23.7	Day	Landing	Isabela Sur	Isabela	West	6.56	-1.01864	-91.0558	1	4	0.625
729	Villamil	Dec	2002	23.7	Day	Landing	Isabela Sur	Isabela	West	6.56	-1.01864	-91.0558	1	4	1.375
730	Villamil	Dec	2002	23.7	Day	Landing	Isabela Sur	Isabela	West	6.56	-1.01864	-91.0558	1	4	1.7
731	Villamil	Dec	2002	23.7	Day	Landing	Isabela Sur	Isabela	West	6.56	-1.01864	-91.0558	1	3	1.73333
732	Villamil	Dec	2002	23.7	Day	Landing	Isabela Sur	Isabela	West	6.56	-1.01864	-91.0558	1	4	1.925
733	Villamil	Dec	2002	23.7	Day	Landing	Isabela Sur	Isabela	West	6.56	-1.01864	-91.0558	1	4	0.9
734	Villamil	Dec	2002	23.7	Day	Landing	Isabela Sur	Isabela	West	6.56	-1.01864	-91.0558	1	4	2.2
735	Villamil	Dec	2002	23.7	Day	Landing	Isabela Sur	Isabela	West	6.56	-1.01864	-91.0558	1	4	1.475
736	Villamil	Dec	2002	23.7	Day	Landing	Isabela Sur	Isabela	West	6.56	-1.01864	-91.0558	1	4	0.375
737	Villamil	Dec	2002	23.7	Day	Landing	Isabela Sur	Isabela	West	6.56	-1.01864	-91.0558	1	4	1.575
738	Villamil	Dec	2002	23.7	Day	Landing	Isabela Sur	Isabela	West	6.56	-1.01864	-91.0558	1	4	1.25
739	Villamil	Dec	2002	23.7	Day	Landing	Isabela Sur	Isabela	West	6.56	-1.01864	-91.0558	1	3	0.666667
740	Villamil	Dec	2002	23.7	Day	Landing	Isabela Sur	Isabela	West	6.56	-1.01864	-91.0558	2	4	1.1375
741	Villamil	Dec	2002	23.7	Day	Landing	Isabela Sur	Isabela	West	6.56	-1.01864	-91.0558	1	4	1.25
742	Villamil	Dec	2002	23.7	Day	Landing	Isabela Sur	Isabela	West	6.56	-1.01864	-91.0558	1	4	0.8
743	Villamil	Dec	2002	23.7	Day	Landing	Isabela Sur	Isabela	West	6.56	-1.01864	-91.0558	1	4	0.8
744	Villamil	Dec	2002	23.7	Day	Landing	Isabela Sur	Isabela	West	6.56	-1.01864	-91.0558	1	4	1.875
745	Villamil	Dec	2002	23.7	Day	Landing	Isabela Sur	Isabela	West	6.56	-1.01864	-91.0558	1	4	1.025
746	Villamil	Dec	2002	23.7	Day	Landing	Isabela Sur	Isabela	West	6.56	-1.01864	-91.0558	1	2	0.8
747	Villamil	Dec	2002	23.7	Day	Landing	Isabela Sur	Isabela	West	6.56	-1.01864	-91.0558	1	3	1.83333
748	Villamil	Dec	2002	23.7	Day	Landing	Isabela Sur	Isabela	West	6.56	-1.01864	-91.0558	1	4	1.6
749	Villamil	Dec	2002	23.7	Day	Landing	Isabela Sur	Isabela	West	6.56	-1.01864	-91.0558	1	3	2.26667
750	Villamil	Dec	2002	23.7	Day	Landing	Isabela Sur	Isabela	West	6.56	-1.01864	-91.0558	1	4	2.5
751	Villamil	Dec	2002	23.7	Day	Landing	Isabela Sur	Isabela	West	6.56	-1.01864	-91.0558	1	4	1.375
752	Villamil	Dec	2002	23.7	Day	Landing	Isabela Sur	Isabela	West	6.56	-1.01864	-91.0558	1	3	0.766667
753	Villamil	Dec	2002	23.7	Day	Landing	Isabela Sur	Isabela	West	6.56	-1.01864	-91.0558	1	4	1.925
754	Villamil	Dec	2002	23.7	Day	Landing	Isabela Sur	Isabela	West	18	-1.0358	-91.2282	1	8	0.85
755	Villamil	Dec	2002	23.7	Day	Landing	Isabela Sur	Isabela	West	18	-1.0358	-91.2282	1	8	0.3375
756	Villamil	Dec	2002	23.7	Day	Landing	Isabela Sur	Isabela	West	18	-1.0358	-91.2282	2	20	0.535
757	Villamil	Dec	2002	23.7	Day	Landing	Isabela Sur	Isabela	West	18	-1.0358	-91.2282	1	20	0.705
758	Villamil	Dec	2002	23.7	Day	Landing	Isabela Sur	Isabela	West	18	-1.0358	-91.2282	2	8	0.6375
759	Villamil	Dec	2002	23.7	Day	Landing	Isabela Sur	Isabela	West	18	-1.0358	-91.2282	1	6	0.533333
760	Villamil	Dec	2002	23.7	Day	Landing	Isabela Sur	Isabela	West	18	-1.0358	-91.2282	1	3	5.46667
761	Villamil	Dec	2002	23.7	Day	Landing	Isabela Sur	Isabela	West	18	-1.0358	-91.2282	1	4	2
762	Villamil	Dec	2002	23.7	Day	Landing	Isabela Sur	Isabela	West	18	-1.0358	-91.2282	1	4	1.375
763	Ayora	Sep	2002	21.4	Night	Observer	Santa Cruz	Santa Cruz	Centre- South	10	-0.68227	-90.1907	1	6	0.372222
764	Ayora	Sep	2002	21.4	Day	Landing	Santa Cruz	Santa Cruz	Centre- South	9.51	-0.75504	-90.4214	1	2	0.8
765	Ayora	Sep	2002	21.4	Day	Landing	Santa Cruz	Santa Cruz	Centre- South	14	-0.73309	-90.4665	1	3	0.333333
766	Ayora	Sep	2002	21.4	Day	Observer	Santa Cruz	Santa Cruz	Centre- South	26.5	-0.58467	-90.5319	1	8	0.075
767	Ayora	Sep	2002	21.4	Night	Landing	Santa Cruz	Santa Cruz	Centre- South	9.51	-0.75504	-90.4214	1	4	0.75
768	Ayora	Sep	2002	21.4	Day	Landing	Santa Cruz	Santa Cruz	Centre- South	14	-0.73309	-90.4665	1	3	0.3
769	Ayora	Sep	2002	21.4	Day	Landing	Santa Cruz	Santa Cruz	Centre- South	7.42	-0.71	-90.2128	1	4	0.625
770	Ayora	Sep	2002	21.4	Night	Landing	Santa Cruz	Santa Cruz	Centre- South	23.6	-0.6042	-90.5411	1	5	0.18
771	Ayora	Sep	2002	21.4	Day	Landing	Santa Cruz	Santa Cruz	Centre- South	7.42	-0.71	-90.2128	1	4	0.55
772	Ayora	Sep	2002	21.4	Day	Landing	Santa Cruz	Santa Cruz	Centre- South	11.3	-0.7485	-90.4464	2	4	0.1375
773	Ayora	Sep	2002	21.4	Day	Landing	Santa Cruz	Santa Cruz	Centre- South	11.3	-0.7485	-90.4464	2	3	0.0777778
774	Ayora	Sep	2002	21.4	Night	Landing	Santa Cruz	Santa Cruz	Centre- South	9.51	-0.75504	-90.4214	1	4	0.125
775	Ayora	Sep	2002	21.4	Day	Landing	Santa Cruz	Santa Cruz	Centre- South	9.51	-0.75504	-90.4214	1	4	0.225
776	Ayora	Sep	2002	21.4	Day	Landing	Santa Cruz	Santa Cruz	Centre- South	21.2	-0.654	-90.5493	1	2	0.15
777	Ayora	Sep	2002	21.4	Day	Landing	Santa Cruz	Santa Cruz	Centre- South	14	-0.73309	-90.4665	1	5	0.9
778	Ayora	Sep	2002	21.4	Day	Landing	Santa Cruz	Santa Cruz	Centre- South	11.3	-0.7485	-90.4464	2	4	1
779	Ayora	Sep	2002	21.4	Day	Landing	Santa Cruz	Santa Cruz	Centre- South	5.62	-0.7354	-90.2324	1	5	0.1
780	Ayora	Sep	2002	21.4	Night	Landing	Santa Cruz	Santa Cruz	Centre- South	14.6	-0.7236	-90.4896	1	3	0.166667
781	Ayora	Sep	2002	21.4	Day	Landing	Santa Cruz	Santa Cruz	Centre- South	11.3	-0.7485	-90.4464	1	4	0.45
782	Ayora	Sep	2002	21.4	Night	Landing	Santa Cruz	Santa Cruz	Centre- South	14	-0.73309	-90.4665	2	3	0.0333333
783	Ayora	Sep	2002	21.4	Night	Landing	Santa Cruz	Santa Cruz	Centre- South	14	-0.73309	-90.4665	2	6	0.116667
784	Ayora	Sep	2002	21.4	Night	Landing	Santa Cruz	Santa Cruz	Centre- South	9.51	-0.75504	-90.4214	1	2	0.25
785	Ayora	Sep	2002	21.4	Night	Landing	Santa Cruz	Santa Cruz	Centre- South	21.2	-0.654	-90.5493	1	6	0.0833333
786	Ayora	Sep	2002	21.4	Day	Landing	Santa Cruz	Santa Cruz	Centre- South	14.6	-0.7236	-90.4896	1	3	0.9
787	Ayora	Sep	2002	21.4	Night	Landing	Santa Cruz	Santa Cruz	Centre- South	21.2	-0.654	-90.5493	1	6	1.43333
788	Ayora	Sep	2002	21.4	Day	Landing	Santa Cruz	Santa Cruz	Centre- South	12.7	-0.6476	-90.1808	1	5	0.5
789	Ayora	Sep	2002	21.4	Day	Landing	Santa Cruz	Santa Cruz	Centre- South	5.62	-0.7354	-90.2324	1	4	0.466667
790	Ayora	Sep	2002	21.4	Night	Landing	Santa Cruz	Santa Cruz	Centre- South	21.2	-0.654	-90.5493	1	5	0.1
791	Ayora	Sep	2002	21.4	Day	Landing	Santa Cruz	Santa Cruz	Centre- South	14	-0.73309	-90.4665	1	3	0.0666667
792	Ayora	Sep	2002	21.4	Day	Landing	Santa Cruz	Santa Cruz	Centre- South	26.5	-0.57354	-90.5375	1	4	0.125
793	Ayora	Sep	2002	21.4	Night	Landing	Santa Cruz	Santa Cruz	Centre- South	7.42	-0.71	-90.2128	1	5	0.14
794	Ayora	Sep	2002	21.4	Day	Landing	Santa Cruz	Santa Cruz	Centre- South	13	-0.74564	-90.4489	1	5	0.72
795	Ayora	Sep	2002	21.4	Night	Landing	Santa Cruz	Santa Cruz	Centre- South	28.8	-0.5465	-90.5233	1	9	0.444444
796	Ayora	Sep	2002	21.4	Day	Landing	Santa Cruz	Santa Cruz	Centre- South	9.51	-0.75504	-90.4214	1	6	0.0333333
797	Ayora	Sep	2002	21.4	Night	Landing	Santa Cruz	Santa Cruz	Centre- South	14	-0.73309	-90.4665	1	4	0.125
798	Ayora	Sep	2002	21.4	Night	Landing	Santa Cruz	Santa Cruz	Centre- South	14	-0.73309	-90.4665	1	4	0.175
799	Ayora	Sep	2002	21.4	Day	Landing	Santa Cruz	Santa Cruz	Centre- South	14	-0.73309	-90.4665	1	4	0.35
800	Ayora	Sep	2002	21.4	Day	Landing	Santa Cruz	Santa Cruz	Centre- South	7.42	-0.71	-90.2128	1	3	0.766667
801	Ayora	Sep	2002	21.4	Day	Landing	Santa Cruz	Santa Cruz	Centre- South	14	-0.73309	-90.4665	2	6	0.133333
802	Ayora	Sep	2002	21.4	Day	Landing	Santa Cruz	Santa Cruz	Centre- South	7.42	-0.71	-90.2128	1	3	0.433333
803	Ayora	Sep	2002	21.4	Day	Landing	Santa Cruz	Santa Cruz	Centre- South	7.42	-0.71	-90.2128	1	4	0.458333
804	Ayora	Sep	2002	21.4	Night	Landing	Santa Cruz	Santa Cruz	Centre- South	13.8	-0.73309	-90.4665	1	4	0.15
805	Ayora	Sep	2002	21.4	Day	Landing	Santa Cruz	Santa Cruz	Centre- South	7.42	-0.71	-90.2128	2	5	0.21
806	Ayora	Sep	2002	21.4	Day	Landing	Santa Cruz	Santa Cruz	Centre- South	14	-0.73309	-90.4665	2	4	0.4
807	Ayora	Sep	2002	21.4	Day	Landing	Santa Cruz	Santa Cruz	Centre- South	7.42	-0.71	-90.2128	1	5	0.46
808	Ayora	Sep	2002	21.4	Day	Landing	Santa Cruz	Santa Cruz	Centre- South	21.2	-0.654	-90.5493	2	6	0.15
809	Ayora	Sep	2002	21.4	Night	Landing	Santa Cruz	Santa Cruz	Centre- South	39.5	-0.4888	-90.347	2	4	0.1125
810	Ayora	Sep	2002	21.4	Day	Landing	Santa Cruz	Santa Cruz	Centre- South	14	-0.73309	-90.4665	1	8	0.1125
811	Ayora	Sep	2002	21.4	Night	Landing	Santa Cruz	Santa Cruz	Centre- South	24.6	-0.4984	-90.2414	1	16	0.03125
812	Ayora	Sep	2002	21.4	Day	Landing	Santa Cruz	Santa Cruz	Centre- South	11.3	-0.7485	-90.4464	1	3	0.0666667
813	Ayora	Sep	2002	21.4	Night	Landing	Santa Cruz	Santa Cruz	Centre- South	13	-0.74564	-90.4489	1	7	0.0714286
814	Ayora	Sep	2002	21.4	Night	Landing	Santa Cruz	Santa Cruz	Centre- South	9.51	-0.75504	-90.4214	1	3	0.166667
815	Ayora	Sep	2002	21.4	Night	Landing	Santa Cruz	Santa Cruz	Centre- South	14.6	-0.7236	-90.4896	1	4	0.4
816	Ayora	Sep	2002	21.4	Night	Landing	Santa Cruz	Santa Cruz	Centre- South	14.6	-0.7236	-90.4896	1	5	0.1
817	Ayora	Sep	2002	21.4	Night	Landing	Santa Cruz	Santa Cruz	Centre- South	17.4	-0.7097	-90.5209	1	5	0.08
818	Ayora	Sep	2002	21.4	Night	Landing	Santa Cruz	Santa Cruz	Centre- South	21.2	-0.654	-90.5493	2	3	0.226667
819	Ayora	Sep	2002	21.4	Night	Landing	Santa Cruz	Santa Cruz	Centre- South	14	-0.73309	-90.4665	1	4	0.325
820	Ayora	Sep	2002	21.4	Day	Landing	Santa Cruz	Santa Cruz	Centre- South	7.42	-0.71	-90.2128	1	3	0.366667
821	Ayora	Sep	2002	21.4	Day	Landing	Santa Cruz	Santa Cruz	Centre- South	7.42	-0.71	-90.2128	1	5	0.28
822	Ayora	Sep	2002	21.4	Day	Observer	Santa Cruz	Santa Cruz	Centre- South	10	-0.6853	-90.1934	1	2	3.1
823	Ayora	Sep	2002	21.4	Night	Landing	Santa Cruz	Santa Cruz	Centre- South	14.6	-0.7236	-90.4896	2	2.5	0.24
824	Ayora	Sep	2002	21.4	Night	Landing	Santa Cruz	Santa Cruz	Centre- South	14.6	-0.7236	-90.4896	1	4	0.05
825	Ayora	Sep	2002	21.4	Day	Landing	Santa Cruz	Santa Cruz	Centre- South	7.42	-0.71	-90.2128	1	4	0.55
826	Ayora	Sep	2002	21.4	Night	Landing	Santa Cruz	Santa Cruz	Centre- South	21.2	-0.654	-90.5493	1	4	0.05
827	Ayora	Sep	2002	21.4	Day	Landing	Santa Cruz	Santa Cruz	Centre- South	7.42	-0.71	-90.2128	1	4	0.4
828	Ayora	Sep	2002	21.3	Night	Landing	Santa Fe	Santa Fe	Centre- South	14.8	-0.795	-90.0667	2	6	0.833333
829	Ayora	Sep	2002	22.4	Day	Observer	Santiago	Santiago	Centre- South	40.6	-0.3518	-90.6716	1	5	0.2
830	Ayora	Sep	2002	22.4	Day	Landing	Santiago	Santiago	Centre- South	49.9	-0.23399	-90.5813	1	10	0.09
831	Ayora	Sep	2002	22.4	Night	Landing	Santiago	Santiago	Centre- South	40.6	-0.3518	-90.6716	1	12	0.566667
832	Ayora	Sep	2002	22.4	Day	Landing	Santiago	Santiago	Centre- South	51.3	-0.28955	-90.927	2	6	0.0416667
833	Ayora	Sep	2002	22.4	Night	Landing	Santiago	Santiago	Centre- South	45.8	-0.1917	-90.6472	2	15	0.00777778
834	Ayora	Sep	2002	22.4	Night	Landing	Santiago	Santiago	Centre- South	60.4	-0.15665	-90.7374	2	4	0.1125
835	Ayora	Sep	2002	22.4	Night	Landing	Santiago	Santiago	Centre- South	51.3	-0.28955	-90.927	2	2	0.125
836	Ayora	Oct	2002	21.7	Day	Landing	Santa Cruz	Santa Cruz	Centre- South	5.62	-0.7354	-90.2324	1	4	0.45
837	Ayora	Oct	2002	21.7	Day	Landing	Santa Cruz	Santa Cruz	Centre- South	5.62	-0.7354	-90.2324	1	4	1.15
838	Ayora	Oct	2002	21.7	Day	Landing	Santa Cruz	Santa Cruz	Centre- South	9.51	-0.75504	-90.4214	2	5	0.18
839	Ayora	Oct	2002	21.7	Night	Landing	Santa Cruz	Santa Cruz	Centre- South	14.6	-0.7236	-90.4896	2	4.5	0.0666667
840	Ayora	Oct	2002	21.7	Day	Landing	Santa Cruz	Santa Cruz	Centre- South	7.42	-0.71	-90.2128	2	3	0.15
841	Ayora	Oct	2002	21.7	Night	Landing	Santa Cruz	Santa Cruz	Centre- South	13	-0.74564	-90.4489	1	4	0.1
842	Ayora	Oct	2002	21.7	Day	Landing	Santa Cruz	Santa Cruz	Centre- South	14	-0.73309	-90.4665	1	5	0.2
843	Ayora	Oct	2002	21.7	Night	Landing	Santa Cruz	Santa Cruz	Centre- South	14.6	-0.7236	-90.4896	1	5	0.36
844	Ayora	Oct	2002	21.7	Night	Landing	Santa Cruz	Santa Cruz	Centre- South	5.62	-0.7354	-90.2324	1	4	0.2
845	Ayora	Oct	2002	21.7	Night	Landing	Santa Cruz	Santa Cruz	Centre- South	13	-0.74564	-90.4489	2	3.5	0.128571
846	Ayora	Oct	2002	21.7	Day	Landing	Santa Cruz	Santa Cruz	Centre- South	11.3	-0.7485	-90.4464	2	4	0.175
847	Ayora	Oct	2002	21.7	Day	Landing	Santa Cruz	Santa Cruz	Centre- South	11.3	-0.7485	-90.4464	1	5	0.1
848	Ayora	Oct	2002	21.7	Day	Landing	Santa Cruz	Santa Cruz	Centre- South	11.3	-0.7485	-90.4464	1	5	0.28
849	Ayora	Oct	2002	21.7	Night	Landing	Santa Cruz	Santa Cruz	Centre- South	14.6	-0.7236	-90.4896	1	4	0.375
850	Ayora	Oct	2002	21.7	Day	Landing	Santa Cruz	Santa Cruz	Centre- South	10	-0.68739	-90.1925	1	4	0.375
851	Ayora	Oct	2002	21.7	Day	Landing	Santa Cruz	Santa Cruz	Centre- South	9.51	-0.75504	-90.4214	1	3	0.333333
852	Ayora	Oct	2002	21.7	Day	Landing	Santa Cruz	Santa Cruz	Centre- South	9.51	-0.75504	-90.4214	1	4	0.125
853	Ayora	Oct	2002	21.7	Day	Landing	Santa Cruz	Santa Cruz	Centre- South	11.3	-0.7485	-90.4464	2	3	0.233333
854	Ayora	Oct	2002	21.7	Day	Landing	Santa Cruz	Santa Cruz	Centre- South	10	-0.68739	-90.1925	1	4	0.4
855	Ayora	Oct	2002	21.7	Night	Landing	Santa Cruz	Santa Cruz	Centre- South	14	-0.73309	-90.4665	1	4	0.75
856	Ayora	Oct	2002	21.7	Day	Landing	Santa Cruz	Santa Cruz	Centre- South	13	-0.74564	-90.4489	1	4	0.45
857	Ayora	Oct	2002	21.7	Day	Landing	Santa Cruz	Santa Cruz	Centre- South	9.51	-0.75504	-90.4214	1	7	0.257143
858	Ayora	Oct	2002	21.7	Day	Landing	Santa Cruz	Santa Cruz	Centre- South	11.3	-0.7485	-90.4464	1	7	0.1
859	Ayora	Oct	2002	21.7	Day	Landing	Santa Cruz	Santa Cruz	Centre- South	7.42	-0.71	-90.2128	1	5	0.54
860	Ayora	Oct	2002	21.7	Day	Landing	Santa Cruz	Santa Cruz	Centre- South	11.3	-0.7485	-90.4464	1	7	0.128571
861	Ayora	Oct	2002	21.7	Day	Landing	Santa Cruz	Santa Cruz	Centre- South	9.51	-0.75504	-90.4214	1	4	0.425
862	Ayora	Oct	2002	21.7	Day	Landing	Santa Cruz	Santa Cruz	Centre- South	11.3	-0.7485	-90.4464	1	5	0.18
863	Ayora	Oct	2002	21.7	Day	Landing	Santa Cruz	Santa Cruz	Centre- South	9.51	-0.75504	-90.4214	1	5	0.1
864	Ayora	Oct	2002	21.7	Night	Landing	Santa Cruz	Santa Cruz	Centre- South	9.51	-0.75504	-90.4214	1	8	0.0625
865	Ayora	Oct	2002	21.7	Day	Landing	Santa Cruz	Santa Cruz	Centre- South	21.2	-0.654	-90.5493	1	6	1.96667
866	Ayora	Oct	2002	21.7	Night	Landing	Santa Cruz	Santa Cruz	Centre- South	14	-0.73309	-90.4665	1	4	0.1
867	Ayora	Oct	2002	21.7	Night	Landing	Santa Cruz	Santa Cruz	Centre- South	9.51	-0.75504	-90.4214	1	10	0.2
868	Ayora	Oct	2002	21.7	Night	Landing	Santa Cruz	Santa Cruz	Centre- South	11.3	-0.7485	-90.4464	2	5	0.05
869	Ayora	Oct	2002	21.7	Night	Landing	Santa Cruz	Santa Cruz	Centre- South	13	-0.74564	-90.4489	1	8	0.1125
870	Ayora	Oct	2002	21.7	Day	Landing	Santa Cruz	Santa Cruz	Centre- South	11.3	-0.7485	-90.4464	2	3	0.25
871	Ayora	Oct	2002	21.7	Night	Landing	Santa Cruz	Santa Cruz	Centre- South	14.6	-0.7236	-90.4896	1	10	0.18
872	Ayora	Oct	2002	21.7	Day	Landing	Santa Cruz	Santa Cruz	Centre- South	11.3	-0.7485	-90.4464	1	3	2
873	Ayora	Oct	2002	21.7	Night	Landing	Santa Cruz	Santa Cruz	Centre- South	14	-0.73309	-90.4665	1	5	0.04
874	Ayora	Oct	2002	21.7	Day	Landing	Santa Cruz	Santa Cruz	Centre- South	2.78	-0.77996	-90.3263	1	3	0.6
875	Ayora	Oct	2002	21.7	Night	Landing	Santa Cruz	Santa Cruz	Centre- South	5.62	-0.7354	-90.2324	1	4	0.125
876	Ayora	Oct	2002	21.7	Day	Landing	Santa Cruz	Santa Cruz	Centre- South	7.42	-0.71	-90.2128	1	4	0.225
877	Ayora	Oct	2002	21.7	Day	Landing	Santa Cruz	Santa Cruz	Centre- South	9.51	-0.75504	-90.4214	2	2.5	0.2
878	Ayora	Oct	2002	21.7	Night	Landing	Santa Cruz	Santa Cruz	Centre- South	14.6	-0.7236	-90.4896	1	3	0.466667
879	Ayora	Oct	2002	21.7	Night	Observer	Santa Cruz	Santa Cruz	Centre- South	9.51	-0.77244	-90.3518	1	3	0.533333
880	Ayora	Oct	2002	21.7	Night	Observer	Santa Cruz	Santa Cruz	Centre- South	11.3	-0.76013	-90.4202	2	5	0.0533333
881	Ayora	Oct	2002	21.7	Night	Landing	Santa Cruz	Santa Cruz	Centre- South	11.3	-0.7485	-90.4464	2	4	0.179167
882	Ayora	Oct	2002	21.7	Night	Landing	Santa Cruz	Santa Cruz	Centre- South	17.4	-0.7097	-90.5209	1	8	0.1375
883	Ayora	Oct	2002	21.7	Day	Landing	Santa Cruz	Santa Cruz	Centre- South	9.51	-0.75504	-90.4214	2	6	0.166667
884	Ayora	Oct	2002	21.7	Day	Landing	Santa Cruz	Santa Cruz	Centre- South	9.51	-0.75504	-90.4214	1	5	0.28
885	Ayora	Oct	2002	21.7	Day	Landing	Santa Cruz	Santa Cruz	Centre- South	11.3	-0.7485	-90.4464	1	5	1.14
886	Ayora	Oct	2002	21.7	Day	Landing	Santa Cruz	Santa Cruz	Centre- South	2.78	-0.77996	-90.3263	2	4	0.05
887	Ayora	Oct	2002	21.7	Night	Landing	Santa Cruz	Santa Cruz	Centre- South	7.42	-0.71	-90.2128	1	11	0.263636
888	Ayora	Oct	2002	21.7	Day	Landing	Santa Cruz	Santa Cruz	Centre- South	7.42	-0.71	-90.2128	1	4	0.795
889	Ayora	Oct	2002	21.7	Day	Landing	Santa Cruz	Santa Cruz	Centre- South	24.6	-0.4984	-90.2414	1	14	0.157143
890	Ayora	Oct	2002	21.7	Day	Landing	Santa Cruz	Santa Cruz	Centre- South	11.3	-0.7485	-90.4464	1	5	0.4
891	Ayora	Oct	2002	21.7	Day	Landing	Santa Cruz	Santa Cruz	Centre- South	9.51	-0.75504	-90.4214	1	4	0.25
892	Ayora	Oct	2002	21.7	Day	Landing	Santa Cruz	Santa Cruz	Centre- South	7.42	-0.71	-90.2128	1	5	0.6
893	Ayora	Oct	2002	21.7	Day	Landing	Santa Cruz	Santa Cruz	Centre- South	9.51	-0.75504	-90.4214	1	4	1.35
894	Ayora	Oct	2002	21.7	Night	Landing	Santa Cruz	Santa Cruz	Centre- South	14.6	-0.7236	-90.4896	1	5	0.1
895	Ayora	Oct	2002	21.7	Night	Landing	Santa Cruz	Santa Cruz	Centre- South	14.6	-0.7236	-90.4896	2	4	0.0625
896	Ayora	Oct	2002	21.7	Night	Landing	Santa Cruz	Santa Cruz	Centre- South	14.6	-0.7236	-90.4896	1	4	0.25
897	Ayora	Oct	2002	21.7	Night	Landing	Santa Cruz	Santa Cruz	Centre- South	14	-0.73309	-90.4665	2	12	0.333333
898	Ayora	Oct	2002	21.7	Day	Landing	Santa Cruz	Santa Cruz	Centre- South	7.42	-0.71	-90.2128	1	3	1.33333
899	Ayora	Oct	2002	21.7	Day	Landing	Santa Cruz	Santa Cruz	Centre- South	14	-0.73309	-90.4665	1	2	0.25
900	Ayora	Oct	2002	21.7	Day	Landing	Santa Cruz	Santa Cruz	Centre- South	14.6	-0.7236	-90.4896	1	6	0.333333
901	Ayora	Oct	2002	21.7	Day	Landing	Santa Cruz	Santa Cruz	Centre- South	14	-0.73309	-90.4665	1	4	0.725
902	Ayora	Oct	2002	21.7	Day	Landing	Santa Cruz	Santa Cruz	Centre- South	9.51	-0.75504	-90.4214	1	4	0.25
903	Ayora	Oct	2002	21.7	Day	Landing	Santa Cruz	Santa Cruz	Centre- South	9.51	-0.75504	-90.4214	1	4	0.375
904	Ayora	Oct	2002	21.7	Day	Landing	Santa Cruz	Santa Cruz	Centre- South	9.51	-0.75504	-90.4214	1	5	1.2
905	Ayora	Oct	2002	21.7	Day	Landing	Santa Cruz	Santa Cruz	Centre- South	9.51	-0.75504	-90.4214	1	4	0.2
906	Ayora	Oct	2002	21.7	Day	Landing	Santa Cruz	Santa Cruz	Centre- South	7.42	-0.71	-90.2128	1	5	0.7
907	Ayora	Oct	2002	21.7	Day	Landing	Santa Cruz	Santa Cruz	Centre- South	11.3	-0.7485	-90.4464	2	5	0.1
908	Ayora	Oct	2002	21.7	Day	Landing	Santa Cruz	Santa Cruz	Centre- South	7.42	-0.71	-90.2128	1	4	0.125
909	Ayora	Oct	2002	21.7	Day	Landing	Santa Cruz	Santa Cruz	Centre- South	11.3	-0.7485	-90.4464	2	4	0.225
910	Ayora	Oct	2002	21.7	Night	Observer	Santa Cruz	Santa Cruz	Centre- South	13	-0.75938	-90.4206	2	4	0.0875
911	Ayora	Oct	2002	21.7	Night	Observer	Santa Cruz	Santa Cruz	Centre- South	13.8	-0.74488	-90.4506	2	6	0.0277778
912	Ayora	Oct	2002	21.7	Night	Observer	Santa Cruz	Santa Cruz	Centre- South	13.8	-0.73569	-90.4594	2	7	0.0571429
913	Ayora	Oct	2002	21.7	Night	Observer	Santa Cruz	Santa Cruz	Centre- South	14.6	-0.7098	-90.5161	2	6	0.0583333
914	Ayora	Oct	2002	21.9	Night	Observer	Santiago	Santiago	Centre- South	59	-0.21452	-90.8401	2	5	0.55
915	Ayora	Oct	2002	21.9	Day	Observer	Santiago	Santiago	Centre- South	59	-0.16786	-90.8332	2	4	0.075
916	Ayora	Oct	2002	21.9	Day	Observer	Santiago	Santiago	Centre- South	59	-0.17171	-90.8315	6	5	2.24
917	Ayora	Nov	2002	23.7	Day	Landing	Santa Cruz	Santa Cruz	Centre- South	5.62	-0.7354	-90.2324	1	3	1.83333
918	Ayora	Nov	2002	23.7	Day	Landing	Santa Cruz	Santa Cruz	Centre- South	9.51	-0.75504	-90.4214	2	4	0.1125
919	Ayora	Nov	2002	23.7	Day	Landing	Santa Cruz	Santa Cruz	Centre- South	9.51	-0.75504	-90.4214	1	5	0.26
920	Ayora	Nov	2002	23.7	Day	Landing	Santa Cruz	Santa Cruz	Centre- South	14	-0.73309	-90.4665	1	7	0.2
921	Ayora	Nov	2002	23.7	Day	Landing	Santa Cruz	Santa Cruz	Centre- South	14	-0.73309	-90.4665	1	6	0.116667
922	Ayora	Nov	2002	23.7	Night	Landing	Santa Cruz	Santa Cruz	Centre- South	13	-0.74564	-90.4489	1	16	0.03125
923	Ayora	Nov	2002	23.7	Day	Landing	Santa Cruz	Santa Cruz	Centre- South	11.3	-0.7485	-90.4464	1	4	0.85
924	Ayora	Nov	2002	23.7	Night	Landing	Santa Cruz	Santa Cruz	Centre- South	11.3	-0.7485	-90.4464	1	20	0.07
925	Ayora	Nov	2002	23.7	Day	Landing	Santa Cruz	Santa Cruz	Centre- South	11.3	-0.7485	-90.4464	1	6	0.2
926	Ayora	Nov	2002	23.7	Day	Landing	Santa Cruz	Santa Cruz	Centre- South	9.51	-0.75504	-90.4214	1	4	0.45
927	Ayora	Nov	2002	23.7	Night	Landing	Santa Cruz	Santa Cruz	Centre- South	21.2	-0.654	-90.5493	2	6	0.166667
928	Ayora	Nov	2002	23.7	Day	Landing	Santa Cruz	Santa Cruz	Centre- South	7.42	-0.71	-90.2128	1	5	0.44
929	Ayora	Nov	2002	23.7	Night	Landing	Santa Cruz	Santa Cruz	Centre- South	21.2	-0.654	-90.5493	1	6	0.116667
930	Ayora	Nov	2002	23.7	Day	Landing	Santa Cruz	Santa Cruz	Centre- South	9.51	-0.75504	-90.4214	1	5	1.72
931	Ayora	Nov	2002	23.7	Day	Landing	Santa Cruz	Santa Cruz	Centre- South	17.4	-0.7097	-90.5209	1	3	0.15
932	Ayora	Nov	2002	23.7	Day	Landing	Santa Cruz	Santa Cruz	Centre- South	9.51	-0.75504	-90.4214	1	5	0.22
933	Ayora	Nov	2002	23.7	Day	Landing	Santa Cruz	Santa Cruz	Centre- South	7.42	-0.71	-90.2128	1	6	0.416667
934	Ayora	Nov	2002	23.7	Day	Landing	Santa Cruz	Santa Cruz	Centre- South	14	-0.73309	-90.4665	1	3	0.766667
935	Ayora	Nov	2002	23.7	Day	Landing	Santa Cruz	Santa Cruz	Centre- South	11.3	-0.7485	-90.4464	1	4	0.125
936	Ayora	Nov	2002	23.7	Night	Landing	Santa Cruz	Santa Cruz	Centre- South	14	-0.73309	-90.4665	2	16	0.075
937	Ayora	Nov	2002	23.7	Night	Landing	Santa Cruz	Santa Cruz	Centre- South	14	-0.73309	-90.4665	1	5	0.22
938	Ayora	Nov	2002	23.7	Day	Landing	Santa Cruz	Santa Cruz	Centre- South	14	-0.73309	-90.4665	2	5	0.465
939	Ayora	Nov	2002	23.7	Day	Landing	Santa Cruz	Santa Cruz	Centre- South	9.51	-0.75504	-90.4214	2	4	0.529167
940	Ayora	Nov	2002	23.7	Night	Landing	Santa Cruz	Santa Cruz	Centre- South	11.3	-0.7485	-90.4464	2	7	0.142857
941	Ayora	Nov	2002	23.7	Day	Landing	Santa Cruz	Santa Cruz	Centre- South	7.42	-0.71	-90.2128	1	7	0.1
942	Ayora	Nov	2002	23.7	Day	Landing	Santa Cruz	Santa Cruz	Centre- South	14	-0.73309	-90.4665	1	5	0.14
943	Ayora	Nov	2002	23.7	Day	Landing	Santa Cruz	Santa Cruz	Centre- South	13	-0.74564	-90.4489	1	5	0.54
944	Ayora	Nov	2002	23.7	Night	Landing	Santa Cruz	Santa Cruz	Centre- South	13	-0.74564	-90.4489	1	5	0.64
945	Ayora	Nov	2002	23.7	Day	Landing	Santa Cruz	Santa Cruz	Centre- South	14.6	-0.7236	-90.4896	1	5	0.1
946	Ayora	Nov	2002	23.7	Day	Landing	Santa Cruz	Santa Cruz	Centre- South	7.42	-0.71	-90.2128	1	5	0.72
947	Ayora	Nov	2002	23.7	Day	Landing	Santa Cruz	Santa Cruz	Centre- South	7.42	-0.71	-90.2128	1	5	0.26
948	Ayora	Nov	2002	23.7	Night	Observer	Santa Cruz	Santa Cruz	Centre- South	14.6	-0.72811	-90.4669	2	7	0.128571
949	Ayora	Nov	2002	23.7	Night	Observer	Santa Cruz	Santa Cruz	Centre- South	13	-0.75996	-90.4202	2	6.5	0.130769
950	Ayora	Nov	2002	23.7	Day	Landing	Santa Cruz	Santa Cruz	Centre- South	14	-0.73309	-90.4665	1	5	0.64
951	Ayora	Nov	2002	23.7	Night	Landing	Santa Cruz	Santa Cruz	Centre- South	14	-0.73309	-90.4665	2	3	0.0833333
952	Ayora	Nov	2002	23.7	Night	Landing	Santa Cruz	Santa Cruz	Centre- South	7.42	-0.71	-90.2128	1	14	0.357143
953	Ayora	Nov	2002	23.7	Night	Landing	Santa Cruz	Santa Cruz	Centre- South	14.6	-0.7236	-90.4896	2	8	0.03125
954	Ayora	Nov	2002	23.7	Night	Landing	Santa Cruz	Santa Cruz	Centre- South	14.6	-0.7236	-90.4896	1	5	0.4
955	Ayora	Nov	2002	23.7	Night	Landing	Santa Cruz	Santa Cruz	Centre- South	26.5	-0.57354	-90.5375	1	24	0.25
956	Ayora	Nov	2002	23.7	Night	Landing	Santa Cruz	Santa Cruz	Centre- South	13	-0.74564	-90.4489	2	7	0.0357143
957	Ayora	Nov	2002	23.7	Day	Landing	Santa Cruz	Santa Cruz	Centre- South	14	-0.73309	-90.4665	1	3	0.75
958	Ayora	Nov	2002	23.7	Night	Landing	Santa Cruz	Santa Cruz	Centre- South	21.2	-0.654	-90.5493	2	24	0.0145833
959	Ayora	Nov	2002	23.7	Night	Landing	Santa Cruz	Santa Cruz	Centre- South	11.3	-0.7485	-90.4464	2	5	0.2
960	Ayora	Nov	2002	23.7	Day	Landing	Santa Cruz	Santa Cruz	Centre- South	11.3	-0.7485	-90.4464	1	3	0.9
961	Ayora	Nov	2002	23.7	Day	Landing	Santa Cruz	Santa Cruz	Centre- South	9.51	-0.75504	-90.4214	1	4	0.225
962	Ayora	Nov	2002	23.7	Day	Landing	Santa Cruz	Santa Cruz	Centre- South	7.42	-0.71	-90.2128	1	4	0.35
963	Ayora	Nov	2002	23.7	Night	Landing	Santa Cruz	Santa Cruz	Centre- South	14.6	-0.7236	-90.4896	1	4	2.625
964	Ayora	Nov	2002	23.7	Night	Landing	Santa Cruz	Santa Cruz	Centre- South	11.3	-0.7485	-90.4464	2	12	0.0625
965	Ayora	Nov	2002	23.7	Day	Landing	Santa Cruz	Santa Cruz	Centre- South	7.42	-0.71	-90.2128	1	4	0.25
966	Ayora	Nov	2002	23.7	Night	Landing	Santa Cruz	Santa Cruz	Centre- South	11.3	-0.7485	-90.4464	1	6	0.833333
967	Ayora	Nov	2002	23.7	Night	Landing	Santa Cruz	Santa Cruz	Centre- South	11.3	-0.7485	-90.4464	1	20	0.045
968	Ayora	Nov	2002	23.7	Day	Landing	Santa Cruz	Santa Cruz	Centre- South	11.3	-0.7485	-90.4464	1	6	0.15
969	Ayora	Nov	2002	23.7	Night	Observer	Santa Cruz	Santa Cruz	Centre- South	13	-0.74672	-90.4457	2	5	0.07
970	Ayora	Nov	2002	23.7	Night	Observer	Santa Cruz	Santa Cruz	Centre- South	13	-0.75404	-90.4354	2	5.5	0.0484848
971	Ayora	Nov	2002	23.7	Day	Observer	Santa Cruz	Santa Cruz	Centre- South	13.8	-0.72936	-90.4649	2	4	0.0708333
972	Ayora	Nov	2002	23.7	Night	Observer	Santa Cruz	Santa Cruz	Centre- South	13	-0.75733	-90.426	2	4	0.116667
973	Ayora	Dec	2002	24.4	Night	Landing	Santa Cruz	Santa Cruz	Centre- South	14.6	-0.7236	-90.4896	2	12	0.208333
974	Ayora	Dec	2002	24.4	Day	Landing	Santa Cruz	Santa Cruz	Centre- South	7.42	-0.71	-90.2128	2	7	0.0642857
975	Ayora	Dec	2002	24.4	Night	Landing	Santa Cruz	Santa Cruz	Centre- South	26.5	-0.57354	-90.5375	2	15	0.303333
976	Ayora	Dec	2002	24.4	Day	Landing	Santa Cruz	Santa Cruz	Centre- South	7.42	-0.71	-90.2128	1	4	0.375
977	Ayora	Dec	2002	24.4	Day	Landing	Santa Cruz	Santa Cruz	Centre- South	9.51	-0.75504	-90.4214	2	4	0.225
978	Ayora	Dec	2002	24.4	Day	Landing	Santa Cruz	Santa Cruz	Centre- South	14	-0.73309	-90.4665	2	5	0.86
979	Ayora	Dec	2002	24.4	Day	Landing	Santa Cruz	Santa Cruz	Centre- South	11.3	-0.7485	-90.4464	1	6	0.15
980	Ayora	Dec	2002	24.4	Day	Landing	Santa Cruz	Santa Cruz	Centre- South	11.3	-0.7485	-90.4464	1	6	0.45
981	Ayora	Dec	2002	24.4	Day	Landing	Santa Cruz	Santa Cruz	Centre- South	7.42	-0.71	-90.2128	1	6	0.383333
982	Ayora	Dec	2002	24.4	Day	Landing	Santa Cruz	Santa Cruz	Centre- South	9.51	-0.75504	-90.4214	1	5	0.4
983	Ayora	Dec	2002	24.4	Day	Landing	Santa Cruz	Santa Cruz	Centre- South	7.42	-0.71	-90.2128	1	4	0.75
984	Ayora	Dec	2002	24.4	Day	Landing	Santa Cruz	Santa Cruz	Centre- South	9.51	-0.75504	-90.4214	1	5	0.14
985	Ayora	Dec	2002	24.4	Day	Landing	Santa Cruz	Santa Cruz	Centre- South	7.42	-0.71	-90.2128	1	4	0.125
986	Ayora	Dec	2002	24.4	Day	Landing	Santa Cruz	Santa Cruz	Centre- South	7.42	-0.71	-90.2128	1	4	0.1125
987	Ayora	Dec	2002	24.4	Night	Landing	Santa Cruz	Santa Cruz	Centre- South	14	-0.73309	-90.4665	1	16	0.90625
988	Ayora	Dec	2002	24.4	Day	Landing	Santa Cruz	Santa Cruz	Centre- South	7.42	-0.71	-90.2128	1	4.5	0.1
989	Ayora	Dec	2002	24.4	Night	Landing	Santa Cruz	Santa Cruz	Centre- South	21.2	-0.654	-90.5493	1	10	0.045
990	Ayora	Dec	2002	24.4	Day	Landing	Santa Cruz	Santa Cruz	Centre- South	14	-0.73309	-90.4665	1	4	0.1125
991	Ayora	Dec	2002	24.4	Day	Landing	Santa Cruz	Santa Cruz	Centre- South	14	-0.73309	-90.4665	1	5	0.408
992	Ayora	Dec	2002	24.4	Night	Landing	Santa Cruz	Santa Cruz	Centre- South	11.3	-0.7485	-90.4464	1	25	0.3
993	Ayora	Dec	2002	24.4	Night	Landing	Santa Cruz	Santa Cruz	Centre- South	11.3	-0.7485	-90.4464	2	14	0.25
994	Ayora	Dec	2002	24.4	Day	Landing	Santa Cruz	Santa Cruz	Centre- South	7.42	-0.71	-90.2128	1	5	0.4
995	Ayora	Dec	2002	24.4	Night	Landing	Santa Cruz	Santa Cruz	Centre- South	7.42	-0.71	-90.2128	1	5	1.1
996	Ayora	Dec	2002	24.4	Day	Landing	Santa Cruz	Santa Cruz	Centre- South	7.42	-0.71	-90.2128	1	4.5	0.302222
997	Ayora	Dec	2002	24.4	Day	Landing	Santa Cruz	Santa Cruz	Centre- South	14	-0.73309	-90.4665	2	33	0.117121
998	Ayora	Dec	2002	24.4	Night	Landing	Santa Cruz	Santa Cruz	Centre- South	21.2	-0.654	-90.5493	2	25	0.05
999	Ayora	Dec	2002	24.4	Day	Landing	Santa Cruz	Santa Cruz	Centre- South	21.2	-0.654	-90.5493	1	60	0.196667
1000	Ayora	Dec	2002	24.4	Night	Landing	Santa Cruz	Santa Cruz	Centre- South	11.3	-0.7485	-90.4464	2	3	0.533333
1001	Ayora	Dec	2002	24.4	Day	Landing	Santa Cruz	Santa Cruz	Centre- South	14.6	-0.7236	-90.4896	1	5	1.72
1002	Ayora	Dec	2002	24.4	Day	Landing	Santa Cruz	Santa Cruz	Centre- South	33.6	-0.514	-90.4798	1	48	0.302083
1003	Ayora	Dec	2002	24.4	Day	Landing	Santa Cruz	Santa Cruz	Centre- South	9.51	-0.75504	-90.4214	1	6	0.3
1004	Ayora	Dec	2002	24.4	Day	Landing	Santa Cruz	Santa Cruz	Centre- South	7.42	-0.71	-90.2128	1	6	0.533333
1005	Ayora	Dec	2002	24.4	Day	Landing	Santa Cruz	Santa Cruz	Centre- South	14.6	-0.7236	-90.4896	1	8	0.1125
1006	Ayora	Nov	2003		Day	Landing	Wolf	Wolf	North	177	1.39131	-91.8293	5	66	0.0619697
1007	Ayora	Sep	2003	21.7	Night	Landing	Genovesa	Genovesa	North	71.1	0.3123	-89.9583	1	24	0.00833333
1008	Ayora	Sep	2003	21.7	Day	Landing	Isabela Norte y Este	Isabela	West	90.6	0.1711	-91.3558	2	25	0.0128
1009	Ayora	Sep	2003	21.7	Day	Landing	Isabela Norte y Este	Isabela	West	90.6	0.1711	-91.3558	2	25	0.0128
1010	Ayora	Sep	2003	21.7	Day	Observer	Isabela Norte y Este	Isabela	West	42.2	-0.63742	-90.8748	1	4	2
1011	Ayora	Sep	2003	21.7	Day	Observer	Isabela Norte y Este	Isabela	West	104	0.06442	-91.5048	1	6	0.416667
1012	Ayora	Sep	2003	21.7	Day	Observer	Isabela Norte y Este	Isabela	West	42.2	-0.63742	-90.8748	2	4	0.875
1013	Ayora	Sep	2003	21.7	Day	Observer	Isabela Norte y Este	Isabela	West	50.3	-0.41345	-90.9745	2	5	0.25
1014	Ayora	Sep	2003	21.7	Day	Observer	Isabela Norte y Este	Isabela	West	50.3	-0.41559	-90.9724	1	4	0.375
1015	Ayora	Sep	2003	21.7	Day	Observer	Isabela Norte y Este	Isabela	West	90.6	0.16849	-91.3371	2	4	0.44
1016	Ayora	Sep	2003	21.7	Day	Observer	Isabela Norte y Este	Isabela	West	90.6	0.17005	-91.3412	2	9	0.0833333
1017	Ayora	Sep	2003	21.7	Day	Observer	Isabela Norte y Este	Isabela	West	90.6	0.17005	-91.3412	1	9	0.0555556
1018	Ayora	Sep	2003	21.7	Day	Observer	Isabela Norte y Este	Isabela	West	90.6	0.17005	-91.3412	1	4	0.15
1019	Ayora	Sep	2003	21.7	Night	Observer	Isabela Norte y Este	Isabela	West	104	0.06442	-91.5048	2	5	0.05
1020	Ayora	Sep	2003	21.7	Night	Observer	Isabela Norte y Este	Isabela	West	104	0.06442	-91.5048	2	5	1.36
1021	Ayora	Sep	2003	21.7	Day	Landing	Isabela Norte y Este	Isabela	West	61.2	-0.3039	-91.0875	1	12	0.191667
1022	Ayora	Sep	2003	21.7	Day	Observer	Isabela Norte y Este	Isabela	West	90.6	0.17005	-91.3412	9	4	0.169444
1023	Ayora	Sep	2003	21.7	Day	Observer	Isabela Norte y Este	Isabela	West	104	0.10562	-91.4819	9	5	0.0777778
1024	Ayora	Sep	2003	21.7	Day	Observer	Isabela Norte y Este	Isabela	West	104	0.10562	-91.4819	1	5	0.1
1025	Villamil	Sep	2003	21.7	Day	Landing	Isabela Norte y Este	Isabela	West	40.8	-0.58936	-90.9423	2	4	0.8
1026	Villamil	Sep	2003	21.7	Day	Landing	Isabela Norte y Este	Isabela	West	40.8	-0.58936	-90.9423	1	4	1.825
1027	Baquerizo	Sep	2003	21.7	Night	Landing	Isabela Norte y Este	Isabela	West	88.3	-0.4944	-90.95	2	16	0.1025
1028	Ayora	Sep	2003	20.6	Day	Landing	Isabela Oeste	Isabela	West	129	-0.03656	-91.4306	1	12	0.0138889
1029	Ayora	Sep	2003	20.6	Day	Observer	Isabela Oeste	Isabela	West	134	-0.20402	-91.3871	1	5	0.2
1030	Ayora	Sep	2003	20.6	Day	Observer	Isabela Oeste	Isabela	West	117	-0.38585	-91.2499	1	5	1
1031	Ayora	Sep	2003	20.6	Day	Observer	Isabela Oeste	Isabela	West	117	-0.43544	-91.2364	1	5	0.1
1032	Ayora	Sep	2003	20.6	Night	Observer	Isabela Oeste	Isabela	West	138	-0.0627	-91.4074	2	4	0.25
1033	Ayora	Sep	2003	20.6	Day	Observer	Isabela Oeste	Isabela	West	134	-0.20402	-91.3871	1	5	0.5
1034	Ayora	Sep	2003	20.6	Day	Observer	Isabela Oeste	Isabela	West	134	-0.20402	-91.3871	2	5	0.2
1035	Ayora	Sep	2003	20.6	Day	Observer	Isabela Oeste	Isabela	West	134	-0.20402	-91.3871	2	5	0.05
1036	Ayora	Sep	2003	20.6	Day	Observer	Isabela Oeste	Isabela	West	117	-0.38585	-91.2499	2	5	0.35
1037	Ayora	Sep	2003	20.6	Day	Observer	Isabela Oeste	Isabela	West	117	-0.38585	-91.2499	2	5	0.9
1038	Ayora	Sep	2003	20.6	Day	Observer	Isabela Oeste	Isabela	West	117	-0.38585	-91.2499	2	5	0.45
1039	Ayora	Sep	2003	20.6	Day	Observer	Isabela Oeste	Isabela	West	117	-0.38585	-91.2499	1	5	1
1040	Ayora	Sep	2003	20.6	Day	Observer	Isabela Oeste	Isabela	West	117	-0.38585	-91.2499	1	5	1
1041	Ayora	Sep	2003	20.6	Day	Landing	Isabela Oeste	Isabela	West	117	-0.43544	-91.2364	2	5	0.34
1042	Ayora	Sep	2003	20.6	Day	Observer	Isabela Oeste	Isabela	West	138	-0.0627	-91.4074	9	4	0.0555556
1043	Ayora	Sep	2003	20.6	Day	Observer	Isabela Oeste	Isabela	West	134	-0.20402	-91.3871	9	5	0.133333
1044	Ayora	Sep	2003	20.6	Day	Observer	Isabela Oeste	Isabela	West	117	-0.38585	-91.2499	9	5	0.711111
1045	Ayora	Sep	2003	20.6	Day	Observer	Isabela Oeste	Isabela	West	117	-0.38585	-91.2499	9	5	1.08
1046	Villamil	Sep	2003	20.6	Day	Landing	Isabela Oeste	Isabela	West	76.7	-0.43544	-91.2364	1	15	0.576
1047	Villamil	Sep	2003	20.6	Day	Landing	Isabela Oeste	Isabela	West	76.7	-0.43544	-91.2364	2	19	0.226316
1048	Villamil	Sep	2003	20.6	Day	Landing	Isabela Oeste	Isabela	West	76.7	-0.43544	-91.2364	2	10	0.385
1049	Villamil	Sep	2003	20.6	Day	Landing	Isabela Oeste	Isabela	West	51.7	-0.74136	-91.3916	1	32	0.225
1050	Ayora	Sep	2003	20.9	Night	Landing	Isabela Sur	Isabela	West	33.3	-0.79173	-90.8193	1	2.5	2.092
1051	Villamil	Sep	2003	20.9	Day	Observer	Isabela Sur	Isabela	West	3.7	-0.97038	-90.9577	1	2	0.7
1052	Villamil	Sep	2003	20.9	Day	Landing	Isabela Sur	Isabela	West	17	-0.79173	-90.8193	1	6	0.0833333
1053	Villamil	Sep	2003	20.9	Day	Landing	Isabela Sur	Isabela	West	17	-0.79173	-90.8193	1	3	0.366667
1054	Villamil	Sep	2003	20.9	Day	Landing	Isabela Sur	Isabela	West	17	-0.79173	-90.8193	1	4	0.675
1055	Villamil	Sep	2003	20.9	Day	Landing	Isabela Sur	Isabela	West	4.83	-1.0041	-91.039	1	5	0.28
1056	Villamil	Sep	2003	20.9	Day	Landing	Isabela Sur	Isabela	West	4.83	-1.0041	-91.039	1	5	0.636
1057	Villamil	Sep	2003	20.9	Day	Landing	Isabela Sur	Isabela	West	4.83	-1.0041	-91.039	1	4	0.285
1058	Villamil	Sep	2003	20.9	Day	Landing	Isabela Sur	Isabela	West	4.83	-1.0041	-91.039	1	4	1.475
1059	Villamil	Sep	2003	20.9	Day	Landing	Isabela Sur	Isabela	West	4.83	-1.0041	-91.039	1	3	0.303333
1060	Villamil	Sep	2003	20.9	Day	Observer	Isabela Sur	Isabela	West	4.83	-0.97607	-90.9847	1	5	0.818
1061	Villamil	Sep	2003	20.9	Day	Landing	Isabela Sur	Isabela	West	4.83	-1.0041	-91.039	1	2.5	0.56
1062	Villamil	Sep	2003	20.9	Day	Landing	Isabela Sur	Isabela	West	4.83	-1.0041	-91.039	2	5	1.05
1063	Villamil	Sep	2003	20.9	Day	Landing	Isabela Sur	Isabela	West	4.83	-1.0041	-91.039	2	5	1.45
1064	Villamil	Sep	2003	20.9	Day	Landing	Isabela Sur	Isabela	West	4.83	-1.0041	-91.039	1	4	0.5
1065	Villamil	Sep	2003	20.9	Day	Landing	Isabela Sur	Isabela	West	4.83	-1.0041	-91.039	2	5	0.18
1066	Villamil	Sep	2003	20.9	Day	Observer	Isabela Sur	Isabela	West	4.83	-0.97607	-90.9847	1	3	1.06667
1067	Villamil	Sep	2003	20.9	Day	Landing	Isabela Sur	Isabela	West	4.83	-1.0041	-91.039	1	4	0.35
1068	Villamil	Sep	2003	20.9	Day	Landing	Isabela Sur	Isabela	West	4.83	-1.0041	-91.039	1	3	0.466667
1069	Villamil	Sep	2003	20.9	Day	Landing	Isabela Sur	Isabela	West	4.83	-1.0041	-91.039	1	3	0.3
1070	Villamil	Sep	2003	20.9	Day	Landing	Isabela Sur	Isabela	West	4.83	-1.0041	-91.039	2	2	1.2
1071	Villamil	Sep	2003	20.9	Day	Landing	Isabela Sur	Isabela	West	4.83	-1.0041	-91.039	1	5	0.9
1072	Villamil	Sep	2003	20.9	Day	Landing	Isabela Sur	Isabela	West	4.83	-1.0041	-91.039	1	5	0.6
1073	Villamil	Sep	2003	20.9	Day	Landing	Isabela Sur	Isabela	West	4.83	-1.0041	-91.039	1	5	1.36
1074	Villamil	Sep	2003	20.9	Day	Landing	Isabela Sur	Isabela	West	4.83	-1.0041	-91.039	1	5	1.28
1075	Villamil	Sep	2003	20.9	Day	Landing	Isabela Sur	Isabela	West	4.83	-1.0041	-91.039	1	3	0.366667
1076	Villamil	Sep	2003	20.9	Day	Landing	Isabela Sur	Isabela	West	4.83	-1.0041	-91.039	2	3	0.666667
1077	Villamil	Sep	2003	20.9	Day	Landing	Isabela Sur	Isabela	West	4.83	-1.0041	-91.039	1	5	0.62
1078	Villamil	Sep	2003	20.9	Day	Landing	Isabela Sur	Isabela	West	4.83	-1.0041	-91.039	1	3	2.5
1079	Villamil	Sep	2003	20.9	Day	Landing	Isabela Sur	Isabela	West	4.83	-1.0041	-91.039	1	3	1.5
1080	Villamil	Sep	2003	20.9	Night	Landing	Isabela Sur	Isabela	West	4.83	-1.0041	-91.039	1	5	1.82
1081	Villamil	Sep	2003	20.9	Day	Landing	Isabela Sur	Isabela	West	4.83	-1.0041	-91.039	1	3	1.66667
1082	Villamil	Sep	2003	20.9	Day	Landing	Isabela Sur	Isabela	West	4.83	-1.0041	-91.039	1	4	2.1
1083	Villamil	Sep	2003	20.9	Day	Landing	Isabela Sur	Isabela	West	14.7	-1.05069	-91.1743	2	14	0.525714
1084	Villamil	Sep	2003	20.9	Day	Landing	Isabela Sur	Isabela	West	14.7	-1.05069	-91.1743	2	5	0.5
1085	Villamil	Sep	2003	20.9	Day	Landing	Isabela Sur	Isabela	West	14.7	-1.05069	-91.1743	1	1	1.8
1086	Villamil	Sep	2003	20.9	Day	Landing	Isabela Sur	Isabela	West	14.7	-1.05069	-91.1743	1	3	1.06667
1087	Villamil	Sep	2003	20.9	Day	Landing	Isabela Sur	Isabela	West	14.7	-1.05069	-91.1743	1	5	1.36
1088	Villamil	Sep	2003	20.9	Day	Landing	Isabela Sur	Isabela	West	14.7	-1.05069	-91.1743	1	4	0.5
1089	Villamil	Sep	2003	20.9	Day	Landing	Isabela Sur	Isabela	West	14.7	-1.05069	-91.1743	1	4	1.75
1090	Villamil	Sep	2003	20.9	Day	Landing	Isabela Sur	Isabela	West	14.7	-1.05069	-91.1743	2	8	0.76875
1091	Villamil	Sep	2003	20.9	Day	Landing	Isabela Sur	Isabela	West	14.7	-1.05069	-91.1743	2	8	1.39375
1092	Villamil	Sep	2003	20.9	Day	Landing	Isabela Sur	Isabela	West	14.7	-1.05069	-91.1743	1	4	1.65
1093	Villamil	Sep	2003	20.9	Night	Landing	Isabela Sur	Isabela	West	1.93	-0.97723	-90.988	1	2	0.57
1094	Villamil	Sep	2003	20.9	Night	Landing	Isabela Sur	Isabela	West	1.93	-0.97723	-90.988	1	2	0.115
1095	Villamil	Sep	2003	20.9	Day	Landing	Isabela Sur	Isabela	West	1.93	-0.97723	-90.988	2	5	0.682
1096	Villamil	Sep	2003	20.9	Day	Landing	Isabela Sur	Isabela	West	1.93	-0.97723	-90.988	1	1	1.1
1097	Villamil	Sep	2003	20.9	Day	Landing	Isabela Sur	Isabela	West	1.93	-0.97723	-90.988	1	3	0.833333
1098	Villamil	Sep	2003	20.9	Day	Landing	Isabela Sur	Isabela	West	1.93	-0.97723	-90.988	1	5	1.1
1099	Villamil	Sep	2003	20.9	Day	Landing	Isabela Sur	Isabela	West	12.2	-1.0394	-91.1467	2	10	0.65
1100	Villamil	Sep	2003	20.9	Day	Landing	Isabela Sur	Isabela	West	12.2	-1.0394	-91.1467	1	15	1.98667
1101	Villamil	Sep	2003	20.9	Day	Landing	Isabela Sur	Isabela	West	34.2	-0.95519	-91.461	2	15	0.29
1102	Villamil	Sep	2003	20.9	Day	Landing	Isabela Sur	Isabela	West	9.18	-1.02	-91.1	1	3	0.453333
1103	Villamil	Sep	2003	20.9	Day	Landing	Isabela Sur	Isabela	West	9.18	-1.02	-91.1	2	4	0.68125
1104	Villamil	Sep	2003	20.9	Day	Landing	Isabela Sur	Isabela	West	9.18	-1.02	-91.1	1	4	1.535
1105	Villamil	Sep	2003	20.9	Day	Landing	Isabela Sur	Isabela	West	9.18	-1.02	-91.1	2	4	0.275
1106	Villamil	Sep	2003	20.9	Day	Landing	Isabela Sur	Isabela	West	9.18	-1.02	-91.1	1	3	2.66667
1107	Villamil	Sep	2003	20.9	Day	Landing	Isabela Sur	Isabela	West	9.18	-1.02	-91.1	1	5	0.64
1108	Villamil	Sep	2003	20.9	Day	Landing	Isabela Sur	Isabela	West	9.18	-1.02	-91.1	1	5	0.96
1109	Villamil	Sep	2003	20.9	Day	Landing	Isabela Sur	Isabela	West	9.18	-1.02	-91.1	1	5	2.1
1110	Villamil	Sep	2003	20.9	Day	Landing	Isabela Sur	Isabela	West	9.18	-1.02	-91.1	1	5	2.18
1111	Villamil	Sep	2003	20.9	Day	Landing	Isabela Sur	Isabela	West	9.18	-1.02	-91.1	2	5	0.95
1112	Villamil	Sep	2003	20.9	Day	Landing	Isabela Sur	Isabela	West	9.18	-1.02	-91.1	1	4	0.4
1113	Villamil	Sep	2003	20.9	Day	Landing	Isabela Sur	Isabela	West	9.18	-1.02	-91.1	1	4	1.375
1114	Villamil	Sep	2003	20.9	Day	Landing	Isabela Sur	Isabela	West	9.18	-1.02	-91.1	1	5	1.22
1115	Villamil	Sep	2003	20.9	Day	Landing	Isabela Sur	Isabela	West	9.18	-1.02	-91.1	1	5	1.14
1116	Villamil	Sep	2003	20.9	Day	Landing	Isabela Sur	Isabela	West	9.18	-1.02	-91.1	1	4	1.175
1117	Villamil	Sep	2003	20.9	Day	Landing	Isabela Sur	Isabela	West	9.18	-1.02	-91.1	2	5	0.45
1118	Villamil	Sep	2003	20.9	Day	Observer	Isabela Sur	Isabela	West	9.18	-0.96607	-90.8726	1	4	2.225
1119	Villamil	Sep	2003	20.9	Day	Observer	Isabela Sur	Isabela	West	9.18	-0.96607	-90.8726	1	2	0.35
1120	Villamil	Sep	2003	20.9	Day	Observer	Isabela Sur	Isabela	West	9.18	-0.96607	-90.8726	1	3	0.766667
1121	Villamil	Sep	2003	20.9	Day	Observer	Isabela Sur	Isabela	West	9.18	-0.96607	-90.8726	1	3	0.466667
1122	Villamil	Sep	2003	20.9	Night	Landing	Isabela Sur	Isabela	West	9.18	-1.02	-91.1	1	5	2.64
1123	Villamil	Sep	2003	20.9	Day	Landing	Isabela Sur	Isabela	West	9.18	-1.02	-91.1	1	5	1.18
1124	Villamil	Sep	2003	20.9	Day	Landing	Isabela Sur	Isabela	West	9.18	-1.02	-91.1	1	5	2.54
1125	Villamil	Sep	2003	20.9	Day	Landing	Isabela Sur	Isabela	West	9.18	-1.02	-91.1	1	5	2
1126	Villamil	Sep	2003	20.9	Day	Landing	Isabela Sur	Isabela	West	9.18	-1.02	-91.1	1	5	1.4
1127	Villamil	Sep	2003	20.9	Day	Landing	Isabela Sur	Isabela	West	9.18	-1.02	-91.1	1	5	1
1128	Villamil	Sep	2003	20.9	Day	Landing	Isabela Sur	Isabela	West	9.18	-1.02	-91.1	1	5	0.54
1129	Villamil	Sep	2003	20.9	Day	Landing	Isabela Sur	Isabela	West	9.18	-1.02	-91.1	2	5	1
1130	Villamil	Sep	2003	20.9	Day	Landing	Isabela Sur	Isabela	West	9.18	-1.02	-91.1	1	4	1.7
1131	Villamil	Sep	2003	20.9	Day	Landing	Isabela Sur	Isabela	West	9.18	-1.02	-91.1	1	4	1.025
1132	Villamil	Sep	2003	20.9	Day	Landing	Isabela Sur	Isabela	West	1.21	-0.978203	-90.9576	1	3	1.13333
1133	Villamil	Sep	2003	20.9	Day	Landing	Isabela Sur	Isabela	West	1.21	-0.978203	-90.9576	1	3	1.2
1134	Villamil	Sep	2003	20.9	Day	Landing	Isabela Sur	Isabela	West	1.21	-0.978203	-90.9576	1	4	0.275
1135	Villamil	Sep	2003	20.9	Day	Landing	Isabela Sur	Isabela	West	2.1	-0.9711	-90.9343	1	4	2.125
1136	Villamil	Sep	2003	20.9	Day	Landing	Isabela Sur	Isabela	West	2.1	-0.9711	-90.9343	1	4	0.275
1137	Villamil	Sep	2003	20.9	Day	Landing	Isabela Sur	Isabela	West	14.9	-1.04912	-91.1846	1	4	2.95
1138	Villamil	Sep	2003	20.9	Day	Landing	Isabela Sur	Isabela	West	14.9	-1.04912	-91.1846	2	18	0.138889
1139	Villamil	Sep	2003	20.9	Night	Landing	Isabela Sur	Isabela	West	14.9	-1.04912	-91.1846	1	8	0.85
1140	Villamil	Sep	2003	20.9	Day	Landing	Isabela Sur	Isabela	West	6.56	-1.01864	-91.0558	2	4	0.625
1141	Villamil	Sep	2003	20.9	Day	Landing	Isabela Sur	Isabela	West	6.56	-1.01864	-91.0558	2	5	2.36
1142	Villamil	Sep	2003	20.9	Day	Landing	Isabela Sur	Isabela	West	6.56	-1.01864	-91.0558	1	4	1.3
1143	Villamil	Sep	2003	20.9	Day	Landing	Isabela Sur	Isabela	West	6.56	-1.01864	-91.0558	2	5	1.43
1144	Villamil	Sep	2003	20.9	Day	Landing	Isabela Sur	Isabela	West	6.56	-1.01864	-91.0558	2	4	0.4875
1145	Villamil	Sep	2003	20.9	Day	Landing	Isabela Sur	Isabela	West	6.56	-1.01864	-91.0558	2	5	1.05
1146	Villamil	Sep	2003	20.9	Day	Landing	Isabela Sur	Isabela	West	6.56	-1.01864	-91.0558	1	5	0.64
1147	Villamil	Sep	2003	20.9	Day	Landing	Isabela Sur	Isabela	West	6.56	-1.01864	-91.0558	2	5	1.43
1148	Villamil	Sep	2003	20.9	Day	Landing	Isabela Sur	Isabela	West	6.56	-1.01864	-91.0558	1	5	0.32
1149	Villamil	Sep	2003	20.9	Day	Landing	Isabela Sur	Isabela	West	6.56	-1.01864	-91.0558	2	5	1.32
1150	Villamil	Sep	2003	20.9	Day	Landing	Isabela Sur	Isabela	West	6.56	-1.01864	-91.0558	1	5	1.36
1151	Villamil	Sep	2003	20.9	Day	Landing	Isabela Sur	Isabela	West	6.56	-1.01864	-91.0558	1	5	1.8
1152	Villamil	Sep	2003	20.9	Day	Landing	Isabela Sur	Isabela	West	6.56	-1.01864	-91.0558	1	5	1.18
1153	Villamil	Sep	2003	20.9	Day	Landing	Isabela Sur	Isabela	West	6.56	-1.01864	-91.0558	2	4	1.6875
1154	Villamil	Sep	2003	20.9	Day	Landing	Isabela Sur	Isabela	West	6.56	-1.01864	-91.0558	2	4	0.7375
1155	Villamil	Sep	2003	20.9	Day	Landing	Isabela Sur	Isabela	West	6.56	-1.01864	-91.0558	2	5	1.75
1156	Villamil	Sep	2003	20.9	Day	Landing	Isabela Sur	Isabela	West	8.1	-0.92	-90.85	1	4	0.8
1158	Villamil	Sep	2003	20.9	Day	Landing	Isabela Sur	Isabela	West	9.22	-1.03944	-91.0943	1	3	2.26667
1159	Villamil	Sep	2003	20.9	Day	Landing	Isabela Sur	Isabela	West	9.22	-1.03944	-91.0943	1	4	0.85
1160	Villamil	Sep	2003	20.9	Day	Landing	Isabela Sur	Isabela	West	9.22	-1.03944	-91.0943	2	4	0.6875
1161	Villamil	Sep	2003	20.9	Day	Landing	Isabela Sur	Isabela	West	9.22	-1.03944	-91.0943	1	5	0.68
1162	Villamil	Sep	2003	20.9	Day	Landing	Isabela Sur	Isabela	West	9.22	-1.03944	-91.0943	1	5	0.9
1163	Villamil	Sep	2003	20.9	Day	Landing	Isabela Sur	Isabela	West	9.22	-1.03944	-91.0943	1	5	1.18
1164	Villamil	Sep	2003	20.9	Day	Landing	Isabela Sur	Isabela	West	9.22	-1.03944	-91.0943	1	4	1.475
1165	Baquerizo	Sep	2003	20.9	Night	Landing	Isabela Sur	Isabela	West	137	-0.93874	-91.4926	2	6	0.136667
1166	Baquerizo	Sep	2003	22.8	Night	Landing	Marchena	Marchena	North	100	0.640889	-90.7649	3	16	0.0377083
1167	Ayora	Oct	2003	24	Day	Observer	Isabela Norte y Este	Isabela	West	42.2	-0.58936	-90.9423	1	4	1.025
1168	Ayora	Oct	2003	24	Day	Observer	Isabela Norte y Este	Isabela	West	42.2	-0.58936	-90.9423	2	4	0.75
1169	Ayora	Oct	2003	24	Day	Observer	Isabela Norte y Este	Isabela	West	42.2	-0.58936	-90.9423	1	4	1.875
1170	Ayora	Oct	2003	24	Day	Observer	Isabela Norte y Este	Isabela	West	42.2	-0.60592	-90.8937	1	5	0.4
1171	Ayora	Oct	2003	24	Day	Observer	Isabela Norte y Este	Isabela	West	42.2	-0.60592	-90.8937	1	5	1.9
1172	Ayora	Oct	2003	24	Day	Observer	Isabela Norte y Este	Isabela	West	42.2	-0.60592	-90.8937	2	5	0.25
1173	Ayora	Oct	2003	24	Day	Observer	Isabela Norte y Este	Isabela	West	42.2	-0.60592	-90.8937	1	5	1
1174	Ayora	Oct	2003	24	Day	Observer	Isabela Norte y Este	Isabela	West	42.2	-0.60592	-90.8937	2	5	0.6
1175	Ayora	Oct	2003	24	Day	Landing	Isabela Norte y Este	Isabela	West	42.2	-0.58936	-90.9423	1	4	1.25
1176	Ayora	Oct	2003	24	Day	Landing	Isabela Norte y Este	Isabela	West	90.6	0.1711	-91.3558	2	24	0.009375
1177	Ayora	Oct	2003	24	Day	Landing	Isabela Norte y Este	Isabela	West	47.3	-0.4944	-90.95	2	12	0.0283333
1178	Ayora	Oct	2003	24	Day	Landing	Isabela Norte y Este	Isabela	West	90.6	0.1711	-91.3558	1	15	0.0606667
1179	Villamil	Oct	2003	24	Day	Landing	Isabela Norte y Este	Isabela	West	40.8	-0.58936	-90.9423	2	15	1.00667
1180	Baquerizo	Oct	2003	24	Night	Landing	Isabela Norte y Este	Isabela	West	143	0.1711	-91.3558	9	6	0.0561111
1181	Ayora	Oct	2003	22.4	Day	Landing	Isabela Oeste	Isabela	West	117	-0.43544	-91.2364	1	6	1.81667
1182	Baquerizo	Oct	2003	22.4	Night	Landing	Isabela Oeste	Isabela	West	185	-0.08697	-91.408	9	12	0.0561111
1183	Ayora	Oct	2003	22.8	Day	Landing	Isabela Sur	Isabela	West	63.3	-1.0358	-91.2282	4	25	0.523
1184	Villamil	Oct	2003	22.8	Day	Landing	Isabela Sur	Isabela	West	3.7	-0.99697	-91.016	1	1	1.4
1185	Villamil	Oct	2003	22.8	Day	Landing	Isabela Sur	Isabela	West	17	-0.79173	-90.8193	1	8	0.45
1186	Villamil	Oct	2003	22.8	Day	Landing	Isabela Sur	Isabela	West	17	-0.79173	-90.8193	1	4	0.575
1187	Villamil	Oct	2003	22.8	Day	Landing	Isabela Sur	Isabela	West	17	-0.79173	-90.8193	1	3.5	1.28571
1188	Villamil	Oct	2003	22.8	Day	Landing	Isabela Sur	Isabela	West	17	-0.79173	-90.8193	1	3	0.366667
1189	Villamil	Oct	2003	22.8	Day	Landing	Isabela Sur	Isabela	West	17	-0.79173	-90.8193	1	3.5	0.4
1190	Villamil	Oct	2003	22.8	Day	Landing	Isabela Sur	Isabela	West	4.83	-1.0041	-91.039	1	3	0.666667
1191	Villamil	Oct	2003	22.8	Day	Landing	Isabela Sur	Isabela	West	4.83	-1.0041	-91.039	1	3	1.36667
1192	Villamil	Oct	2003	22.8	Day	Landing	Isabela Sur	Isabela	West	4.83	-1.0041	-91.039	1	3	1.06667
1193	Villamil	Oct	2003	22.8	Day	Landing	Isabela Sur	Isabela	West	4.83	-1.0041	-91.039	1	3	1.43333
1194	Villamil	Oct	2003	22.8	Day	Landing	Isabela Sur	Isabela	West	4.83	-1.0041	-91.039	1	3.5	1.02857
1195	Villamil	Oct	2003	22.8	Day	Landing	Isabela Sur	Isabela	West	4.83	-1.0041	-91.039	1	3.5	0.914286
1196	Villamil	Oct	2003	22.8	Day	Landing	Isabela Sur	Isabela	West	4.83	-1.0041	-91.039	1	4	1.525
1197	Villamil	Oct	2003	22.8	Day	Landing	Isabela Sur	Isabela	West	4.83	-1.0041	-91.039	1	3	1.66667
1198	Villamil	Oct	2003	22.8	Day	Landing	Isabela Sur	Isabela	West	4.83	-1.0041	-91.039	1	3	0.6
1199	Villamil	Oct	2003	22.8	Day	Landing	Isabela Sur	Isabela	West	4.83	-1.0041	-91.039	1	4	0.975
1200	Villamil	Oct	2003	22.8	Night	Landing	Isabela Sur	Isabela	West	4.83	-1.0041	-91.039	1	4	0.625
1201	Villamil	Oct	2003	22.8	Day	Landing	Isabela Sur	Isabela	West	4.83	-1.0041	-91.039	2	4	0.7375
1202	Villamil	Oct	2003	22.8	Night	Landing	Isabela Sur	Isabela	West	4.83	-1.0041	-91.039	1	3	1.3
1203	Villamil	Oct	2003	22.8	Day	Landing	Isabela Sur	Isabela	West	4.83	-1.0041	-91.039	1	4	0.625
1204	Villamil	Oct	2003	22.8	Day	Landing	Isabela Sur	Isabela	West	4.83	-1.0041	-91.039	1	4	1.2
1205	Villamil	Oct	2003	22.8	Day	Landing	Isabela Sur	Isabela	West	4.83	-1.0041	-91.039	1	3	1.36667
1206	Villamil	Oct	2003	22.8	Day	Landing	Isabela Sur	Isabela	West	4.83	-1.0041	-91.039	2	3.5	1.2
1207	Villamil	Oct	2003	22.8	Day	Landing	Isabela Sur	Isabela	West	4.83	-1.0041	-91.039	1	3	1
1208	Villamil	Oct	2003	22.8	Day	Landing	Isabela Sur	Isabela	West	4.83	-1.0041	-91.039	1	2	0.45
1209	Villamil	Oct	2003	22.8	Day	Landing	Isabela Sur	Isabela	West	4.83	-1.0041	-91.039	1	2	1
1210	Villamil	Oct	2003	22.8	Day	Landing	Isabela Sur	Isabela	West	4.83	-1.0041	-91.039	1	3	0.666667
1211	Villamil	Oct	2003	22.8	Day	Landing	Isabela Sur	Isabela	West	4.83	-1.0041	-91.039	1	4	1.3
1212	Villamil	Oct	2003	22.8	Day	Landing	Isabela Sur	Isabela	West	4.83	-1.0041	-91.039	2	3	0.1
1213	Villamil	Oct	2003	22.8	Day	Landing	Isabela Sur	Isabela	West	4.83	-1.0041	-91.039	1	2.5	0.82
1214	Villamil	Oct	2003	22.8	Day	Landing	Isabela Sur	Isabela	West	4.83	-1.0041	-91.039	1	3	1.33333
1215	Villamil	Oct	2003	22.8	Day	Landing	Isabela Sur	Isabela	West	4.83	-1.0041	-91.039	1	3	1.33333
1216	Villamil	Oct	2003	22.8	Day	Landing	Isabela Sur	Isabela	West	4.83	-1.0041	-91.039	1	4	2.025
1217	Villamil	Oct	2003	22.8	Night	Landing	Isabela Sur	Isabela	West	4.83	-1.0041	-91.039	1	2	3.4
1218	Villamil	Oct	2003	22.8	Day	Landing	Isabela Sur	Isabela	West	4.83	-1.0041	-91.039	1	2	0.9
1219	Villamil	Oct	2003	22.8	Day	Landing	Isabela Sur	Isabela	West	14.7	-1.05069	-91.1743	1	5	0.68
1220	Villamil	Oct	2003	22.8	Day	Landing	Isabela Sur	Isabela	West	14.7	-1.05069	-91.1743	1	8	1.25
1221	Villamil	Oct	2003	22.8	Day	Landing	Isabela Sur	Isabela	West	14.7	-1.05069	-91.1743	2	5	0.89
1222	Villamil	Oct	2003	22.8	Day	Landing	Isabela Sur	Isabela	West	14.7	-1.05069	-91.1743	2	5	0.89
1223	Villamil	Oct	2003	22.8	Day	Landing	Isabela Sur	Isabela	West	14.7	-1.05069	-91.1743	1	5	1.46
1224	Villamil	Oct	2003	22.8	Day	Landing	Isabela Sur	Isabela	West	14.7	-1.05069	-91.1743	1	5	1.22
1225	Villamil	Oct	2003	22.8	Day	Landing	Isabela Sur	Isabela	West	14.7	-1.05069	-91.1743	1	5	1.68
1226	Villamil	Oct	2003	22.8	Day	Landing	Isabela Sur	Isabela	West	14.7	-1.05069	-91.1743	1	4	1.375
1227	Villamil	Oct	2003	22.8	Day	Landing	Isabela Sur	Isabela	West	14.7	-1.05069	-91.1743	2	4	1.3625
1228	Villamil	Oct	2003	22.8	Day	Landing	Isabela Sur	Isabela	West	14.7	-1.05069	-91.1743	1	4	1.025
1229	Villamil	Oct	2003	22.8	Day	Landing	Isabela Sur	Isabela	West	14.7	-1.05069	-91.1743	1	8	0.5125
1230	Villamil	Oct	2003	22.8	Night	Landing	Isabela Sur	Isabela	West	14.7	-1.05069	-91.1743	1	3	0.233333
1231	Villamil	Oct	2003	22.8	Day	Landing	Isabela Sur	Isabela	West	14.7	-1.05069	-91.1743	1	4	0.975
1232	Villamil	Oct	2003	22.8	Day	Landing	Isabela Sur	Isabela	West	14.7	-1.05069	-91.1743	1	4	2.9
1233	Villamil	Oct	2003	22.8	Day	Landing	Isabela Sur	Isabela	West	14.7	-1.05069	-91.1743	1	8	2.3875
1234	Villamil	Oct	2003	22.8	Day	Landing	Isabela Sur	Isabela	West	14.7	-1.05069	-91.1743	1	2	2.5
1235	Villamil	Oct	2003	22.8	Day	Landing	Isabela Sur	Isabela	West	14.7	-1.05069	-91.1743	2	12	0.6625
1236	Villamil	Oct	2003	22.8	Day	Landing	Isabela Sur	Isabela	West	0.52	-0.96708	-90.9665	1	3	1.66667
1237	Villamil	Oct	2003	22.8	Day	Landing	Isabela Sur	Isabela	West	0.52	-0.96708	-90.9665	1	3	1.66667
1238	Villamil	Oct	2003	22.8	Night	Landing	Isabela Sur	Isabela	West	1.93	-0.97723	-90.988	1	4	0.05
1239	Villamil	Oct	2003	22.8	Night	Landing	Isabela Sur	Isabela	West	1.93	-0.97723	-90.988	1	3	0.6
1240	Villamil	Oct	2003	22.8	Night	Landing	Isabela Sur	Isabela	West	1.93	-0.97723	-90.988	1	1.5	0.333333
1241	Villamil	Oct	2003	22.8	Day	Landing	Isabela Sur	Isabela	West	1.93	-0.97723	-90.988	2	9	0.627778
1242	Villamil	Oct	2003	22.8	Night	Landing	Isabela Sur	Isabela	West	12.2	-1.0394	-91.1467	1	4	2.05
1243	Villamil	Oct	2003	22.8	Day	Observer	Isabela Sur	Isabela	West	12.2	-1.03939	-91.1469	1	8	0.375
1244	Villamil	Oct	2003	22.8	Day	Observer	Isabela Sur	Isabela	West	12.2	-1.04712	-91.1878	1	3.5	0.857143
1245	Villamil	Oct	2003	22.8	Day	Landing	Isabela Sur	Isabela	West	12.2	-1.0394	-91.1467	1	5	1.1
1246	Villamil	Oct	2003	22.8	Day	Landing	Isabela Sur	Isabela	West	12.2	-1.0394	-91.1467	1	3.5	0.4
1247	Villamil	Oct	2003	22.8	Day	Observer	Isabela Sur	Isabela	West	12.2	-1.04331	-91.1629	1	7	0.194286
1248	Villamil	Oct	2003	22.8	Day	Observer	Isabela Sur	Isabela	West	12.2	-1.04641	-91.1865	1	7	1.23429
1249	Villamil	Oct	2003	22.8	Day	Observer	Isabela Sur	Isabela	West	12.2	-1.03475	-91.1476	1	3	0.453333
1250	Villamil	Oct	2003	22.8	Day	Landing	Isabela Sur	Isabela	West	12.2	-1.0394	-91.1467	1	35	0.441429
1251	Villamil	Oct	2003	22.8	Day	Landing	Isabela Sur	Isabela	West	12.2	-1.0394	-91.1467	2	34	0.227206
1252	Villamil	Oct	2003	22.8	Day	Landing	Isabela Sur	Isabela	West	12.2	-1.0394	-91.1467	1	28	0.300357
1253	Villamil	Oct	2003	22.8	Day	Landing	Isabela Sur	Isabela	West	12.2	-1.0394	-91.1467	2	28	0.141964
1254	Villamil	Oct	2003	22.8	Day	Landing	Isabela Sur	Isabela	West	12.2	-1.0394	-91.1467	1	28	0.178571
1255	Villamil	Oct	2003	22.8	Day	Landing	Isabela Sur	Isabela	West	12.2	-1.0394	-91.1467	1	24	0.529167
1256	Villamil	Oct	2003	22.8	Day	Landing	Isabela Sur	Isabela	West	12.2	-1.0394	-91.1467	1	14	2.33571
1257	Villamil	Oct	2003	22.8	Day	Landing	Isabela Sur	Isabela	West	12.2	-1.0394	-91.1467	1	20	1.11
1258	Villamil	Oct	2003	22.8	Day	Landing	Isabela Sur	Isabela	West	12.2	-1.0394	-91.1467	1	2	0.65
1259	Villamil	Oct	2003	22.8	Day	Landing	Isabela Sur	Isabela	West	12.2	-1.0394	-91.1467	2	3.5	1.37143
1260	Villamil	Oct	2003	22.8	Day	Landing	Isabela Sur	Isabela	West	12.2	-1.0394	-91.1467	2	15	0.35
1261	Villamil	Oct	2003	22.8	Day	Landing	Isabela Sur	Isabela	West	12.2	-1.0394	-91.1467	1	18	0.861111
1262	Villamil	Oct	2003	22.8	Day	Observer	Isabela Sur	Isabela	West	12.2	-1.04731	-91.1793	1	4	0.325
1263	Villamil	Oct	2003	22.8	Day	Observer	Isabela Sur	Isabela	West	12.2	-1.03747	-91.1543	1	6	1.13333
1264	Villamil	Oct	2003	22.8	Day	Observer	Isabela Sur	Isabela	West	12.2	-1.05434	-91.1674	1	6	0.366667
1265	Villamil	Oct	2003	22.8	Day	Landing	Isabela Sur	Isabela	West	22.7	-0.72072	-90.8072	1	4	1.925
1266	Villamil	Oct	2003	22.8	Day	Landing	Isabela Sur	Isabela	West	34.2	-0.95519	-91.461	1	12	0.95
1267	Villamil	Oct	2003	22.8	Day	Landing	Isabela Sur	Isabela	West	9.18	-1.02	-91.1	1	3.5	0.857143
1268	Villamil	Oct	2003	22.8	Day	Landing	Isabela Sur	Isabela	West	9.18	-1.02	-91.1	1	3	2.13333
1269	Villamil	Oct	2003	22.8	Day	Landing	Isabela Sur	Isabela	West	9.18	-1.02	-91.1	1	3	2.43333
1270	Villamil	Oct	2003	22.8	Day	Landing	Isabela Sur	Isabela	West	9.18	-1.02	-91.1	1	3.5	1.74286
1271	Villamil	Oct	2003	22.8	Day	Landing	Isabela Sur	Isabela	West	9.18	-1.02	-91.1	1	3.5	2.34286
1272	Villamil	Oct	2003	22.8	Day	Landing	Isabela Sur	Isabela	West	9.18	-1.02	-91.1	1	4	0.975
1273	Villamil	Oct	2003	22.8	Day	Landing	Isabela Sur	Isabela	West	9.18	-1.02	-91.1	1	5	1.68
1274	Villamil	Oct	2003	22.8	Day	Landing	Isabela Sur	Isabela	West	9.18	-1.02	-91.1	1	5	0.82
1275	Villamil	Oct	2003	22.8	Day	Landing	Isabela Sur	Isabela	West	9.18	-1.02	-91.1	1	5	1.4
1276	Villamil	Oct	2003	22.8	Day	Landing	Isabela Sur	Isabela	West	9.18	-1.02	-91.1	1	5	1.28
1277	Villamil	Oct	2003	22.8	Day	Landing	Isabela Sur	Isabela	West	9.18	-1.02	-91.1	2	5	1.02
1278	Villamil	Oct	2003	22.8	Day	Landing	Isabela Sur	Isabela	West	9.18	-1.02	-91.1	1	5	0.86
1279	Villamil	Oct	2003	22.8	Day	Landing	Isabela Sur	Isabela	West	9.18	-1.02	-91.1	1	5	1.14
1280	Villamil	Oct	2003	22.8	Day	Landing	Isabela Sur	Isabela	West	9.18	-1.02	-91.1	1	5	0.82
1281	Villamil	Oct	2003	22.8	Day	Landing	Isabela Sur	Isabela	West	9.18	-1.02	-91.1	1	5	0.54
1282	Villamil	Oct	2003	22.8	Day	Landing	Isabela Sur	Isabela	West	9.18	-1.02	-91.1	1	4	0.8
1283	Villamil	Oct	2003	22.8	Day	Landing	Isabela Sur	Isabela	West	9.18	-1.02	-91.1	1	4	1.6
1284	Villamil	Oct	2003	22.8	Day	Landing	Isabela Sur	Isabela	West	9.18	-1.02	-91.1	1	4	1.6
1285	Villamil	Oct	2003	22.8	Night	Landing	Isabela Sur	Isabela	West	9.18	-1.02	-91.1	2	4	0.3375
1286	Villamil	Oct	2003	22.8	Day	Landing	Isabela Sur	Isabela	West	9.18	-1.02	-91.1	1	4	1.25
1287	Villamil	Oct	2003	22.8	Day	Landing	Isabela Sur	Isabela	West	9.18	-1.02	-91.1	1	5	1.86
1288	Villamil	Oct	2003	22.8	Day	Landing	Isabela Sur	Isabela	West	9.18	-1.02	-91.1	1	4	3.075
1289	Villamil	Oct	2003	22.8	Day	Landing	Isabela Sur	Isabela	West	9.18	-1.02	-91.1	1	4	0.8
1290	Villamil	Oct	2003	22.8	Day	Landing	Isabela Sur	Isabela	West	9.18	-1.02	-91.1	1	4	1.6
1291	Villamil	Oct	2003	22.8	Night	Landing	Isabela Sur	Isabela	West	9.18	-1.02	-91.1	1	4	1.425
1292	Villamil	Oct	2003	22.8	Day	Landing	Isabela Sur	Isabela	West	9.18	-1.02	-91.1	1	5	1.18
1293	Villamil	Oct	2003	22.8	Day	Landing	Isabela Sur	Isabela	West	9.18	-1.02	-91.1	1	4	0.8
1294	Villamil	Oct	2003	22.8	Day	Landing	Isabela Sur	Isabela	West	9.18	-1.02	-91.1	1	4	2.05
1295	Villamil	Oct	2003	22.8	Day	Landing	Isabela Sur	Isabela	West	9.18	-1.02	-91.1	1	8	1.3125
1296	Villamil	Oct	2003	22.8	Day	Landing	Isabela Sur	Isabela	West	9.18	-1.02	-91.1	2	5	1.15
1297	Villamil	Oct	2003	22.8	Day	Landing	Isabela Sur	Isabela	West	9.18	-1.02	-91.1	1	3	2.13333
1298	Villamil	Oct	2003	22.8	Day	Landing	Isabela Sur	Isabela	West	9.18	-1.02	-91.1	1	2	0.45
1299	Villamil	Oct	2003	22.8	Day	Landing	Isabela Sur	Isabela	West	9.18	-1.02	-91.1	1	3	1.3
1300	Villamil	Oct	2003	22.8	Day	Landing	Isabela Sur	Isabela	West	9.18	-1.02	-91.1	1	3	1.66667
1301	Villamil	Oct	2003	22.8	Day	Landing	Isabela Sur	Isabela	West	9.18	-1.02	-91.1	1	2	0.7
1302	Villamil	Oct	2003	22.8	Day	Landing	Isabela Sur	Isabela	West	9.18	-1.02	-91.1	1	2	0.45
1303	Villamil	Oct	2003	22.8	Day	Landing	Isabela Sur	Isabela	West	9.18	-1.02	-91.1	1	3.5	1.02857
1304	Villamil	Oct	2003	22.8	Day	Landing	Isabela Sur	Isabela	West	9.18	-1.02	-91.1	2	3	0.183333
1305	Villamil	Oct	2003	22.8	Day	Landing	Isabela Sur	Isabela	West	9.18	-1.02	-91.1	2	4	0.9
1306	Villamil	Oct	2003	22.8	Day	Landing	Isabela Sur	Isabela	West	9.18	-1.02	-91.1	1	3	0.733333
1307	Villamil	Oct	2003	22.8	Day	Landing	Isabela Sur	Isabela	West	9.18	-1.02	-91.1	1	4	0.45
1308	Villamil	Oct	2003	22.8	Day	Landing	Isabela Sur	Isabela	West	9.18	-1.02	-91.1	1	3	0.2
1309	Villamil	Oct	2003	22.8	Day	Landing	Isabela Sur	Isabela	West	9.18	-1.02	-91.1	1	3	1.5
1310	Villamil	Oct	2003	22.8	Day	Landing	Isabela Sur	Isabela	West	9.18	-1.02	-91.1	1	4	2.025
1311	Villamil	Oct	2003	22.8	Day	Landing	Isabela Sur	Isabela	West	9.18	-1.02	-91.1	1	15	1.03333
1312	Villamil	Oct	2003	22.8	Day	Landing	Isabela Sur	Isabela	West	9.18	-1.02	-91.1	1	3	1.06667
1313	Villamil	Oct	2003	22.8	Day	Landing	Isabela Sur	Isabela	West	9.18	-1.02	-91.1	1	18	0.733333
1314	Villamil	Oct	2003	22.8	Day	Observer	Isabela Sur	Isabela	West	9.18	-1.02	-91.1	1	4	0.9
1315	Villamil	Oct	2003	22.8	Day	Landing	Isabela Sur	Isabela	West	9.18	-1.02	-91.1	1	4	1.925
1316	Villamil	Oct	2003	22.8	Day	Landing	Isabela Sur	Isabela	West	9.18	-1.02	-91.1	1	3	0.766667
1317	Villamil	Oct	2003	22.8	Day	Landing	Isabela Sur	Isabela	West	1.21	-0.978203	-90.9576	1	3	0.533333
1318	Villamil	Oct	2003	22.8	Day	Landing	Isabela Sur	Isabela	West	1.21	-0.978203	-90.9576	1	3	1.5
1319	Villamil	Oct	2003	22.8	Day	Landing	Isabela Sur	Isabela	West	1.21	-0.978203	-90.9576	1	3.5	0.771429
1320	Villamil	Oct	2003	22.8	Day	Landing	Isabela Sur	Isabela	West	1.21	-0.978203	-90.9576	1	3	0.303333
1321	Villamil	Oct	2003	22.8	Day	Landing	Isabela Sur	Isabela	West	1.21	-0.978203	-90.9576	2	3	0.378333
1322	Villamil	Oct	2003	22.8	Day	Landing	Isabela Sur	Isabela	West	1.21	-0.978203	-90.9576	1	2.5	0.64
1323	Villamil	Oct	2003	22.8	Night	Landing	Isabela Sur	Isabela	West	1.21	-0.978203	-90.9576	1	3	0.166667
1324	Villamil	Oct	2003	22.8	Day	Landing	Isabela Sur	Isabela	West	1.21	-0.978203	-90.9576	1	3	0.0666667
1325	Villamil	Oct	2003	22.8	Day	Landing	Isabela Sur	Isabela	West	1.21	-0.978203	-90.9576	1	3	0.233333
1326	Villamil	Oct	2003	22.8	Day	Landing	Isabela Sur	Isabela	West	2.1	-0.9711	-90.9343	1	3	0.666667
1327	Villamil	Oct	2003	22.8	Day	Landing	Isabela Sur	Isabela	West	14.9	-1.04912	-91.1846	1	5	1.68
1328	Villamil	Oct	2003	22.8	Day	Landing	Isabela Sur	Isabela	West	14.9	-1.04912	-91.1846	2	8	1.28125
1329	Villamil	Oct	2003	22.8	Day	Landing	Isabela Sur	Isabela	West	14.9	-1.04912	-91.1846	1	12	1.51667
1330	Villamil	Oct	2003	22.8	Day	Landing	Isabela Sur	Isabela	West	14.9	-1.04912	-91.1846	1	12	1.59167
1331	Villamil	Oct	2003	22.8	Day	Landing	Isabela Sur	Isabela	West	14.9	-1.04912	-91.1846	1	12	0.758333
1332	Villamil	Oct	2003	22.8	Day	Landing	Isabela Sur	Isabela	West	14.9	-1.04912	-91.1846	2	20	0.2725
1333	Villamil	Oct	2003	22.8	Day	Landing	Isabela Sur	Isabela	West	14.9	-1.04912	-91.1846	1	12	0.0166667
1334	Villamil	Oct	2003	22.8	Day	Landing	Isabela Sur	Isabela	West	6.56	-1.01864	-91.0558	1	3	1.06667
1335	Villamil	Oct	2003	22.8	Day	Landing	Isabela Sur	Isabela	West	9.22	-1.03944	-91.0943	2	4	0.5125
1336	Villamil	Oct	2003	22.8	Day	Landing	Isabela Sur	Isabela	West	9.22	-1.03944	-91.0943	1	3.5	1.31429
1337	Villamil	Oct	2003	22.8	Day	Landing	Isabela Sur	Isabela	West	9.22	-1.03944	-91.0943	1	3.5	1.02857
1338	Villamil	Oct	2003	22.8	Day	Landing	Isabela Sur	Isabela	West	18	-1.0358	-91.2282	1	3	2.56667
1339	Baquerizo	Nov	2003	22.7	Night	Landing	Española	Española	Centre- South	36.6	-1.3477	-89.6749	5	20	0.179
1340	Ayora	Nov	2003	23.7	Day	Observer	Isabela Norte y Este	Isabela	West	42.2	-0.52844	-90.9483	1	3	1.52222
1341	Ayora	Nov	2003	23.7	Day	Observer	Isabela Norte y Este	Isabela	West	42.2	-0.62653	-90.8813	1	3	0.333333
1342	Ayora	Nov	2003	22.5	Day	Landing	Isabela Oeste	Isabela	West	113	-0.49371	-91.2054	2	4	0.3875
1343	Villamil	Nov	2003	22.5	Day	Landing	Isabela Oeste	Isabela	West	76.7	-0.43544	-91.2364	1	30	1.66667
1344	Villamil	Nov	2003	22.5	Day	Landing	Isabela Oeste	Isabela	West	76.7	-0.43544	-91.2364	1	20	0.705
1345	Villamil	Nov	2003	22.5	Day	Landing	Isabela Oeste	Isabela	West	76.7	-0.43544	-91.2364	1	25	1.364
1346	Villamil	Nov	2003	22.5	Day	Landing	Isabela Oeste	Isabela	West	76.7	-0.43544	-91.2364	1	25	0.812
1347	Baquerizo	Nov	2003	22.5	Night	Landing	Isabela Oeste	Isabela	West	161	-0.65789	-91.1456	10	20	0.0636
1348	Villamil	Nov	2003	22.2	Day	Landing	Isabela Sur	Isabela	West	3.7	-0.99697	-91.016	1	4	1.025
1349	Villamil	Nov	2003	22.2	Day	Landing	Isabela Sur	Isabela	West	3.7	-0.99697	-91.016	1	4	0.75
1350	Villamil	Nov	2003	22.2	Day	Landing	Isabela Sur	Isabela	West	17	-0.79173	-90.8193	1	4	2.75
1351	Villamil	Nov	2003	22.2	Day	Landing	Isabela Sur	Isabela	West	17	-0.79173	-90.8193	1	4	3.175
1352	Villamil	Nov	2003	22.2	Day	Landing	Isabela Sur	Isabela	West	17	-0.79173	-90.8193	2	5	0.36
1353	Villamil	Nov	2003	22.2	Day	Landing	Isabela Sur	Isabela	West	17	-0.79173	-90.8193	2	4	0.1375
1354	Villamil	Nov	2003	22.2	Day	Landing	Isabela Sur	Isabela	West	4.83	-1.0041	-91.039	1	3	1.36667
1355	Villamil	Nov	2003	22.2	Day	Landing	Isabela Sur	Isabela	West	4.83	-1.0041	-91.039	1	4	0.95
1356	Villamil	Nov	2003	22.2	Day	Landing	Isabela Sur	Isabela	West	4.83	-1.0041	-91.039	1	4	1.475
1357	Villamil	Nov	2003	22.2	Night	Landing	Isabela Sur	Isabela	West	4.83	-1.0041	-91.039	1	3	0.3
1358	Villamil	Nov	2003	22.2	Day	Landing	Isabela Sur	Isabela	West	4.83	-1.0041	-91.039	2	3	0.833333
1359	Villamil	Nov	2003	22.2	Day	Landing	Isabela Sur	Isabela	West	4.83	-1.0041	-91.039	1	3	0.9
1360	Villamil	Nov	2003	22.2	Day	Landing	Isabela Sur	Isabela	West	4.83	-1.0041	-91.039	2	4	0.5
1361	Villamil	Nov	2003	22.2	Day	Landing	Isabela Sur	Isabela	West	4.83	-1.0041	-91.039	1	4	2.725
1362	Villamil	Nov	2003	22.2	Day	Landing	Isabela Sur	Isabela	West	4.83	-1.0041	-91.039	1	4	2.1
1363	Villamil	Nov	2003	22.2	Day	Landing	Isabela Sur	Isabela	West	4.83	-1.0041	-91.039	1	4	1.575
1364	Villamil	Nov	2003	22.2	Day	Landing	Isabela Sur	Isabela	West	4.83	-1.0041	-91.039	1	4	1.925
1365	Villamil	Nov	2003	22.2	Day	Landing	Isabela Sur	Isabela	West	4.83	-1.0041	-91.039	1	3	1.03333
1366	Villamil	Nov	2003	22.2	Day	Landing	Isabela Sur	Isabela	West	4.83	-1.0041	-91.039	1	4	0.9
1367	Villamil	Nov	2003	22.2	Day	Landing	Isabela Sur	Isabela	West	4.83	-1.0041	-91.039	1	4	0.625
1368	Villamil	Nov	2003	22.2	Day	Landing	Isabela Sur	Isabela	West	4.83	-1.0041	-91.039	1	5	0.92
1369	Villamil	Nov	2003	22.2	Day	Landing	Isabela Sur	Isabela	West	4.83	-1.0041	-91.039	1	4	0.1
1370	Villamil	Nov	2003	22.2	Day	Landing	Isabela Sur	Isabela	West	4.83	-1.0041	-91.039	1	4	1.975
1371	Villamil	Nov	2003	22.2	Day	Landing	Isabela Sur	Isabela	West	4.83	-1.0041	-91.039	1	2	0.9
1372	Villamil	Nov	2003	22.2	Day	Landing	Isabela Sur	Isabela	West	4.83	-1.0041	-91.039	1	4	1.0225
1373	Villamil	Nov	2003	22.2	Day	Landing	Isabela Sur	Isabela	West	4.83	-1.0041	-91.039	1	4	0.75
1374	Villamil	Nov	2003	22.2	Day	Landing	Isabela Sur	Isabela	West	4.83	-1.0041	-91.039	2	4	1.2125
1375	Villamil	Nov	2003	22.2	Day	Landing	Isabela Sur	Isabela	West	4.83	-1.0041	-91.039	1	4	2.55
1376	Villamil	Nov	2003	22.2	Day	Landing	Isabela Sur	Isabela	West	4.83	-1.0041	-91.039	1	4	1.2
1377	Villamil	Nov	2003	22.2	Day	Landing	Isabela Sur	Isabela	West	4.83	-1.0041	-91.039	2	4	0.7625
1378	Villamil	Nov	2003	22.2	Day	Landing	Isabela Sur	Isabela	West	4.83	-1.0041	-91.039	1	4	0.925
1379	Villamil	Nov	2003	22.2	Day	Landing	Isabela Sur	Isabela	West	4.83	-1.0041	-91.039	1	4	1.7
1380	Villamil	Nov	2003	22.2	Day	Landing	Isabela Sur	Isabela	West	4.83	-1.0041	-91.039	1	4	1.6
1381	Villamil	Nov	2003	22.2	Day	Landing	Isabela Sur	Isabela	West	4.83	-1.0041	-91.039	1	4	0.35
1382	Villamil	Nov	2003	22.2	Day	Landing	Isabela Sur	Isabela	West	4.83	-1.0041	-91.039	1	4	0.225
1383	Villamil	Nov	2003	22.2	Day	Landing	Isabela Sur	Isabela	West	4.83	-1.0041	-91.039	1	4	0.4
1384	Villamil	Nov	2003	22.2	Day	Landing	Isabela Sur	Isabela	West	4.83	-1.0041	-91.039	1	4	2.45
1385	Villamil	Nov	2003	22.2	Day	Landing	Isabela Sur	Isabela	West	14.7	-1.05069	-91.1743	1	4	2.775
1386	Villamil	Nov	2003	22.2	Day	Observer	Isabela Sur	Isabela	West	14.7	-0.03879	-91.1297	1	6	0.6
1387	Villamil	Nov	2003	22.2	Day	Landing	Isabela Sur	Isabela	West	14.7	-1.05069	-91.1743	2	5	0.9
1388	Villamil	Nov	2003	22.2	Day	Landing	Isabela Sur	Isabela	West	14.7	-1.05069	-91.1743	2	4	0.875
1389	Villamil	Nov	2003	22.2	Day	Observer	Isabela Sur	Isabela	West	14.7	-1.03601	-91.1181	1	6	0.616667
1390	Villamil	Nov	2003	22.2	Day	Landing	Isabela Sur	Isabela	West	14.7	-1.05069	-91.1743	2	4	0.7125
1391	Villamil	Nov	2003	22.2	Day	Landing	Isabela Sur	Isabela	West	14.7	-1.05069	-91.1743	1	4	1.025
1392	Villamil	Nov	2003	22.2	Day	Landing	Isabela Sur	Isabela	West	14.7	-1.05069	-91.1743	2	4	1.1625
1393	Villamil	Nov	2003	22.2	Day	Landing	Isabela Sur	Isabela	West	14.7	-1.05069	-91.1743	2	4	1.3625
1394	Villamil	Nov	2003	22.2	Day	Landing	Isabela Sur	Isabela	West	0.52	-0.96708	-90.9665	1	5	0.26
1395	Villamil	Nov	2003	22.2	Day	Landing	Isabela Sur	Isabela	West	0.52	-0.96708	-90.9665	1	4	0.675
1396	Villamil	Nov	2003	22.2	Day	Landing	Isabela Sur	Isabela	West	0.52	-0.96708	-90.9665	1	4	0.8
1397	Villamil	Nov	2003	22.2	Night	Landing	Isabela Sur	Isabela	West	1.93	-0.97723	-90.988	1	4	1.025
1398	Villamil	Nov	2003	22.2	Day	Landing	Isabela Sur	Isabela	West	1.93	-0.97723	-90.988	1	4	0.35
1399	Villamil	Nov	2003	22.2	Day	Landing	Isabela Sur	Isabela	West	1.93	-0.97723	-90.988	1	4	1.525
1400	Villamil	Nov	2003	22.2	Night	Landing	Isabela Sur	Isabela	West	1.93	-0.97723	-90.988	1	4	0.05
1401	Villamil	Nov	2003	22.2	Day	Landing	Isabela Sur	Isabela	West	1.93	-0.97723	-90.988	1	4	2.85
1402	Villamil	Nov	2003	22.2	Night	Observer	Isabela Sur	Isabela	West	12.2	-1.03476	-91.1577	1	5	0.36
1403	Villamil	Nov	2003	22.2	Day	Observer	Isabela Sur	Isabela	West	12.2	-1.03475	-91.1476	1	4	1.125
1404	Villamil	Nov	2003	22.2	Day	Observer	Isabela Sur	Isabela	West	12.2	-1.04718	-91.1878	1	3	0.733333
1405	Villamil	Nov	2003	22.2	Day	Observer	Isabela Sur	Isabela	West	12.2	-1.04331	-91.1629	1	7	0.257143
1406	Villamil	Nov	2003	22.2	Day	Observer	Isabela Sur	Isabela	West	12.2	-1.03745	-91.1475	1	6	0.6
1407	Villamil	Nov	2003	22.2	Day	Observer	Isabela Sur	Isabela	West	12.2	-1.09718	-91.1467	1	6	0.216667
1408	Villamil	Nov	2003	22.2	Day	Landing	Isabela Sur	Isabela	West	12.2	-1.0394	-91.1467	1	15	1.3
1409	Villamil	Nov	2003	22.2	Day	Landing	Isabela Sur	Isabela	West	12.2	-1.0394	-91.1467	1	20	1.295
1410	Villamil	Nov	2003	22.2	Day	Landing	Isabela Sur	Isabela	West	12.2	-1.0394	-91.1467	1	10	1.11
1411	Villamil	Nov	2003	22.2	Day	Landing	Isabela Sur	Isabela	West	12.2	-1.0394	-91.1467	2	20	0.7625
1412	Villamil	Nov	2003	22.2	Day	Observer	Isabela Sur	Isabela	West	12.2	-1.0394	-91.1467	1	10	1.02
1413	Villamil	Nov	2003	22.2	Day	Observer	Isabela Sur	Isabela	West	12.2	-1.0394	-91.1467	1	10	0.27
1414	Villamil	Nov	2003	22.2	Day	Observer	Isabela Sur	Isabela	West	12.2	-1.0394	-91.1467	1	9	0.2
1415	Villamil	Nov	2003	22.2	Day	Observer	Isabela Sur	Isabela	West	12.2	-1.0394	-91.1467	1	10	0.23
1416	Villamil	Nov	2003	22.2	Night	Observer	Isabela Sur	Isabela	West	12.2	-1.0394	-91.1467	1	3	0.233333
1417	Villamil	Nov	2003	22.2	Day	Observer	Isabela Sur	Isabela	West	12.2	-1.0394	-91.1467	1	7	0.357143
1418	Villamil	Nov	2003	22.2	Day	Observer	Isabela Sur	Isabela	West	12.2	-1.0394	-91.1467	1	5	1.36
1419	Villamil	Nov	2003	22.2	Day	Landing	Isabela Sur	Isabela	West	10.5	-0.89	-90.84	1	4	0.8
1420	Villamil	Nov	2003	22.2	Day	Landing	Isabela Sur	Isabela	West	22.7	-0.72072	-90.8072	1	2	1
1421	Villamil	Nov	2003	22.2	Day	Landing	Isabela Sur	Isabela	West	22.7	-0.72072	-90.8072	1	2.5	2
1422	Villamil	Nov	2003	22.2	Day	Landing	Isabela Sur	Isabela	West	22.7	-0.72072	-90.8072	1	4	1.25
1423	Villamil	Nov	2003	22.2	Day	Landing	Isabela Sur	Isabela	West	34.2	-0.95519	-91.461	1	30	0.56
1424	Villamil	Nov	2003	22.2	Day	Landing	Isabela Sur	Isabela	West	34.2	-0.95519	-91.461	2	30	0.95
1425	Villamil	Nov	2003	22.2	Day	Landing	Isabela Sur	Isabela	West	7.27	-1.0306	-90.8846	1	4	0.15
1426	Villamil	Nov	2003	22.2	Day	Landing	Isabela Sur	Isabela	West	9.18	-1.02	-91.1	1	4	0.725
1427	Villamil	Nov	2003	22.2	Day	Landing	Isabela Sur	Isabela	West	9.18	-1.02	-91.1	1	4	0.95
1428	Villamil	Nov	2003	22.2	Day	Landing	Isabela Sur	Isabela	West	9.18	-1.02	-91.1	1	3	0.466667
1429	Villamil	Nov	2003	22.2	Day	Landing	Isabela Sur	Isabela	West	9.18	-1.02	-91.1	1	4	1.025
1430	Villamil	Nov	2003	22.2	Day	Landing	Isabela Sur	Isabela	West	9.18	-1.02	-91.1	1	4	2.25
1431	Villamil	Nov	2003	22.2	Day	Landing	Isabela Sur	Isabela	West	9.18	-1.02	-91.1	1	4	1.7
1432	Villamil	Nov	2003	22.2	Day	Landing	Isabela Sur	Isabela	West	9.18	-1.02	-91.1	1	4	0.375
1433	Villamil	Nov	2003	22.2	Day	Landing	Isabela Sur	Isabela	West	9.18	-1.02	-91.1	2	4	0.3875
1434	Villamil	Nov	2003	22.2	Day	Landing	Isabela Sur	Isabela	West	9.18	-1.02	-91.1	1	4	0.325
1435	Villamil	Nov	2003	22.2	Day	Landing	Isabela Sur	Isabela	West	9.18	-1.02	-91.1	1	3	0.2
1436	Villamil	Nov	2003	22.2	Day	Landing	Isabela Sur	Isabela	West	9.18	-1.02	-91.1	2	3	0.6
1437	Villamil	Nov	2003	22.2	Day	Landing	Isabela Sur	Isabela	West	9.18	-1.02	-91.1	1	3	0.133333
1438	Villamil	Nov	2003	22.2	Day	Landing	Isabela Sur	Isabela	West	9.18	-1.02	-91.1	1	3.5	1.28571
1439	Villamil	Nov	2003	22.2	Day	Landing	Isabela Sur	Isabela	West	9.18	-1.02	-91.1	1	3.5	1.54286
1440	Villamil	Nov	2003	22.2	Day	Landing	Isabela Sur	Isabela	West	9.18	-1.02	-91.1	1	4	2.25
1441	Villamil	Nov	2003	22.2	Day	Landing	Isabela Sur	Isabela	West	9.18	-1.02	-91.1	1	4	1
1442	Villamil	Nov	2003	22.2	Day	Landing	Isabela Sur	Isabela	West	9.18	-1.02	-91.1	1	4	0.85
1443	Villamil	Nov	2003	22.2	Day	Landing	Isabela Sur	Isabela	West	9.18	-1.02	-91.1	1	4	1.625
1444	Villamil	Nov	2003	22.2	Day	Landing	Isabela Sur	Isabela	West	9.18	-1.02	-91.1	2	4	1.3
1445	Villamil	Nov	2003	22.2	Day	Landing	Isabela Sur	Isabela	West	9.18	-1.02	-91.1	1	4	1.475
1446	Villamil	Nov	2003	22.2	Day	Landing	Isabela Sur	Isabela	West	9.18	-1.02	-91.1	1	4	1.35
1447	Villamil	Nov	2003	22.2	Day	Landing	Isabela Sur	Isabela	West	9.18	-1.02	-91.1	1	4	0.675
1448	Villamil	Nov	2003	22.2	Day	Landing	Isabela Sur	Isabela	West	9.18	-1.02	-91.1	1	4	0.9
1449	Villamil	Nov	2003	22.2	Day	Landing	Isabela Sur	Isabela	West	9.18	-1.02	-91.1	2	3	0.983333
1450	Villamil	Nov	2003	22.2	Day	Landing	Isabela Sur	Isabela	West	9.18	-1.02	-91.1	1	5	0.9
1451	Villamil	Nov	2003	22.2	Day	Landing	Isabela Sur	Isabela	West	9.18	-1.02	-91.1	2	5	0.79
1452	Villamil	Nov	2003	22.2	Day	Landing	Isabela Sur	Isabela	West	9.18	-1.02	-91.1	1	4	2.05
1453	Villamil	Nov	2003	22.2	Day	Landing	Isabela Sur	Isabela	West	9.18	-1.02	-91.1	1	4	1.125
1454	Villamil	Nov	2003	22.2	Day	Landing	Isabela Sur	Isabela	West	9.18	-1.02	-91.1	1	9	1.05556
1455	Villamil	Nov	2003	22.2	Day	Landing	Isabela Sur	Isabela	West	9.18	-1.02	-91.1	1	4	1.125
1456	Villamil	Nov	2003	22.2	Day	Landing	Isabela Sur	Isabela	West	9.18	-1.02	-91.1	1	4	1.65
1457	Villamil	Nov	2003	22.2	Day	Landing	Isabela Sur	Isabela	West	9.18	-1.02	-91.1	1	4	2.325
1458	Villamil	Nov	2003	22.2	Day	Landing	Isabela Sur	Isabela	West	9.18	-1.02	-91.1	1	4	0.35
1459	Villamil	Nov	2003	22.2	Day	Landing	Isabela Sur	Isabela	West	9.18	-1.02	-91.1	1	4	0.275
1460	Villamil	Nov	2003	22.2	Day	Landing	Isabela Sur	Isabela	West	9.18	-1.02	-91.1	1	4	0.5
1461	Villamil	Nov	2003	22.2	Day	Landing	Isabela Sur	Isabela	West	9.18	-1.02	-91.1	1	4	0.575
1462	Villamil	Nov	2003	22.2	Night	Landing	Isabela Sur	Isabela	West	9.18	-1.02	-91.1	1	3	1.83333
1463	Villamil	Nov	2003	22.2	Day	Landing	Isabela Sur	Isabela	West	9.18	-1.02	-91.1	1	4	0.175
1464	Villamil	Nov	2003	22.2	Day	Landing	Isabela Sur	Isabela	West	9.18	-1.02	-91.1	1	2	0.7
1465	Villamil	Nov	2003	22.2	Day	Landing	Isabela Sur	Isabela	West	9.18	-1.02	-91.1	2	4	1.025
1466	Villamil	Nov	2003	22.2	Day	Landing	Isabela Sur	Isabela	West	9.18	-1.02	-91.1	1	4	1.875
1467	Villamil	Nov	2003	22.2	Day	Landing	Isabela Sur	Isabela	West	9.18	-1.02	-91.1	2	4	0.625
1468	Villamil	Nov	2003	22.2	Day	Landing	Isabela Sur	Isabela	West	9.18	-1.02	-91.1	1	4	0.675
1469	Villamil	Nov	2003	22.2	Day	Landing	Isabela Sur	Isabela	West	9.18	-1.02	-91.1	1	4	0.5
1470	Villamil	Nov	2003	22.2	Day	Landing	Isabela Sur	Isabela	West	5.79	-0.9802	-90.8703	1	4	0.675
1471	Villamil	Nov	2003	22.2	Day	Landing	Isabela Sur	Isabela	West	1.21	-0.978203	-90.9576	1	3	3.2
1472	Villamil	Nov	2003	22.2	Day	Landing	Isabela Sur	Isabela	West	1.21	-0.978203	-90.9576	1	4	0.15
1473	Villamil	Nov	2003	22.2	Day	Landing	Isabela Sur	Isabela	West	1.21	-0.978203	-90.9576	1	3	1.03333
1474	Villamil	Nov	2003	22.2	Day	Landing	Isabela Sur	Isabela	West	14.3	-0.85295	-90.7848	1	4	1.475
1475	Villamil	Nov	2003	22.2	Day	Landing	Isabela Sur	Isabela	West	14.9	-1.04912	-91.1846	1	4	0.775
1476	Villamil	Nov	2003	22.2	Day	Landing	Isabela Sur	Isabela	West	14.9	-1.04912	-91.1846	1	8	0.5125
1477	Villamil	Nov	2003	22.2	Day	Landing	Isabela Sur	Isabela	West	14.9	-1.04912	-91.1846	2	8	0.45625
1478	Villamil	Nov	2003	22.2	Day	Landing	Isabela Sur	Isabela	West	14.9	-1.04912	-91.1846	2	20	0.3875
1479	Villamil	Nov	2003	22.2	Day	Landing	Isabela Sur	Isabela	West	6.56	-1.01864	-91.0558	1	4	0.95
1480	Villamil	Nov	2003	22.2	Day	Landing	Isabela Sur	Isabela	West	6.56	-1.01864	-91.0558	1	4	1.075
1481	Villamil	Nov	2003	22.2	Day	Observer	Isabela Sur	Isabela	West	6.56	-1.04529	-91.0567	1	5	0.62
1482	Villamil	Nov	2003	22.2	Day	Landing	Isabela Sur	Isabela	West	9.22	-1.03944	-91.0943	1	4	0.5
1483	Villamil	Nov	2003	22.2	Day	Landing	Isabela Sur	Isabela	West	9.22	-1.03944	-91.0943	1	4	0.9
1484	Villamil	Nov	2003	22.2	Day	Landing	Isabela Sur	Isabela	West	18	-1.0358	-91.2282	1	8	1.8125
1485	Villamil	Nov	2003	22.2	Day	Landing	Isabela Sur	Isabela	West	18	-1.0358	-91.2282	1	25	0.852
1486	Villamil	Nov	2003	22.2	Day	Landing	Isabela Sur	Isabela	West	18	-1.0358	-91.2282	1	20	1.85
1487	Villamil	Nov	2003	22.2	Day	Landing	Isabela Sur	Isabela	West	18	-1.0358	-91.2282	1	4	0.375
1488	Villamil	Nov	2003	22.2	Day	Landing	Isabela Sur	Isabela	West	18	-1.0358	-91.2282	2	15	1
1489	Baquerizo	Nov	2003	22.2	Night	Landing	Isabela Sur	Isabela	West	137	-0.93874	-91.4926	10	40	0.047725
1490	Baquerizo	Dec	2003	23.3	Night	Landing	Floreana	Floreana	Centre- South	69.4	-1.29001	-90.4992	15	20	0.0303
1491	Ayora	Dec	2003	24.6	Day	Landing	Isabela Norte y Este	Isabela	West	42.2	-0.58936	-90.9423	1	10	0.068
1492	Villamil	Dec	2003	23.9	Day	Landing	Isabela Sur	Isabela	West	3.7	-0.99697	-91.016	1	4	1.025
1493	Villamil	Dec	2003	23.9	Day	Landing	Isabela Sur	Isabela	West	17	-0.79173	-90.8193	1	4	0.35
1494	Villamil	Dec	2003	23.9	Day	Landing	Isabela Sur	Isabela	West	17	-0.79173	-90.8193	1	3	1.43333
1495	Villamil	Dec	2003	23.9	Day	Landing	Isabela Sur	Isabela	West	17	-0.79173	-90.8193	1	4	0.5
1496	Villamil	Dec	2003	23.9	Day	Landing	Isabela Sur	Isabela	West	17	-0.79173	-90.8193	1	3	0.6
1497	Villamil	Dec	2003	23.9	Day	Landing	Isabela Sur	Isabela	West	17	-0.79173	-90.8193	1	4	0.625
1498	Villamil	Dec	2003	23.9	Day	Landing	Isabela Sur	Isabela	West	17	-0.79173	-90.8193	2	5	0.07
1499	Villamil	Dec	2003	23.9	Day	Landing	Isabela Sur	Isabela	West	4.83	-1.0041	-91.039	1	4	1.125
1500	Villamil	Dec	2003	23.9	Day	Landing	Isabela Sur	Isabela	West	4.83	-1.0041	-91.039	1	4	1.925
1501	Villamil	Dec	2003	23.9	Day	Landing	Isabela Sur	Isabela	West	4.83	-1.0041	-91.039	1	4	1.6
1502	Villamil	Dec	2003	23.9	Day	Landing	Isabela Sur	Isabela	West	4.83	-1.0041	-91.039	1	4	0.175
1503	Villamil	Dec	2003	23.9	Day	Landing	Isabela Sur	Isabela	West	4.83	-1.0041	-91.039	1	4	1.3
1504	Villamil	Dec	2003	23.9	Day	Landing	Isabela Sur	Isabela	West	4.83	-1.0041	-91.039	1	4	1.475
1505	Villamil	Dec	2003	23.9	Day	Landing	Isabela Sur	Isabela	West	4.83	-1.0041	-91.039	1	4	0.975
1506	Villamil	Dec	2003	23.9	Day	Landing	Isabela Sur	Isabela	West	4.83	-1.0041	-91.039	1	4	0.625
1507	Villamil	Dec	2003	23.9	Day	Landing	Isabela Sur	Isabela	West	4.83	-1.0041	-91.039	1	4	2.325
1508	Villamil	Dec	2003	23.9	Day	Landing	Isabela Sur	Isabela	West	4.83	-1.0041	-91.039	1	4	1.075
1509	Villamil	Dec	2003	23.9	Day	Landing	Isabela Sur	Isabela	West	4.83	-1.0041	-91.039	1	3	0.833333
1510	Villamil	Dec	2003	23.9	Day	Landing	Isabela Sur	Isabela	West	4.83	-1.0041	-91.039	1	4	0.5
1511	Villamil	Dec	2003	23.9	Day	Landing	Isabela Sur	Isabela	West	4.83	-1.0041	-91.039	1	4	1.125
1512	Villamil	Dec	2003	23.9	Night	Landing	Isabela Sur	Isabela	West	4.83	-1.0041	-91.039	1	3	1.6
1513	Villamil	Dec	2003	23.9	Day	Landing	Isabela Sur	Isabela	West	4.83	-1.0041	-91.039	1	4	0.575
1514	Villamil	Dec	2003	23.9	Day	Landing	Isabela Sur	Isabela	West	4.83	-1.0041	-91.039	1	4	0.675
1515	Villamil	Dec	2003	23.9	Day	Landing	Isabela Sur	Isabela	West	4.83	-1.0041	-91.039	1	4	3.75
1516	Villamil	Dec	2003	23.9	Day	Landing	Isabela Sur	Isabela	West	0.52	-0.96708	-90.9665	1	4	1.7
1517	Villamil	Dec	2003	23.9	Day	Landing	Isabela Sur	Isabela	West	0.52	-0.96708	-90.9665	1	4	0.625
1518	Villamil	Dec	2003	23.9	Day	Landing	Isabela Sur	Isabela	West	0.52	-0.96708	-90.9665	1	4	1.075
1519	Villamil	Dec	2003	23.9	Day	Landing	Isabela Sur	Isabela	West	0.52	-0.96708	-90.9665	1	4	0.9
1520	Villamil	Dec	2003	23.9	Day	Landing	Isabela Sur	Isabela	West	0.52	-0.96708	-90.9665	2	4	0.1375
1521	Villamil	Dec	2003	23.9	Day	Landing	Isabela Sur	Isabela	West	0.52	-0.96708	-90.9665	1	4	0.9
1522	Villamil	Dec	2003	23.9	Day	Landing	Isabela Sur	Isabela	West	0.52	-0.96708	-90.9665	1	3	0.9
1523	Villamil	Dec	2003	23.9	Day	Landing	Isabela Sur	Isabela	West	1.93	-0.97723	-90.988	1	4	2.15
1524	Villamil	Dec	2003	23.9	Day	Landing	Isabela Sur	Isabela	West	1.93	-0.97723	-90.988	1	4	1.3
1525	Villamil	Dec	2003	23.9	Day	Landing	Isabela Sur	Isabela	West	1.93	-0.97723	-90.988	1	4	1.375
1526	Villamil	Dec	2003	23.9	Day	Landing	Isabela Sur	Isabela	West	1.93	-0.97723	-90.988	1	4	2.15
1527	Villamil	Dec	2003	23.9	Day	Landing	Isabela Sur	Isabela	West	1.93	-0.97723	-90.988	1	4	0.8
1528	Villamil	Dec	2003	23.9	Day	Landing	Isabela Sur	Isabela	West	0.66	-0.96708	-90.96	1	4	2
1529	Villamil	Dec	2003	23.9	Day	Landing	Isabela Sur	Isabela	West	12.2	-1.0394	-91.1467	1	8	2.125
1530	Villamil	Dec	2003	23.9	Day	Landing	Isabela Sur	Isabela	West	12.2	-1.0394	-91.1467	1	10	0.45
1531	Villamil	Dec	2003	23.9	Day	Observer	Isabela Sur	Isabela	West	12.2	-1.03939	-91.1467	1	8	0.5625
1532	Villamil	Dec	2003	23.9	Day	Observer	Isabela Sur	Isabela	West	12.2	-1.03891	-91.1878	1	7	0.714286
1533	Villamil	Dec	2003	23.9	Day	Observer	Isabela Sur	Isabela	West	12.2	-1.04848	-91.2403	1	8	0.3375
1534	Villamil	Dec	2003	23.9	Day	Observer	Isabela Sur	Isabela	West	12.2	-1.04951	-91.1933	1	7	0.714286
1535	Villamil	Dec	2003	23.9	Day	Observer	Isabela Sur	Isabela	West	12.2	-1.03481	-91.1843	1	10	0.27
1536	Villamil	Dec	2003	23.9	Day	Observer	Isabela Sur	Isabela	West	12.2	-1.04398	-91.1834	1	12	0.241667
1537	Villamil	Dec	2003	23.9	Day	Landing	Isabela Sur	Isabela	West	12.2	-1.0394	-91.1467	1	12	2.275
1538	Villamil	Dec	2003	23.9	Day	Landing	Isabela Sur	Isabela	West	12.2	-1.0394	-91.1467	1	15	0.82
1539	Villamil	Dec	2003	23.9	Day	Landing	Isabela Sur	Isabela	West	12.2	-1.0394	-91.1467	1	5	1.46
1540	Villamil	Dec	2003	23.9	Day	Landing	Isabela Sur	Isabela	West	12.2	-1.0394	-91.1467	2	6	0.341667
1541	Villamil	Dec	2003	23.9	Night	Observer	Isabela Sur	Isabela	West	12.2	-1.0394	-91.1467	1	5	0.18
1542	Villamil	Dec	2003	23.9	Day	Observer	Isabela Sur	Isabela	West	12.2	-1.0394	-91.1467	1	8	0.45
1543	Villamil	Dec	2003	23.9	Night	Observer	Isabela Sur	Isabela	West	12.2	-1.0394	-91.1467	1	5	0.28
1544	Villamil	Dec	2003	23.9	Day	Landing	Isabela Sur	Isabela	West	22.7	-0.72072	-90.8072	1	3.5	2.28571
1545	Villamil	Dec	2003	23.9	Day	Landing	Isabela Sur	Isabela	West	22.7	-0.72072	-90.8072	2	3.5	1.88571
1546	Villamil	Dec	2003	23.9	Day	Landing	Isabela Sur	Isabela	West	22.7	-0.72072	-90.8072	2	4	0.9625
1547	Villamil	Dec	2003	23.9	Day	Landing	Isabela Sur	Isabela	West	22.7	-0.72072	-90.8072	1	3.5	2.6
1548	Villamil	Dec	2003	23.9	Day	Landing	Isabela Sur	Isabela	West	22.7	-0.72072	-90.8072	1	4	1.6
1549	Villamil	Dec	2003	23.9	Day	Landing	Isabela Sur	Isabela	West	22.7	-0.72072	-90.8072	1	4	0.975
1550	Villamil	Dec	2003	23.9	Day	Landing	Isabela Sur	Isabela	West	22.7	-0.72072	-90.8072	2	5	1.09
1551	Villamil	Dec	2003	23.9	Day	Landing	Isabela Sur	Isabela	West	22.7	-0.72072	-90.8072	1	3.5	1.17143
1552	Villamil	Dec	2003	23.9	Day	Landing	Isabela Sur	Isabela	West	22.7	-0.72072	-90.8072	2	4	0.5375
1553	Villamil	Dec	2003	23.9	Day	Landing	Isabela Sur	Isabela	West	22.7	-0.72072	-90.8072	1	4	0.575
1554	Villamil	Dec	2003	23.9	Day	Landing	Isabela Sur	Isabela	West	22.7	-0.72072	-90.8072	1	3	1.06667
1555	Villamil	Dec	2003	23.9	Day	Landing	Isabela Sur	Isabela	West	22.7	-0.72072	-90.8072	1	5	1
1556	Villamil	Dec	2003	23.9	Day	Landing	Isabela Sur	Isabela	West	34.2	-0.95519	-91.461	1	5	1.5
1557	Villamil	Dec	2003	23.9	Day	Landing	Isabela Sur	Isabela	West	34.2	-0.95519	-91.461	1	20	0.32
1558	Villamil	Dec	2003	23.9	Day	Landing	Isabela Sur	Isabela	West	7.27	-1.0306	-90.8846	2	4	0.875
1559	Villamil	Dec	2003	23.9	Day	Landing	Isabela Sur	Isabela	West	9.18	-1.02	-91.1	1	4	1.2
1560	Villamil	Dec	2003	23.9	Day	Landing	Isabela Sur	Isabela	West	9.18	-1.02	-91.1	2	4	1.05
1561	Villamil	Dec	2003	23.9	Day	Landing	Isabela Sur	Isabela	West	9.18	-1.02	-91.1	2	4	1.3625
1562	Villamil	Dec	2003	23.9	Day	Landing	Isabela Sur	Isabela	West	9.18	-1.02	-91.1	1	3.5	0.914286
1563	Villamil	Dec	2003	23.9	Day	Landing	Isabela Sur	Isabela	West	9.18	-1.02	-91.1	1	4	0.9
1564	Villamil	Dec	2003	23.9	Day	Landing	Isabela Sur	Isabela	West	9.18	-1.02	-91.1	1	4	0.9
1565	Villamil	Dec	2003	23.9	Day	Landing	Isabela Sur	Isabela	West	9.18	-1.02	-91.1	1	4	0.225
1566	Villamil	Dec	2003	23.9	Day	Landing	Isabela Sur	Isabela	West	9.18	-1.02	-91.1	1	2	0.9
1567	Villamil	Dec	2003	23.9	Night	Landing	Isabela Sur	Isabela	West	9.18	-1.02	-91.1	1	3	2.26667
1568	Villamil	Dec	2003	23.9	Day	Landing	Isabela Sur	Isabela	West	9.18	-1.02	-91.1	1	4	1.25
1569	Villamil	Dec	2003	23.9	Day	Landing	Isabela Sur	Isabela	West	9.18	-1.02	-91.1	1	4	1.375
1570	Villamil	Dec	2003	23.9	Day	Landing	Isabela Sur	Isabela	West	9.18	-1.02	-91.1	1	4	0.45
1571	Villamil	Dec	2003	23.9	Day	Landing	Isabela Sur	Isabela	West	9.18	-1.02	-91.1	1	4	1.475
1572	Villamil	Dec	2003	23.9	Day	Landing	Isabela Sur	Isabela	West	9.18	-1.02	-91.1	1	4	0.8
1573	Villamil	Dec	2003	23.9	Day	Landing	Isabela Sur	Isabela	West	9.18	-1.02	-91.1	1	4	0.8
1574	Villamil	Dec	2003	23.9	Day	Landing	Isabela Sur	Isabela	West	9.18	-1.02	-91.1	1	4	0.8
1575	Villamil	Dec	2003	23.9	Day	Landing	Isabela Sur	Isabela	West	9.18	-1.02	-91.1	1	4	1.375
1576	Villamil	Dec	2003	23.9	Day	Landing	Isabela Sur	Isabela	West	9.18	-1.02	-91.1	2	4	0.7625
1577	Villamil	Dec	2003	23.9	Day	Landing	Isabela Sur	Isabela	West	9.18	-1.02	-91.1	1	3.5	0.4
1578	Villamil	Dec	2003	23.9	Day	Landing	Isabela Sur	Isabela	West	9.18	-1.02	-91.1	1	4	0.575
1579	Villamil	Dec	2003	23.9	Day	Landing	Isabela Sur	Isabela	West	9.18	-1.02	-91.1	2	4	1.3375
1580	Villamil	Dec	2003	23.9	Day	Landing	Isabela Sur	Isabela	West	9.18	-1.02	-91.1	1	5	1.04
1581	Villamil	Dec	2003	23.9	Day	Landing	Isabela Sur	Isabela	West	9.18	-1.02	-91.1	2	4	0.85
1582	Villamil	Dec	2003	23.9	Day	Landing	Isabela Sur	Isabela	West	9.18	-1.02	-91.1	1	4	1.375
1583	Villamil	Dec	2003	23.9	Day	Landing	Isabela Sur	Isabela	West	9.18	-1.02	-91.1	1	4	1.125
1584	Villamil	Dec	2003	23.9	Day	Landing	Isabela Sur	Isabela	West	9.18	-1.02	-91.1	1	4	0.625
1585	Villamil	Dec	2003	23.9	Day	Landing	Isabela Sur	Isabela	West	9.18	-1.02	-91.1	1	4	1.025
1586	Villamil	Dec	2003	23.9	Day	Landing	Isabela Sur	Isabela	West	9.18	-1.02	-91.1	1	4	0.35
1587	Villamil	Dec	2003	23.9	Day	Landing	Isabela Sur	Isabela	West	1.21	-0.978203	-90.9576	1	4	0.45
1588	Villamil	Dec	2003	23.9	Day	Landing	Isabela Sur	Isabela	West	1.21	-0.978203	-90.9576	1	4	0.575
1589	Villamil	Dec	2003	23.9	Day	Landing	Isabela Sur	Isabela	West	1.21	-0.978203	-90.9576	1	3	0.666667
1590	Villamil	Dec	2003	23.9	Day	Landing	Isabela Sur	Isabela	West	1.21	-0.978203	-90.9576	1	3.5	0.657143
1591	Villamil	Dec	2003	23.9	Day	Landing	Isabela Sur	Isabela	West	2.1	-0.9711	-90.9343	1	4	0.225
1592	Villamil	Dec	2003	23.9	Day	Landing	Isabela Sur	Isabela	West	2.1	-0.9711	-90.9343	1	4	0.525
1593	Villamil	Dec	2003	23.9	Day	Landing	Isabela Sur	Isabela	West	2.1	-0.9711	-90.9343	1	3	2.56667
1594	Villamil	Dec	2003	23.9	Day	Landing	Isabela Sur	Isabela	West	2.1	-0.9711	-90.9343	1	4	0.275
1595	Villamil	Dec	2003	23.9	Day	Landing	Isabela Sur	Isabela	West	14.9	-1.04912	-91.1846	1	8	0.3125
1596	Villamil	Dec	2003	23.9	Day	Landing	Isabela Sur	Isabela	West	14.9	-1.04912	-91.1846	2	14	0.496429
1597	Villamil	Dec	2003	23.9	Day	Landing	Isabela Sur	Isabela	West	14.9	-1.04912	-91.1846	2	10	0.225
1598	Villamil	Dec	2003	23.9	Day	Landing	Isabela Sur	Isabela	West	6.56	-1.01864	-91.0558	1	4	1.7
1599	Villamil	Dec	2003	23.9	Day	Landing	Isabela Sur	Isabela	West	6.56	-1.01864	-91.0558	1	4	0.8
1600	Villamil	Dec	2003	23.9	Day	Landing	Isabela Sur	Isabela	West	6.56	-1.01864	-91.0558	1	4	0.675
1601	Villamil	Dec	2003	23.9	Day	Landing	Isabela Sur	Isabela	West	6.56	-1.01864	-91.0558	1	4	0.975
1602	Villamil	Dec	2003	23.9	Night	Landing	Isabela Sur	Isabela	West	6.56	-1.01864	-91.0558	1	5	2.18
1603	Villamil	Dec	2003	23.9	Day	Landing	Isabela Sur	Isabela	West	9.22	-1.03944	-91.0943	1	4	1.7
1604	Villamil	Dec	2003	23.9	Night	Landing	Isabela Sur	Isabela	West	9.22	-1.03944	-91.0943	1	4	1.25
1605	Baquerizo	Sep	2003	23.2	Night	Landing	Pinta	Pinta	North	130	0.4761	-90.6455	3	16	0.0275
1606	Baquerizo	Sep	2003	21.8	Day	Landing	San Cristobal N y O	San Cristobal	Centre- South	19.8	-0.7042	-89.3752	1	6	0.075
1607	Baquerizo	Sep	2003	21.8	Day	Landing	San Cristobal N y O	San Cristobal	Centre- South	7.46	-0.8139	-89.5417	1	6	0.53
1608	Baquerizo	Sep	2003	21.8	Day	Landing	San Cristobal N y O	San Cristobal	Centre- South	7.46	-0.8139	-89.5417	1	6	0.681667
1609	Baquerizo	Sep	2003	21.8	Night	Landing	San Cristobal N y O	San Cristobal	Centre- South	13.9	-0.7812	-89.4684	1	5	0.818
1610	Baquerizo	Sep	2003	21.8	Day	Landing	San Cristobal N y O	San Cristobal	Centre- South	13.9	-0.7812	-89.4684	1	6	0.378333
1611	Baquerizo	Sep	2003	20.9	Day	Landing	San Cristobal S y E	San Cristobal	Centre- South	27.8	-0.842495	-89.3527	1	6	0.226667
1612	Baquerizo	Sep	2003	20.9	Day	Landing	San Cristobal S y E	San Cristobal	Centre- South	27.8	-0.842495	-89.3527	1	6	0.453333
1613	Baquerizo	Sep	2003	20.9	Day	Landing	San Cristobal S y E	San Cristobal	Centre- South	11.2	-0.9497	-89.4963	1	4	0.225
1614	Baquerizo	Sep	2003	20.9	Night	Landing	San Cristobal S y E	San Cristobal	Centre- South	11.2	-0.9497	-89.4963	1	6	0.075
1615	Baquerizo	Sep	2003	20.9	Night	Landing	San Cristobal S y E	San Cristobal	Centre- South	11.2	-0.9497	-89.4963	1	6	0.075
1616	Ayora	Sep	2003	21.3	Day	Landing	Santa Cruz	Santa Cruz	Centre- South	21.2	-0.654	-90.5493	2	6	0.0375
1617	Ayora	Sep	2003	21.3	Night	Landing	Santa Cruz	Santa Cruz	Centre- South	11.3	-0.7485	-90.4464	1	7	0.514286
1618	Ayora	Sep	2003	21.3	Night	Landing	Santa Cruz	Santa Cruz	Centre- South	11.3	-0.7485	-90.4464	1	4	1.1925
1619	Ayora	Sep	2003	21.3	Day	Landing	Santa Cruz	Santa Cruz	Centre- South	14	-0.73309	-90.4665	1	6	0.151667
1620	Ayora	Sep	2003	21.3	Day	Landing	Santa Cruz	Santa Cruz	Centre- South	14	-0.73309	-90.4665	1	4	0.3975
1621	Ayora	Sep	2003	21.3	Day	Landing	Santa Cruz	Santa Cruz	Centre- South	14	-0.73309	-90.4665	1	5	1.364
1622	Ayora	Sep	2003	21.3	Night	Landing	Santa Cruz	Santa Cruz	Centre- South	14.6	-0.7236	-90.4896	1	10	0.02
1623	Ayora	Sep	2003	21.3	Day	Landing	Santa Cruz	Santa Cruz	Centre- South	14	-0.73309	-90.4665	1	5	0.182
1624	Ayora	Sep	2003	21.3	Day	Landing	Santa Cruz	Santa Cruz	Centre- South	11.3	-0.7485	-90.4464	2	5	0.04
1625	Ayora	Sep	2003	21.3	Day	Landing	Santa Cruz	Santa Cruz	Centre- South	14	-0.73309	-90.4665	1	5	0.08
1626	Ayora	Sep	2003	21.3	Day	Landing	Santa Cruz	Santa Cruz	Centre- South	14	-0.73309	-90.4665	2	12	0.216667
1627	Ayora	Sep	2003	21.3	Day	Landing	Santa Cruz	Santa Cruz	Centre- South	7.42	-0.71	-90.2128	1	7	0.157143
1628	Ayora	Sep	2003	21.3	Night	Landing	Santa Cruz	Santa Cruz	Centre- South	11.3	-0.7485	-90.4464	1	3	0.976667
1629	Ayora	Sep	2003	21.3	Night	Landing	Santa Cruz	Santa Cruz	Centre- South	14.6	-0.7236	-90.4896	2	12	0.116667
1630	Ayora	Sep	2003	21.3	Night	Landing	Santa Cruz	Santa Cruz	Centre- South	21.2	-0.654	-90.5493	1	20	0.09
1631	Ayora	Sep	2003	21.3	Day	Landing	Santa Cruz	Santa Cruz	Centre- South	14	-0.73309	-90.4665	2	6	0.308333
1632	Ayora	Sep	2003	21.3	Night	Landing	Santa Cruz	Santa Cruz	Centre- South	14	-0.73309	-90.4665	1	5	0.36
1633	Ayora	Sep	2003	21.3	Day	Landing	Santa Cruz	Santa Cruz	Centre- South	11.3	-0.7485	-90.4464	1	3	0.15
1634	Ayora	Sep	2003	21.3	Day	Landing	Santa Cruz	Santa Cruz	Centre- South	21.2	-0.654	-90.5493	2	11	0.124091
1635	Ayora	Sep	2003	21.3	Day	Landing	Santa Cruz	Santa Cruz	Centre- South	21.2	-0.654	-90.5493	1	12	0.00833333
1636	Ayora	Sep	2003	21.3	Day	Landing	Santa Cruz	Santa Cruz	Centre- South	14	-0.73309	-90.4665	1	3	0.453333
1637	Ayora	Sep	2003	21.3	Day	Landing	Santa Cruz	Santa Cruz	Centre- South	14.6	-0.7236	-90.4896	1	8	0.1125
1638	Ayora	Sep	2003	21.3	Night	Landing	Santa Cruz	Santa Cruz	Centre- South	14.6	-0.7236	-90.4896	2	5	0.181
1639	Ayora	Sep	2003	21.3	Day	Landing	Santa Cruz	Santa Cruz	Centre- South	13	-0.74564	-90.4489	1	2	0.225
1640	Ayora	Sep	2003	21.3	Day	Landing	Santa Cruz	Santa Cruz	Centre- South	14	-0.73309	-90.4665	1	6	0.453333
1641	Ayora	Sep	2003	21.3	Day	Landing	Santa Cruz	Santa Cruz	Centre- South	14	-0.73309	-90.4665	1	4	0.125
1642	Ayora	Sep	2003	21.3	Night	Landing	Santa Cruz	Santa Cruz	Centre- South	9.51	-0.75504	-90.4214	1	3	0.533333
1643	Ayora	Sep	2003	21.3	Night	Landing	Santa Cruz	Santa Cruz	Centre- South	11.3	-0.7485	-90.4464	1	4	0.125
1644	Ayora	Sep	2003	21.3	Day	Landing	Santa Cruz	Santa Cruz	Centre- South	13.8	-0.73309	-90.4665	1	15	0.0133333
1645	Ayora	Sep	2003	21.3	Day	Landing	Santa Cruz	Santa Cruz	Centre- South	38.6	-0.49725	-90.371	1	6	0.15
1646	Ayora	Sep	2003	21.3	Day	Landing	Santa Cruz	Santa Cruz	Centre- South	14	-0.73309	-90.4665	1	3	0.0666667
1647	Ayora	Sep	2003	21.3	Night	Landing	Santa Cruz	Santa Cruz	Centre- South	14.6	-0.7236	-90.4896	1	6	0.15
1648	Ayora	Sep	2003	21.3	Night	Landing	Santa Cruz	Santa Cruz	Centre- South	21.2	-0.654	-90.5493	1	6	1.1
1649	Ayora	Sep	2003	21.3	Night	Landing	Santa Cruz	Santa Cruz	Centre- South	13	-0.74564	-90.4489	2	6	0.0341667
1650	Ayora	Sep	2003	21.3	Night	Landing	Santa Cruz	Santa Cruz	Centre- South	14.6	-0.7236	-90.4896	1	3	0.5
1651	Ayora	Sep	2003	21.3	Night	Landing	Santa Cruz	Santa Cruz	Centre- South	14.6	-0.7236	-90.4896	1	5	0.084
1652	Ayora	Sep	2003	21.3	Day	Landing	Santa Cruz	Santa Cruz	Centre- South	9.51	-0.75504	-90.4214	1	5	0.46
1653	Ayora	Sep	2003	21.3	Night	Landing	Santa Cruz	Santa Cruz	Centre- South	9.51	-0.75504	-90.4214	1	6	0.183333
1654	Ayora	Sep	2003	21.3	Day	Landing	Santa Cruz	Santa Cruz	Centre- South	21.2	-0.654	-90.5493	1	8	0.0625
1655	Ayora	Sep	2003	21.3	Day	Landing	Santa Cruz	Santa Cruz	Centre- South	14	-0.73309	-90.4665	1	3	0.9
1656	Ayora	Sep	2003	21.3	Night	Landing	Santa Cruz	Santa Cruz	Centre- South	9.51	-0.75504	-90.4214	1	4	0.225
1657	Ayora	Sep	2003	21.3	Day	Landing	Santa Cruz	Santa Cruz	Centre- South	14	-0.73309	-90.4665	1	5	0.82
1658	Ayora	Sep	2003	21.3	Day	Landing	Santa Cruz	Santa Cruz	Centre- South	11.3	-0.7485	-90.4464	1	4	0.225
1659	Ayora	Sep	2003	21.3	Day	Landing	Santa Cruz	Santa Cruz	Centre- South	14.6	-0.7236	-90.4896	1	5	0.18
1660	Ayora	Sep	2003	21.3	Night	Landing	Santa Cruz	Santa Cruz	Centre- South	11.3	-0.7485	-90.4464	1	8	0.05
1661	Ayora	Sep	2003	21.3	Day	Observer	Santa Cruz	Santa Cruz	Centre- South	17.4	-0.66958	-91.2416	9	3	0.240741
1662	Ayora	Sep	2003	21.3	Day	Observer	Santa Cruz	Santa Cruz	Centre- South	14	-0.33841	-89.1785	2	5	0.2
1663	Ayora	Sep	2003	21.3	Day	Landing	Santa Cruz	Santa Cruz	Centre- South	24.6	-0.4984	-90.2414	1	4	0.34
1664	Ayora	Sep	2003	21.3	Day	Landing	Santa Cruz	Santa Cruz	Centre- South	14	-0.73309	-90.4665	1	4	0.5
1665	Ayora	Sep	2003	21.3	Night	Landing	Santa Cruz	Santa Cruz	Centre- South	14	-0.73309	-90.4665	1	4	0.17
1666	Ayora	Sep	2003	21.3	Day	Landing	Santa Cruz	Santa Cruz	Centre- South	21.2	-0.654	-90.5493	1	12.5	0.152
1667	Ayora	Sep	2003	21.3	Night	Landing	Santa Cruz	Santa Cruz	Centre- South	14.6	-0.7236	-90.4896	2	7	0.0321429
1668	Ayora	Sep	2003	21.3	Day	Observer	Santa Cruz	Santa Cruz	Centre- South	7.37	-0.71379	-90.2127	1	3	0.133333
1669	Ayora	Sep	2003	21.3	Day	Landing	Santa Cruz	Santa Cruz	Centre- South	23.6	-0.6042	-90.5411	2	15	0.393333
1670	Ayora	Sep	2003	21.3	Day	Landing	Santa Cruz	Santa Cruz	Centre- South	14.6	-0.7236	-90.4896	1	12	0.113333
1671	Ayora	Sep	2003	21.3	Day	Landing	Santa Cruz	Santa Cruz	Centre- South	9.51	-0.75504	-90.4214	1	3	0.453333
1672	Ayora	Sep	2003	21.3	Day	Landing	Santa Cruz	Santa Cruz	Centre- South	14	-0.73309	-90.4665	1	8	0.225
1673	Ayora	Sep	2003	21.3	Day	Observer	Santa Cruz	Santa Cruz	Centre- South	13.8	-0.55884	-90.5337	2	4	0.125
1674	Ayora	Sep	2003	21.3	Day	Landing	Santa Cruz	Santa Cruz	Centre- South	14	-0.73309	-90.4665	1	5	0.5
1675	Ayora	Sep	2003	21.3	Day	Landing	Santa Cruz	Santa Cruz	Centre- South	14	-0.73309	-90.4665	1	5	0.44
1676	Baquerizo	Sep	2003	20.2	Night	Landing	Santa Fe	Santa Fe	Centre- South	29.8	-0.82133	-90.0293	2	6	0.135833
1677	Ayora	Sep	2003	21.6	Day	Landing	Santiago	Santiago	Centre- South	40.6	-0.3518	-90.6716	2	15	0.06
1678	Baquerizo	Sep	2003	21.6	Night	Landing	Santiago	Santiago	Centre- South	88.7	-0.3518	-90.6716	4	12	0.009375
1679	Baquerizo	Sep	2003	21.6	Night	Landing	Santiago	Santiago	Centre- South	88.7	-0.3518	-90.6716	2	6	0.135833
1680	Baquerizo	Oct	2003	23.5	Day	Landing	San Cristobal N y O	San Cristobal	Centre- South	12.8	-0.77633	-89.4757	1	7	0.129524
1681	Baquerizo	Oct	2003	23.5	Day	Landing	San Cristobal N y O	San Cristobal	Centre- South	19.8	-0.7042	-89.3752	1	6	1.17333
1682	Ayora	Oct	2003	23.4	Day	Landing	Santa Cruz	Santa Cruz	Centre- South	7.42	-0.71	-90.2128	1	4	0.285
1683	Ayora	Oct	2003	23.4	Night	Landing	Santa Cruz	Santa Cruz	Centre- South	21.2	-0.654	-90.5493	1	3.5	0.18
1684	Ayora	Oct	2003	23.4	Day	Landing	Santa Cruz	Santa Cruz	Centre- South	14.6	-0.7236	-90.4896	2	8	0.028125
1685	Ayora	Oct	2003	23.4	Day	Landing	Santa Cruz	Santa Cruz	Centre- South	14	-0.73309	-90.4665	2	5	0.183
1686	Ayora	Oct	2003	23.4	Day	Landing	Santa Cruz	Santa Cruz	Centre- South	21.2	-0.654	-90.5493	1	12	0.0691667
1687	Ayora	Oct	2003	23.4	Day	Landing	Santa Cruz	Santa Cruz	Centre- South	21.2	-0.654	-90.5493	1	12	0.0566667
1688	Ayora	Oct	2003	23.4	Day	Landing	Santa Cruz	Santa Cruz	Centre- South	14.6	-0.7236	-90.4896	2	8	0.1275
1689	Ayora	Oct	2003	23.4	Day	Landing	Santa Cruz	Santa Cruz	Centre- South	7.42	-0.71	-90.2128	1	3	0.15
1690	Ayora	Oct	2003	23.4	Day	Landing	Santa Cruz	Santa Cruz	Centre- South	11.3	-0.7485	-90.4464	1	6	0.188333
1691	Ayora	Oct	2003	23.4	Day	Landing	Santa Cruz	Santa Cruz	Centre- South	11.3	-0.7485	-90.4464	1	4	0.055
1692	Ayora	Oct	2003	23.4	Day	Landing	Santa Cruz	Santa Cruz	Centre- South	21.2	-0.654	-90.5493	2	16	0.0140625
1693	Ayora	Oct	2003	23.4	Day	Landing	Santa Cruz	Santa Cruz	Centre- South	9.51	-0.75504	-90.4214	1	8	0.0275
1694	Ayora	Oct	2003	23.4	Day	Landing	Santa Cruz	Santa Cruz	Centre- South	9.51	-0.75504	-90.4214	1	3	0.15
1695	Ayora	Oct	2003	23.4	Day	Landing	Santa Cruz	Santa Cruz	Centre- South	9.51	-0.75504	-90.4214	1	4	0.225
1696	Ayora	Oct	2003	23.4	Day	Landing	Santa Cruz	Santa Cruz	Centre- South	14	-0.73309	-90.4665	1	5	0.09
1697	Ayora	Oct	2003	23.4	Day	Landing	Santa Cruz	Santa Cruz	Centre- South	14	-0.73309	-90.4665	1	12	0.113333
1698	Ayora	Oct	2003	23.4	Day	Landing	Santa Cruz	Santa Cruz	Centre- South	14	-0.73309	-90.4665	1	7	0.257143
1699	Ayora	Oct	2003	23.4	Day	Landing	Santa Cruz	Santa Cruz	Centre- South	21.2	-0.654	-90.5493	2	14	0.0821429
1700	Ayora	Oct	2003	23.4	Day	Landing	Santa Cruz	Santa Cruz	Centre- South	24.6	-0.4984	-90.2414	1	4	0.225
1701	Ayora	Oct	2003	23.4	Day	Landing	Santa Cruz	Santa Cruz	Centre- South	13	-0.74564	-90.4489	1	6	0.303333
1702	Ayora	Oct	2003	23.4	Day	Landing	Santa Cruz	Santa Cruz	Centre- South	14	-0.73309	-90.4665	1	12	0.095
1703	Ayora	Oct	2003	23.4	Day	Landing	Santa Cruz	Santa Cruz	Centre- South	11.3	-0.7485	-90.4464	1	4	0.3975
1704	Ayora	Oct	2003	23.4	Night	Observer	Santa Cruz	Santa Cruz	Centre- South	9.51	-0.77338	-90.3676	1	4	0.166667
1705	Ayora	Oct	2003	23.4	Day	Landing	Santa Cruz	Santa Cruz	Centre- South	21.2	-0.654	-90.5493	1	6	0.166667
1706	Ayora	Oct	2003	23.4	Day	Landing	Santa Cruz	Santa Cruz	Centre- South	7.42	-0.71	-90.2128	2	4	0.0625
1707	Ayora	Oct	2003	23.4	Day	Landing	Santa Cruz	Santa Cruz	Centre- South	21.2	-0.654	-90.5493	1	10	0.2
1708	Ayora	Oct	2003	23.4	Day	Landing	Santa Cruz	Santa Cruz	Centre- South	14.6	-0.7236	-90.4896	1	7	0.228571
1709	Ayora	Oct	2003	23.4	Day	Landing	Santa Cruz	Santa Cruz	Centre- South	14.6	-0.7236	-90.4896	1	5	0.046
1710	Ayora	Oct	2003	23.4	Day	Landing	Santa Cruz	Santa Cruz	Centre- South	13	-0.74564	-90.4489	1	8	0.14125
1711	Ayora	Oct	2003	23.4	Night	Observer	Santa Cruz	Santa Cruz	Centre- South	14	-0.66538	-90.1742	2	5	0.0766667
1712	Ayora	Oct	2003	23.4	Day	Observer	Santa Cruz	Santa Cruz	Centre- South	35	-0.59265	-90.1734	2	3	0.45
1713	Ayora	Oct	2003	23.4	Night	Observer	Santa Cruz	Santa Cruz	Centre- South	10	-0.68408	-90.1957	2	6	0.1
1714	Ayora	Oct	2003	23.4	Day	Landing	Santa Cruz	Santa Cruz	Centre- South	0.66	-0.7514	-90.3028	1	8	0.225
1715	Ayora	Oct	2003	23.4	Day	Landing	Santa Cruz	Santa Cruz	Centre- South	14	-0.73309	-90.4665	1	5	1.36
1716	Ayora	Oct	2003	23.4	Day	Landing	Santa Cruz	Santa Cruz	Centre- South	10	-0.68739	-90.1925	1	5	0.22
1717	Ayora	Oct	2003	23.4	Day	Landing	Santa Cruz	Santa Cruz	Centre- South	11.3	-0.7485	-90.4464	1	8	0.175
1718	Ayora	Oct	2003	23.4	Night	Landing	Santa Cruz	Santa Cruz	Centre- South	21.2	-0.654	-90.5493	1	4	0.91
1719	Ayora	Oct	2003	23.4	Day	Landing	Santa Cruz	Santa Cruz	Centre- South	11.3	-0.7485	-90.4464	2	5	0.045
1720	Ayora	Oct	2003	23.4	Night	Landing	Santa Cruz	Santa Cruz	Centre- South	9.51	-0.75504	-90.4214	2	4.5	0.122222
1721	Ayora	Oct	2003	23.4	Day	Landing	Santa Cruz	Santa Cruz	Centre- South	11.3	-0.7485	-90.4464	2	6	0.125
1722	Ayora	Oct	2003	23.4	Day	Landing	Santa Cruz	Santa Cruz	Centre- South	21.2	-0.654	-90.5493	1	36	0.352778
1723	Ayora	Oct	2003	23.4	Day	Landing	Santa Cruz	Santa Cruz	Centre- South	21.2	-0.654	-90.5493	1	35	0.0657143
1724	Ayora	Oct	2003	23.4	Day	Landing	Santa Cruz	Santa Cruz	Centre- South	14.6	-0.7236	-90.4896	1	18	0.378333
1725	Ayora	Oct	2003	23.4	Day	Landing	Santa Cruz	Santa Cruz	Centre- South	24.6	-0.4984	-90.2414	1	3	1.73333
1726	Ayora	Oct	2003	23.4	Day	Landing	Santa Cruz	Santa Cruz	Centre- South	14	-0.73309	-90.4665	1	4	0.625
1727	Ayora	Oct	2003	23.4	Day	Landing	Santa Cruz	Santa Cruz	Centre- South	14.6	-0.7236	-90.4896	2	2	0.35
1728	Ayora	Oct	2003	23.4	Day	Landing	Santa Cruz	Santa Cruz	Centre- South	14	-0.73309	-90.4665	1	12	0.0566667
1729	Ayora	Oct	2003	23.4	Day	Landing	Santa Cruz	Santa Cruz	Centre- South	7.42	-0.71	-90.2128	1	4	0.285
1730	Ayora	Oct	2003	23.4	Day	Landing	Santa Cruz	Santa Cruz	Centre- South	5.62	-0.7354	-90.2324	1	4	0.0575
1731	Ayora	Oct	2003	23.4	Day	Landing	Santa Cruz	Santa Cruz	Centre- South	9.51	-0.75504	-90.4214	1	3	0.15
1732	Ayora	Oct	2003	23.4	Day	Landing	Santa Cruz	Santa Cruz	Centre- South	14	-0.73309	-90.4665	1	5	0.272
1733	Ayora	Oct	2003	23.4	Day	Landing	Santa Cruz	Santa Cruz	Centre- South	14.6	-0.7236	-90.4896	2	27	0.00833333
1734	Ayora	Oct	2003	23.4	Day	Landing	Santa Cruz	Santa Cruz	Centre- South	12.7	-0.6476	-90.1808	1	6	0.303333
1735	Ayora	Oct	2003	23.4	Night	Landing	Santa Cruz	Santa Cruz	Centre- South	14.6	-0.7236	-90.4896	1	4	0.1125
1736	Ayora	Oct	2003	23.4	Day	Landing	Santa Cruz	Santa Cruz	Centre- South	21.2	-0.654	-90.5493	1	8	0.075
1737	Ayora	Oct	2003	23.4	Day	Landing	Santa Cruz	Santa Cruz	Centre- South	7.37	-0.7105	-90.2244	1	5	0.3
1738	Ayora	Oct	2003	23.4	Night	Landing	Santa Cruz	Santa Cruz	Centre- South	14.6	-0.7236	-90.4896	2	4	0.175
1739	Ayora	Oct	2003	23.4	Day	Landing	Santa Cruz	Santa Cruz	Centre- South	14	-0.73309	-90.4665	1	6	0.6
1740	Ayora	Oct	2003	23.4	Day	Landing	Santa Cruz	Santa Cruz	Centre- South	9.51	-0.75504	-90.4214	2	4	0.1375
1741	Ayora	Oct	2003	23.4	Day	Landing	Santa Cruz	Santa Cruz	Centre- South	14	-0.73309	-90.4665	2	5	0.31
1742	Ayora	Oct	2003	23.4	Day	Landing	Santa Cruz	Santa Cruz	Centre- South	21.2	-0.654	-90.5493	1	10	0.1
1743	Ayora	Oct	2003	23.4	Night	Landing	Santa Cruz	Santa Cruz	Centre- South	11.3	-0.7485	-90.4464	1	3	0.6
1744	Ayora	Oct	2003	23.4	Day	Landing	Santa Cruz	Santa Cruz	Centre- South	14	-0.73309	-90.4665	2	5	0.136
1745	Ayora	Oct	2003	23.4	Day	Landing	Santa Cruz	Santa Cruz	Centre- South	7.42	-0.71	-90.2128	1	5	0.18
1746	Ayora	Oct	2003	23.4	Night	Landing	Santa Cruz	Santa Cruz	Centre- South	11.3	-0.7485	-90.4464	2	8	0.03125
1747	Ayora	Oct	2003	23.4	Night	Landing	Santa Cruz	Santa Cruz	Centre- South	7.42	-0.71	-90.2128	1	4	0.2125
1748	Ayora	Oct	2003	23.4	Night	Landing	Santa Cruz	Santa Cruz	Centre- South	11.3	-0.7485	-90.4464	1	3	0.366667
1749	Ayora	Oct	2003	23.5	Night	Landing	Santa Fe	Santa Fe	Centre- South	18.5	-0.82133	-90.0293	1	5	0.204
1750	Ayora	Oct	2003	24.1	Day	Observer	Santiago	Santiago	Centre- South	49.9	-0.18613	-90.6933	1	4	0.75
1751	Ayora	Oct	2003	24.1	Day	Observer	Santiago	Santiago	Centre- South	49.9	-0.18613	-90.6933	2	4	0.25
1752	Ayora	Oct	2003	24.1	Day	Observer	Santiago	Santiago	Centre- South	40.6	-0.35917	-91.0313	2	4	0.45
1753	Ayora	Oct	2003	24.1	Day	Observer	Santiago	Santiago	Centre- South	40.6	-0.35917	-90.6929	1	4	0.625
1754	Ayora	Oct	2003	24.1	Day	Observer	Santiago	Santiago	Centre- South	40.6	-0.35917	-90.6929	1	4	0.75
1755	Baquerizo	Nov	2003	23.5	Night	Landing	San Cristobal N y O	San Cristobal	Centre- South	9.57	-0.78	-89.52	2	6	0.075
1756	Baquerizo	Nov	2003	23.3	Night	Landing	San Cristobal S y E	San Cristobal	Centre- South	9.5	-0.9557	-89.5197	2	5	0.03
1757	Baquerizo	Nov	2003	23.3	Night	Landing	San Cristobal S y E	San Cristobal	Centre- South	23	-0.90673	-89.3997	2	1	0.8
1758	Baquerizo	Nov	2003	23.3	Night	Landing	San Cristobal S y E	San Cristobal	Centre- South	5.41	-0.94788	-89.587	2	6	0.226667
1759	Baquerizo	Nov	2003	23.3	Night	Landing	San Cristobal S y E	San Cristobal	Centre- South	5.41	-0.94788	-89.587	2	4	0.22625
1760	Ayora	Nov	2003	23	Day	Landing	Santa Cruz	Santa Cruz	Centre- South	14	-0.73309	-90.4665	1	6	0.303333
1761	Ayora	Nov	2003	23	Day	Landing	Santa Cruz	Santa Cruz	Centre- South	14	-0.73309	-90.4665	1	4	0.455
1762	Ayora	Nov	2003	23	Day	Landing	Santa Cruz	Santa Cruz	Centre- South	7.42	-0.71	-90.2128	1	5	0.62
1763	Ayora	Nov	2003	23	Day	Landing	Santa Cruz	Santa Cruz	Centre- South	13	-0.74564	-90.4489	2	5	0.045
1764	Ayora	Nov	2003	23	Day	Landing	Santa Cruz	Santa Cruz	Centre- South	7.42	-0.71	-90.2128	1	6	0.983333
1765	Ayora	Nov	2003	23	Day	Landing	Santa Cruz	Santa Cruz	Centre- South	14	-0.73309	-90.4665	1	6	0.455
1766	Ayora	Nov	2003	23	Night	Landing	Santa Cruz	Santa Cruz	Centre- South	11.3	-0.7485	-90.4464	1	1	2.72
1767	Ayora	Nov	2003	23	Day	Landing	Santa Cruz	Santa Cruz	Centre- South	9.51	-0.75504	-90.4214	2	5	0.045
1768	Ayora	Nov	2003	23	Day	Landing	Santa Cruz	Santa Cruz	Centre- South	7.42	-0.71	-90.2128	2	4	0.11375
1769	Ayora	Nov	2003	23	Day	Landing	Santa Cruz	Santa Cruz	Centre- South	14	-0.73309	-90.4665	1	4	0.1125
1770	Ayora	Nov	2003	23	Day	Landing	Santa Cruz	Santa Cruz	Centre- South	7.42	-0.71	-90.2128	1	6	0.1
1771	Ayora	Nov	2003	23	Day	Landing	Santa Cruz	Santa Cruz	Centre- South	21.2	-0.654	-90.5493	1	6	1.51667
1772	Ayora	Nov	2003	23	Day	Landing	Santa Cruz	Santa Cruz	Centre- South	24.6	-0.4984	-90.2414	1	4.5	5.08889
1773	Ayora	Nov	2003	23	Day	Landing	Santa Cruz	Santa Cruz	Centre- South	24.6	-0.4984	-90.2414	1	4.5	1.00889
1774	Ayora	Nov	2003	23	Day	Landing	Santa Cruz	Santa Cruz	Centre- South	14	-0.73309	-90.4665	1	4	0.5675
1775	Ayora	Nov	2003	23	Day	Landing	Santa Cruz	Santa Cruz	Centre- South	13	-0.74564	-90.4489	1	5	0.136
1776	Ayora	Nov	2003	23	Night	Landing	Santa Cruz	Santa Cruz	Centre- South	21.2	-0.654	-90.5493	2	8	0.03125
1777	Ayora	Nov	2003	23	Day	Landing	Santa Cruz	Santa Cruz	Centre- South	7.42	-0.71	-90.2128	1	7	0.1
1778	Ayora	Nov	2003	23	Night	Landing	Santa Cruz	Santa Cruz	Centre- South	9.51	-0.75504	-90.4214	1	5	0.1
1779	Ayora	Nov	2003	23	Day	Landing	Santa Cruz	Santa Cruz	Centre- South	9.51	-0.75504	-90.4214	1	5	0.18
1780	Ayora	Nov	2003	23	Night	Landing	Santa Cruz	Santa Cruz	Centre- South	14	-0.73309	-90.4665	1	5	0.54
1781	Ayora	Nov	2003	23	Day	Landing	Santa Cruz	Santa Cruz	Centre- South	7.42	-0.71	-90.2128	1	3	0.226667
1782	Ayora	Nov	2003	23	Day	Landing	Santa Cruz	Santa Cruz	Centre- South	11.3	-0.7485	-90.4464	1	5	0.1
1783	Ayora	Nov	2003	23	Day	Landing	Santa Cruz	Santa Cruz	Centre- South	7.42	-0.71	-90.2128	1	5	0.1
1784	Ayora	Nov	2003	23	Day	Landing	Santa Cruz	Santa Cruz	Centre- South	9.51	-0.75504	-90.4214	1	5	0.12
1785	Ayora	Nov	2003	23	Day	Landing	Santa Cruz	Santa Cruz	Centre- South	10	-0.68739	-90.1925	1	6	1
1786	Ayora	Nov	2003	23	Day	Landing	Santa Cruz	Santa Cruz	Centre- South	24.6	-0.4984	-90.2414	1	9	0.122222
1787	Ayora	Nov	2003	23	Day	Landing	Santa Cruz	Santa Cruz	Centre- South	14	-0.73309	-90.4665	1	7	0.0714286
1788	Ayora	Nov	2003	23	Day	Landing	Santa Cruz	Santa Cruz	Centre- South	9.51	-0.75504	-90.4214	1	6	0.216667
1789	Ayora	Nov	2003	23	Day	Landing	Santa Cruz	Santa Cruz	Centre- South	14.6	-0.7236	-90.4896	1	8	0.3375
1790	Ayora	Nov	2003	23	Night	Observer	Santa Cruz	Santa Cruz	Centre- South	21.2	-0.654	-90.5493	1	3	0.222222
1791	Ayora	Nov	2003	23	Day	Landing	Santa Cruz	Santa Cruz	Centre- South	9.51	-0.75504	-90.4214	2	4	0.5125
1792	Ayora	Nov	2003	23	Day	Landing	Santa Cruz	Santa Cruz	Centre- South	14	-0.73309	-90.4665	1	5	0.53
1793	Ayora	Nov	2003	23	Day	Landing	Santa Cruz	Santa Cruz	Centre- South	14.6	-0.7236	-90.4896	2	15	0.288
1794	Ayora	Nov	2003	23	Day	Landing	Santa Cruz	Santa Cruz	Centre- South	14	-0.73309	-90.4665	1	5	0.18
1795	Ayora	Nov	2003	23	Day	Landing	Santa Cruz	Santa Cruz	Centre- South	14	-0.73309	-90.4665	1	5	0.272
1796	Ayora	Nov	2003	23	Night	Landing	Santa Cruz	Santa Cruz	Centre- South	13	-0.74564	-90.4489	1	5	0.136
1797	Ayora	Nov	2003	23	Night	Landing	Santa Cruz	Santa Cruz	Centre- South	21.2	-0.654	-90.5493	2	6	0.113333
1798	Ayora	Nov	2003	23	Day	Landing	Santa Cruz	Santa Cruz	Centre- South	13	-0.74564	-90.4489	2	6	0.0516667
1799	Ayora	Nov	2003	23	Day	Landing	Santa Cruz	Santa Cruz	Centre- South	7.42	-0.71	-90.2128	2	6	0.0758333
1800	Ayora	Nov	2003	23	Day	Landing	Santa Cruz	Santa Cruz	Centre- South	13	-0.74564	-90.4489	2	3	0.075
1801	Ayora	Nov	2003	23	Day	Landing	Santa Cruz	Santa Cruz	Centre- South	7.42	-0.71	-90.2128	1	5	0.182
1802	Ayora	Nov	2003	23	Day	Landing	Santa Cruz	Santa Cruz	Centre- South	9.51	-0.75504	-90.4214	1	3.5	0.974286
1803	Ayora	Nov	2003	23	Day	Landing	Santa Cruz	Santa Cruz	Centre- South	7.42	-0.71	-90.2128	1	6	0.95
1804	Ayora	Nov	2003	23	Day	Landing	Santa Cruz	Santa Cruz	Centre- South	11.3	-0.7485	-90.4464	1	5	0.26
1805	Ayora	Nov	2003	23	Day	Landing	Santa Cruz	Santa Cruz	Centre- South	7.42	-0.71	-90.2128	1	4	0.275
1806	Ayora	Nov	2003	23	Day	Landing	Santa Cruz	Santa Cruz	Centre- South	7.42	-0.71	-90.2128	1	5	0.728
1807	Ayora	Nov	2003	23	Day	Landing	Santa Cruz	Santa Cruz	Centre- South	14.6	-0.7236	-90.4896	1	9	0.05
1808	Ayora	Nov	2003	23	Day	Landing	Santa Cruz	Santa Cruz	Centre- South	7.42	-0.71	-90.2128	1	4	0.4
1809	Ayora	Nov	2003	23	Day	Landing	Santa Cruz	Santa Cruz	Centre- South	13	-0.74564	-90.4489	1	6	0.0366667
1810	Ayora	Nov	2003	23	Day	Landing	Santa Cruz	Santa Cruz	Centre- South	9.51	-0.75504	-90.4214	1	6	0.075
1811	Ayora	Nov	2003	23	Day	Landing	Santa Cruz	Santa Cruz	Centre- South	9.51	-0.75504	-90.4214	1	4	0.1125
1812	Ayora	Nov	2003	23	Day	Landing	Santa Cruz	Santa Cruz	Centre- South	9.51	-0.75504	-90.4214	1	5	0.362
1813	Ayora	Nov	2003	23	Day	Landing	Santa Cruz	Santa Cruz	Centre- South	11.3	-0.7485	-90.4464	1	8	0.085
1814	Ayora	Nov	2003	23	Day	Landing	Santa Cruz	Santa Cruz	Centre- South	7.42	-0.71	-90.2128	2	6	0.150833
1815	Ayora	Nov	2003	23	Day	Landing	Santa Cruz	Santa Cruz	Centre- South	14.6	-0.7236	-90.4896	1	6	0.15
1816	Ayora	Nov	2003	23	Day	Landing	Santa Cruz	Santa Cruz	Centre- South	7.42	-0.71	-90.2128	1	4	0.35
1817	Ayora	Nov	2003	23	Day	Landing	Santa Cruz	Santa Cruz	Centre- South	14	-0.73309	-90.4665	1	6	0.6
1818	Ayora	Nov	2003	23	Day	Landing	Santa Cruz	Santa Cruz	Centre- South	7.42	-0.71	-90.2128	1	6	0.075
1819	Ayora	Nov	2003	23	Day	Landing	Santa Cruz	Santa Cruz	Centre- South	7.42	-0.71	-90.2128	1	7	0.0757143
1820	Ayora	Nov	2003	23	Day	Landing	Santa Cruz	Santa Cruz	Centre- South	14	-0.73309	-90.4665	1	4	0.303333
1821	Ayora	Nov	2003	23	Day	Landing	Santa Cruz	Santa Cruz	Centre- South	11.3	-0.7485	-90.4464	1	4	0.0575
1822	Ayora	Nov	2003	23	Day	Landing	Santa Cruz	Santa Cruz	Centre- South	21.2	-0.654	-90.5493	2	15	0.00766667
1823	Ayora	Nov	2003	23	Night	Landing	Santa Cruz	Santa Cruz	Centre- South	9.51	-0.75504	-90.4214	1	5	0.046
1824	Ayora	Nov	2003	23	Day	Landing	Santa Cruz	Santa Cruz	Centre- South	13	-0.74564	-90.4489	2	5	0.05
1825	Ayora	Nov	2003	23	Day	Landing	Santa Cruz	Santa Cruz	Centre- South	9.51	-0.75504	-90.4214	1	5	0.68
1826	Ayora	Nov	2003	23	Day	Landing	Santa Cruz	Santa Cruz	Centre- South	9.51	-0.75504	-90.4214	1	6	0.266667
1827	Ayora	Nov	2003	23	Day	Landing	Santa Cruz	Santa Cruz	Centre- South	7.42	-0.71	-90.2128	1	5	0.28
1828	Ayora	Nov	2003	23	Day	Landing	Santa Cruz	Santa Cruz	Centre- South	11.3	-0.7485	-90.4464	1	3	0.166667
1829	Ayora	Nov	2003	23	Day	Landing	Santa Cruz	Santa Cruz	Centre- South	13	-0.74564	-90.4489	2	6	0.0416667
1830	Ayora	Nov	2003	23	Day	Landing	Santa Cruz	Santa Cruz	Centre- South	14	-0.73309	-90.4665	1	5	0.04
1831	Ayora	Nov	2003	23	Day	Landing	Santa Cruz	Santa Cruz	Centre- South	13	-0.74564	-90.4489	1	6	0.3
1832	Ayora	Nov	2003	23	Day	Landing	Santa Cruz	Santa Cruz	Centre- South	9.51	-0.75504	-90.4214	1	5	0.54
1833	Baquerizo	Dec	2003	24.2	Night	Landing	San Cristobal S y E	San Cristobal	Centre- South	5.41	-0.94788	-89.587	2	6	0.075
1834	Ayora	Dec	2003	24.1	Day	Landing	Santa Cruz	Santa Cruz	Centre- South	7.42	-0.71	-90.2128	1	7	0.291429
1835	Ayora	Dec	2003	24.1	Day	Landing	Santa Cruz	Santa Cruz	Centre- South	13	-0.74564	-90.4489	2	3	0.0383333
1836	Ayora	Dec	2003	24.1	Day	Landing	Santa Cruz	Santa Cruz	Centre- South	13	-0.74564	-90.4489	1	5	0.1
1837	Ayora	Dec	2003	24.1	Day	Landing	Santa Cruz	Santa Cruz	Centre- South	14.6	-0.7236	-90.4896	1	6	0.783333
1838	Ayora	Dec	2003	24.1	Day	Landing	Santa Cruz	Santa Cruz	Centre- South	11.3	-0.7485	-90.4464	1	6	0.3
1839	Ayora	Dec	2003	24.1	Day	Landing	Santa Cruz	Santa Cruz	Centre- South	7.42	-0.71	-90.2128	1	6	0.383333
1840	Ayora	Dec	2003	24.1	Day	Landing	Santa Cruz	Santa Cruz	Centre- South	13	-0.74564	-90.4489	1	5	0.14
1841	Ayora	Dec	2003	24.1	Day	Landing	Santa Cruz	Santa Cruz	Centre- South	7.42	-0.71	-90.2128	1	5	0.22
1842	Ayora	Dec	2003	24.1	Day	Landing	Santa Cruz	Santa Cruz	Centre- South	7.42	-0.71	-90.2128	1	5	0.64
1843	Ayora	Dec	2003	24.1	Day	Landing	Santa Cruz	Santa Cruz	Centre- South	14.6	-0.7236	-90.4896	1	12	0.133333
1844	Ayora	Dec	2003	24.1	Day	Landing	Santa Cruz	Santa Cruz	Centre- South	14	-0.73309	-90.4665	2	5	0.55
1845	Ayora	Dec	2003	24.1	Day	Landing	Santa Cruz	Santa Cruz	Centre- South	10	-0.68739	-90.1925	1	5	0.04
1846	Ayora	Dec	2003	24.1	Day	Landing	Santa Cruz	Santa Cruz	Centre- South	11.3	-0.7485	-90.4464	1	5	0.18
1847	Ayora	Dec	2003	24.1	Day	Landing	Santa Cruz	Santa Cruz	Centre- South	24.6	-0.4984	-90.2414	1	3	0.226667
1848	Ayora	Dec	2003	24.1	Day	Landing	Santa Cruz	Santa Cruz	Centre- South	9.51	-0.75504	-90.4214	2	4	0.05625
1849	Ayora	Dec	2003	24.1	Day	Landing	Santa Cruz	Santa Cruz	Centre- South	13	-0.74564	-90.4489	1	6	0.113333
1850	Ayora	Dec	2003	24.1	Day	Landing	Santa Cruz	Santa Cruz	Centre- South	14.6	-0.7236	-90.4896	2	6	0.0375
1851	Ayora	Dec	2003	24.1	Day	Landing	Santa Cruz	Santa Cruz	Centre- South	9.51	-0.75504	-90.4214	1	4	0.1125
1852	Ayora	Dec	2003	24.1	Day	Landing	Santa Cruz	Santa Cruz	Centre- South	7.42	-0.71	-90.2128	1	4	0.17
1853	Ayora	Dec	2003	24.1	Day	Landing	Santa Cruz	Santa Cruz	Centre- South	11.3	-0.7485	-90.4464	2	4	0.05625
1854	Ayora	Dec	2003	24.1	Day	Landing	Santa Cruz	Santa Cruz	Centre- South	14.6	-0.7236	-90.4896	1	8	0.085
1855	Ayora	Dec	2003	24.1	Night	Landing	Santa Cruz	Santa Cruz	Centre- South	14.6	-0.7236	-90.4896	1	5	0.1
1856	Ayora	Dec	2003	24.1	Day	Landing	Santa Cruz	Santa Cruz	Centre- South	7.42	-0.71	-90.2128	1	4	0.68
1857	Ayora	Dec	2003	24.1	Day	Landing	Santa Cruz	Santa Cruz	Centre- South	11.3	-0.7485	-90.4464	1	15	0.18
1858	Ayora	Dec	2003	24.1	Day	Landing	Santa Cruz	Santa Cruz	Centre- South	11.3	-0.7485	-90.4464	1	18	0.288889
1859	Ayora	Dec	2003	24.1	Day	Landing	Santa Cruz	Santa Cruz	Centre- South	11.3	-0.7485	-90.4464	1	18	0.15
1860	Ayora	Dec	2003	24.1	Day	Landing	Santa Cruz	Santa Cruz	Centre- South	11.3	-0.7485	-90.4464	2	18	0.0638889
1861	Ayora	Dec	2003	24.1	Day	Landing	Santa Cruz	Santa Cruz	Centre- South	11.3	-0.7485	-90.4464	1	9	0.1
1862	Ayora	Dec	2003	24.1	Day	Landing	Santa Cruz	Santa Cruz	Centre- South	14	-0.73309	-90.4665	1	8	0.7375
1863	Ayora	Dec	2003	24.1	Day	Landing	Santa Cruz	Santa Cruz	Centre- South	11.3	-0.7485	-90.4464	1	5	0.1
1864	Ayora	Dec	2003	24.1	Day	Landing	Santa Cruz	Santa Cruz	Centre- South	14	-0.73309	-90.4665	1	5	0.272
1865	Ayora	Dec	2003	24.1	Day	Landing	Santa Cruz	Santa Cruz	Centre- South	14	-0.73309	-90.4665	1	5	0.228
1866	Ayora	Dec	2003	24.1	Day	Landing	Santa Cruz	Santa Cruz	Centre- South	9.51	-0.75504	-90.4214	1	4	0.51
1867	Ayora	Dec	2003	24.1	Day	Landing	Santa Cruz	Santa Cruz	Centre- South	7.42	-0.71	-90.2128	1	6	0.303333
1868	Ayora	Dec	2003	24.1	Day	Landing	Santa Cruz	Santa Cruz	Centre- South	14	-0.73309	-90.4665	1	5	0.318
1869	Ayora	Dec	2003	24.1	Day	Landing	Santa Cruz	Santa Cruz	Centre- South	7.42	-0.71	-90.2128	1	5	1
1870	Ayora	Dec	2003	24.1	Day	Landing	Santa Cruz	Santa Cruz	Centre- South	7.42	-0.71	-90.2128	1	3	0.606667
1871	Ayora	Dec	2003	24.1	Day	Landing	Santa Cruz	Santa Cruz	Centre- South	14	-0.73309	-90.4665	1	5	0.324
1872	Ayora	Dec	2003	24.1	Day	Landing	Santa Cruz	Santa Cruz	Centre- South	24.6	-0.4984	-90.2414	1	8	0.0375
1873	Ayora	Dec	2003	24.1	Day	Landing	Santa Cruz	Santa Cruz	Centre- South	11.3	-0.7485	-90.4464	2	4	0.1425
1874	Ayora	Dec	2003	24.1	Day	Landing	Santa Cruz	Santa Cruz	Centre- South	14	-0.73309	-90.4665	1	6	0.916667
1875	Ayora	Dec	2003	24.1	Day	Landing	Santa Cruz	Santa Cruz	Centre- South	14	-0.73309	-90.4665	1	8	1.025
1876	Ayora	Dec	2003	24.1	Day	Landing	Santa Cruz	Santa Cruz	Centre- South	7.42	-0.71	-90.2128	1	4	0.5
1877	Ayora	Dec	2003	24.1	Day	Landing	Santa Cruz	Santa Cruz	Centre- South	7.42	-0.71	-90.2128	1	4	0.4
1878	Ayora	Dec	2003	24.1	Day	Landing	Santa Cruz	Santa Cruz	Centre- South	13	-0.74564	-90.4489	1	7	0.2
1879	Ayora	Dec	2003	24.1	Day	Landing	Santa Cruz	Santa Cruz	Centre- South	14.6	-0.7236	-90.4896	2	9	0.0777778
1880	Villamil	Sep	2004	21.6	Night	Landing	Isabela Oeste	Isabela	West	76.7	-0.43544	-91.2364	1	1.5	0.8
1881	Villamil	Sep	2004	21.6	Day	Observer	Isabela Oeste	Isabela	West	84	-0.29851	-91.3576	1	5	0.26
1882	Villamil	Sep	2004	21.6	Day	Landing	Isabela Oeste	Isabela	West	84	-0.29851	-91.3576	1	6	0.3
1883	Villamil	Sep	2004	21.6	Day	Landing	Isabela Oeste	Isabela	West	84	-0.29851	-91.3576	1	5.75	0.313043
1884	Villamil	Sep	2004	21.6	Day	Observer	Isabela Oeste	Isabela	West	84	-0.32666	-91.3387	1	5.75	0.226087
1885	Villamil	Sep	2004	21.6	Day	Landing	Isabela Oeste	Isabela	West	84	-0.29851	-91.3576	2	5	0.22
1886	Villamil	Sep	2004	20.7	Day	Landing	Isabela Sur	Isabela	West	17	-0.79173	-90.8193	1	4	0.4
1887	Villamil	Sep	2004	20.7	Day	Landing	Isabela Sur	Isabela	West	17	-0.79173	-90.8193	1	2	0.45
1888	Villamil	Sep	2004	20.7	Day	Landing	Isabela Sur	Isabela	West	4.83	-1.0041	-91.039	2	4	0.5625
1889	Villamil	Sep	2004	20.7	Day	Landing	Isabela Sur	Isabela	West	4.83	-1.0041	-91.039	1	4	0.125
1890	Villamil	Sep	2004	20.7	Day	Landing	Isabela Sur	Isabela	West	4.83	-1.0041	-91.039	1	4	0.375
1891	Villamil	Sep	2004	20.7	Day	Landing	Isabela Sur	Isabela	West	4.83	-1.0041	-91.039	1	4	0.775
1892	Villamil	Sep	2004	20.7	Day	Landing	Isabela Sur	Isabela	West	4.83	-1.0041	-91.039	2	4	0.225
1893	Villamil	Sep	2004	20.7	Day	Landing	Isabela Sur	Isabela	West	4.83	-1.0041	-91.039	1	4	0.175
1894	Villamil	Sep	2004	20.7	Day	Landing	Isabela Sur	Isabela	West	4.83	-1.0041	-91.039	1	4	0.4
1895	Villamil	Sep	2004	20.7	Day	Landing	Isabela Sur	Isabela	West	4.83	-1.0041	-91.039	2	3	0.866667
1896	Villamil	Sep	2004	20.7	Day	Landing	Isabela Sur	Isabela	West	4.83	-1.0041	-91.039	1	4	0.9
1897	Villamil	Sep	2004	20.7	Day	Landing	Isabela Sur	Isabela	West	4.83	-1.0041	-91.039	1	3.5	0.571429
1898	Villamil	Sep	2004	20.7	Day	Landing	Isabela Sur	Isabela	West	4.83	-1.0041	-91.039	2	3	0.15
1899	Villamil	Sep	2004	20.7	Day	Landing	Isabela Sur	Isabela	West	4.83	-1.0041	-91.039	2	4	0.625
1900	Villamil	Sep	2004	20.7	Day	Landing	Isabela Sur	Isabela	West	4.83	-1.0041	-91.039	1	4	0.05
1901	Villamil	Sep	2004	20.7	Day	Landing	Isabela Sur	Isabela	West	4.83	-1.0041	-91.039	1	2	0.45
1902	Villamil	Sep	2004	20.7	Day	Landing	Isabela Sur	Isabela	West	4.83	-1.0041	-91.039	1	3	0.533333
1903	Villamil	Sep	2004	20.7	Day	Landing	Isabela Sur	Isabela	West	4.83	-1.0041	-91.039	1	4	0.275
1904	Villamil	Sep	2004	20.7	Day	Landing	Isabela Sur	Isabela	West	0.52	-0.96708	-90.9665	1	4	0.35
1905	Villamil	Sep	2004	20.7	Day	Landing	Isabela Sur	Isabela	West	1.93	-0.97723	-90.988	1	4	0.55
1906	Villamil	Sep	2004	20.7	Day	Observer	Isabela Sur	Isabela	West	12.2	-1.04464	-91.1613	2	2.25	3.08889
1907	Villamil	Sep	2004	20.7	Day	Landing	Isabela Sur	Isabela	West	12.2	-1.0394	-91.1467	1	26	0.730769
1908	Villamil	Sep	2004	20.7	Day	Landing	Isabela Sur	Isabela	West	22.7	-0.72072	-90.8072	1	2	0.6
1909	Villamil	Sep	2004	20.7	Day	Landing	Isabela Sur	Isabela	West	22.7	-0.72072	-90.8072	1	4	0.225
1910	Villamil	Sep	2004	20.7	Day	Landing	Isabela Sur	Isabela	West	22.7	-0.72072	-90.8072	1	4	0.225
1911	Villamil	Sep	2004	20.7	Day	Landing	Isabela Sur	Isabela	West	22.7	-0.72072	-90.8072	1	4	0.35
1912	Villamil	Sep	2004	20.7	Day	Landing	Isabela Sur	Isabela	West	34.2	-0.95519	-91.461	2	1.5	0.166667
1913	Villamil	Sep	2004	20.7	Day	Landing	Isabela Sur	Isabela	West	34.2	-0.95519	-91.461	1	5	0.18
1914	Villamil	Sep	2004	20.7	Day	Landing	Isabela Sur	Isabela	West	9.18	-1.02	-91.1	1	4	0.285
1915	Villamil	Sep	2004	20.7	Day	Landing	Isabela Sur	Isabela	West	9.18	-1.02	-91.1	1	4	0.5
1916	Villamil	Sep	2004	20.7	Day	Landing	Isabela Sur	Isabela	West	9.18	-1.02	-91.1	1	2	2.15
1917	Villamil	Sep	2004	20.7	Day	Landing	Isabela Sur	Isabela	West	9.18	-1.02	-91.1	1	4	0.775
1918	Villamil	Sep	2004	20.7	Day	Landing	Isabela Sur	Isabela	West	9.18	-1.02	-91.1	1	2	2.15
1919	Villamil	Sep	2004	20.7	Night	Landing	Isabela Sur	Isabela	West	1.21	-0.978203	-90.9576	1	3	0.133333
1920	Villamil	Sep	2004	20.7	Day	Landing	Isabela Sur	Isabela	West	1.21	-0.978203	-90.9576	1	4	0.25
1921	Villamil	Sep	2004	20.7	Day	Landing	Isabela Sur	Isabela	West	2.1	-0.9711	-90.9343	1	3	1.06667
1922	Villamil	Sep	2004	20.7	Day	Landing	Isabela Sur	Isabela	West	2.1	-0.9711	-90.9343	1	2	0.3
1923	Villamil	Sep	2004	20.7	Night	Landing	Isabela Sur	Isabela	West	14.9	-1.04912	-91.1846	1	3	0.466667
1924	Villamil	Sep	2004	20.7	Day	Landing	Isabela Sur	Isabela	West	6.56	-1.01864	-91.0558	1	4	0.225
1925	Villamil	Sep	2004	20.7	Day	Landing	Isabela Sur	Isabela	West	6.56	-1.01864	-91.0558	1	3	0.333333
1926	Villamil	Sep	2004	20.7	Day	Landing	Isabela Sur	Isabela	West	6.56	-1.01864	-91.0558	1	4	0.795
1927	Villamil	Sep	2004	20.7	Day	Landing	Isabela Sur	Isabela	West	6.56	-1.01864	-91.0558	2	2	0.75
1928	Villamil	Sep	2004	20.7	Day	Landing	Isabela Sur	Isabela	West	6.56	-1.01864	-91.0558	1	4	0.575
1929	Villamil	Sep	2004	20.7	Day	Landing	Isabela Sur	Isabela	West	6.56	-1.01864	-91.0558	1	4	0.575
1930	Villamil	Sep	2004	20.7	Day	Landing	Isabela Sur	Isabela	West	6.56	-1.01864	-91.0558	1	4	0.625
1931	Villamil	Sep	2004	20.7	Day	Landing	Isabela Sur	Isabela	West	6.56	-1.01864	-91.0558	2	4	0.225
1932	Villamil	Sep	2004	20.7	Day	Landing	Isabela Sur	Isabela	West	6.56	-1.01864	-91.0558	1	4	1.125
1933	Villamil	Sep	2004	20.7	Day	Landing	Isabela Sur	Isabela	West	6.56	-1.01864	-91.0558	1	3	0.3
1934	Villamil	Sep	2004	20.7	Day	Landing	Isabela Sur	Isabela	West	6.56	-1.01864	-91.0558	1	4	0.45
1935	Villamil	Sep	2004	20.7	Day	Landing	Isabela Sur	Isabela	West	6.56	-1.01864	-91.0558	2	4	0.175
1936	Villamil	Sep	2004	20.7	Day	Landing	Isabela Sur	Isabela	West	6.56	-1.01864	-91.0558	1	4	0.45
1937	Villamil	Sep	2004	20.7	Day	Landing	Isabela Sur	Isabela	West	6.56	-1.01864	-91.0558	1	4	0.1
1938	Villamil	Sep	2004	20.7	Day	Landing	Isabela Sur	Isabela	West	6.56	-1.01864	-91.0558	1	3	1.43333
1939	Villamil	Sep	2004	20.7	Day	Landing	Isabela Sur	Isabela	West	6.56	-1.01864	-91.0558	2	2	1.125
1940	Villamil	Sep	2004	20.7	Day	Observer	Isabela Sur	Isabela	West	18	-1.03726	-91.2279	1	5	0.044
1941	Villamil	Sep	2004	20.7	Day	Observer	Isabela Sur	Isabela	West	18	-1.03812	-91.2283	1	6.5	0.138462
1942	Villamil	Sep	2004	20.7	Day	Observer	Isabela Sur	Isabela	West	18	-1.03903	-91.2282	1	6.5	0.104615
1943	Villamil	Sep	2004	20.7	Day	Observer	Isabela Sur	Isabela	West	18	-1.06044	-91.1669	1	5.5	0.123636
1944	Villamil	Sep	2004	20.7	Day	Observer	Isabela Sur	Isabela	West	18	-1.03723	-91.2279	1	5.5	0.123636
1945	Villamil	Sep	2004	20.7	Day	Landing	Isabela Sur	Isabela	West	18	-1.0358	-91.2282	1	4	0.4
1946	Villamil	Oct	2004	22.9	Day	Landing	Isabela Norte y Este	Isabela	West	40.8	-0.58936	-90.9423	1	4	0.725
1947	Villamil	Oct	2004	22.2	Day	Landing	Isabela Oeste	Isabela	West	77.3	-0.679682	-91.2618	2	2.5	0.26
1948	Villamil	Oct	2004	21.8	Day	Landing	Isabela Sur	Isabela	West	17	-0.79173	-90.8193	2	3	0.183333
1949	Villamil	Oct	2004	21.8	Day	Landing	Isabela Sur	Isabela	West	17	-0.79173	-90.8193	1	3	0.3
1950	Villamil	Oct	2004	21.8	Day	Landing	Isabela Sur	Isabela	West	17	-0.79173	-90.8193	1	4	0.175
1951	Villamil	Oct	2004	21.8	Day	Landing	Isabela Sur	Isabela	West	4.83	-1.0041	-91.039	1	4	1.375
1952	Villamil	Oct	2004	21.8	Day	Landing	Isabela Sur	Isabela	West	4.83	-1.0041	-91.039	1	4	1.6
1953	Villamil	Oct	2004	21.8	Day	Landing	Isabela Sur	Isabela	West	4.83	-1.0041	-91.039	1	4	0.8
1954	Villamil	Oct	2004	21.8	Day	Landing	Isabela Sur	Isabela	West	4.83	-1.0041	-91.039	1	5	0.64
1955	Villamil	Oct	2004	21.8	Day	Landing	Isabela Sur	Isabela	West	4.83	-1.0041	-91.039	1	4	1.125
1956	Villamil	Oct	2004	21.8	Day	Landing	Isabela Sur	Isabela	West	14.7	-1.05069	-91.1743	1	4	0.17
1957	Villamil	Oct	2004	21.8	Day	Landing	Isabela Sur	Isabela	West	14.7	-1.05069	-91.1743	2	4	1.3125
1958	Villamil	Oct	2004	21.8	Day	Landing	Isabela Sur	Isabela	West	14.7	-1.05069	-91.1743	1	4	1.475
1959	Villamil	Oct	2004	21.8	Day	Landing	Isabela Sur	Isabela	West	14.7	-1.05069	-91.1743	1	4	1.6
1960	Villamil	Oct	2004	21.8	Day	Landing	Isabela Sur	Isabela	West	14.7	-1.05069	-91.1743	1	15	0.153333
1961	Villamil	Oct	2004	21.8	Day	Landing	Isabela Sur	Isabela	West	14.7	-1.05069	-91.1743	2	4	1.2
1962	Villamil	Oct	2004	21.8	Day	Landing	Isabela Sur	Isabela	West	14.7	-1.05069	-91.1743	1	4	0.575
1963	Villamil	Oct	2004	21.8	Day	Landing	Isabela Sur	Isabela	West	14.7	-1.05069	-91.1743	2	4	0.825
1964	Villamil	Oct	2004	21.8	Day	Landing	Isabela Sur	Isabela	West	14.7	-1.05069	-91.1743	1	4	0.575
1965	Villamil	Oct	2004	21.8	Day	Landing	Isabela Sur	Isabela	West	14.7	-1.05069	-91.1743	1	4	0.175
1966	Villamil	Oct	2004	21.8	Day	Landing	Isabela Sur	Isabela	West	14.7	-1.05069	-91.1743	1	4	1.15
1967	Villamil	Oct	2004	21.8	Day	Landing	Isabela Sur	Isabela	West	14.7	-1.05069	-91.1743	2	4	0.475
1968	Villamil	Oct	2004	21.8	Day	Landing	Isabela Sur	Isabela	West	14.7	-1.05069	-91.1743	1	3	0.2
1969	Villamil	Oct	2004	21.8	Day	Landing	Isabela Sur	Isabela	West	12.2	-1.0394	-91.1467	2	20	0.6775
1970	Villamil	Oct	2004	21.8	Day	Landing	Isabela Sur	Isabela	West	12.2	-1.0394	-91.1467	2	4	0.65
1971	Villamil	Oct	2004	21.8	Day	Landing	Isabela Sur	Isabela	West	12.2	-1.0394	-91.1467	1	5	1.18
1972	Villamil	Oct	2004	21.8	Day	Landing	Isabela Sur	Isabela	West	12.2	-1.0394	-91.1467	1	5	0.68
1973	Villamil	Oct	2004	21.8	Day	Landing	Isabela Sur	Isabela	West	12.2	-1.0394	-91.1467	2	8	0.425
1974	Villamil	Oct	2004	21.8	Day	Observer	Isabela Sur	Isabela	West	12.2	-1.05659	-91.1698	1	5	0.22
1975	Villamil	Oct	2004	21.8	Day	Landing	Isabela Sur	Isabela	West	10.5	-0.89	-90.84	2	10	0.575
1976	Villamil	Oct	2004	21.8	Day	Landing	Isabela Sur	Isabela	West	9.18	-1.02	-91.1	1	3	2.2
1977	Villamil	Oct	2004	21.8	Day	Landing	Isabela Sur	Isabela	West	9.18	-1.02	-91.1	1	2	1.15
1978	Villamil	Oct	2004	21.8	Day	Landing	Isabela Sur	Isabela	West	9.18	-1.02	-91.1	1	3	0.7
1979	Villamil	Oct	2004	21.8	Day	Landing	Isabela Sur	Isabela	West	9.18	-1.02	-91.1	1	4	0.7
1980	Villamil	Oct	2004	21.8	Day	Landing	Isabela Sur	Isabela	West	9.18	-1.02	-91.1	1	4	1.35
1981	Villamil	Oct	2004	21.8	Day	Landing	Isabela Sur	Isabela	West	9.18	-1.02	-91.1	1	4	1.3
1982	Villamil	Oct	2004	21.8	Day	Landing	Isabela Sur	Isabela	West	9.18	-1.02	-91.1	1	4	1.625
1983	Villamil	Oct	2004	21.8	Day	Landing	Isabela Sur	Isabela	West	9.18	-1.02	-91.1	1	4	1.925
1984	Villamil	Oct	2004	21.8	Day	Landing	Isabela Sur	Isabela	West	9.18	-1.02	-91.1	1	4	1.025
1985	Villamil	Oct	2004	21.8	Day	Landing	Isabela Sur	Isabela	West	9.18	-1.02	-91.1	2	4	0.6
1986	Villamil	Oct	2004	21.8	Day	Landing	Isabela Sur	Isabela	West	9.18	-1.02	-91.1	1	2	0.8
1987	Villamil	Oct	2004	21.8	Day	Landing	Isabela Sur	Isabela	West	9.18	-1.02	-91.1	1	4	0.675
1988	Villamil	Oct	2004	21.8	Day	Landing	Isabela Sur	Isabela	West	9.18	-1.02	-91.1	1	3	1.01333
1989	Villamil	Oct	2004	21.8	Day	Landing	Isabela Sur	Isabela	West	9.18	-1.02	-91.1	1	4	1.075
1990	Villamil	Oct	2004	21.8	Day	Landing	Isabela Sur	Isabela	West	9.18	-1.02	-91.1	2	5	0.81
1991	Villamil	Oct	2004	21.8	Day	Landing	Isabela Sur	Isabela	West	9.18	-1.02	-91.1	1	4	0.85
1992	Villamil	Oct	2004	21.8	Day	Observer	Isabela Sur	Isabela	West	9.18	-1.01411	-91.11	2	2.5	0.46
1993	Villamil	Oct	2004	21.8	Day	Landing	Isabela Sur	Isabela	West	1.21	-0.978203	-90.9576	1	4	0.175
1994	Villamil	Oct	2004	21.8	Day	Landing	Isabela Sur	Isabela	West	6.56	-1.01864	-91.0558	1	4	0.125
1995	Villamil	Oct	2004	21.8	Day	Landing	Isabela Sur	Isabela	West	6.56	-1.01864	-91.0558	1	4	0.325
1996	Villamil	Oct	2004	21.8	Day	Landing	Isabela Sur	Isabela	West	6.56	-1.01864	-91.0558	2	4	0.85
1997	Villamil	Oct	2004	21.8	Day	Landing	Isabela Sur	Isabela	West	6.56	-1.01864	-91.0558	2	4	0.2875
1998	Villamil	Oct	2004	21.8	Day	Landing	Isabela Sur	Isabela	West	6.56	-1.01864	-91.0558	1	4	0.675
1999	Villamil	Oct	2004	21.8	Day	Landing	Isabela Sur	Isabela	West	6.56	-1.01864	-91.0558	1	4	0.675
2000	Villamil	Oct	2004	21.8	Day	Landing	Isabela Sur	Isabela	West	6.56	-1.01864	-91.0558	1	4	0.85
[truncated: 1,187 more rows]

## Sheet: Meta data
Variable	Mean	Units / Categories	Sources
HOME_PORT	Port of origin of fishermen. In Galapagos there are three main ports: Ayora, Baquerizo and Villamil	Ayora, Baquerizo, Villamil
MONTH	Fishing months: Fishing is done for four months a year: September to December.	Sep, Oct, Nov, Dec
YEAR	The years considered for the study: 2002 to 2008	2002,2003, 2004, 2005, 2006, 2007, 2008
SST	Sea Surface Temperature	°C	Obtained by the onboard observers and from satellite data (MODIS)
FISHING_SCHEDULE	Fishing is done during the night or during the day	kilometers
DATA_SOURCE	Fishing Monitoring System: With Observers on board and Landings	Observers, Landing
MACROZONE	The islands are divided into macrozones when there are areas of different abundance and distribution	Darwin, Española, Fernandina,Floreana, Genovesa, Isabela, Isabela Norte y Este, Isabela Oeste, Isabela Sur, Marchena, Pinta, Pinzon, Rabida, San Cristobal N y O, San Cristobal S y E, Santa Cruz, Santa Fe, Santiago, Wolf
ILAND	Islands where the fishery is carried out	Darwin, Española, Fernandina, Floreana , Genovesa, Isabela, Marchena, Pinta, Pinzón, Rábida, San Cristóbal, Santa Cruz, Santa Fe, Santiago, Wolf
REGION	Fishing Region: Galapagos was divided into three large fishing areas (Figure 1)	West, North, Centre- South
DISTANCE	Distance from the fishing site to the nearest Fishing Port	Km	Distance measured in the Google Earth, from each home port to the ground
LAT	Coordinates of latitude	Degree	Obtained by the onboard observers in situ. Fishing ground annotated througt interviews were associated to their coordenates registered for fishing observers previously.
LON	Coordinates of longitude	Degree
DIVERS	In the Galapagos Islands fishing is done with the Hooka diving modality, and the diver is the minimum sampling unit	diver
DIVING HOURS	The number of hours that divers fish for lobster	h
CPUE	Observed values of a CPUE (indicator of relative abundance)	Kg- tail / (diver x hour)
Sources: the Galapagos National Park Serivice.
