# Supplementary material for: Factors affecting relative abundance of low-mobility fishing resources: spiny lobster in the Galapagos Marine Reserve
Source: PeerJ. 2019 Jul 8;7:e7278. doi: 10.7717/peerj.7278 (PMC6622163; doi:10.7717/peerj.7278)
Supplement: Dataset S3 [file peerj-07-7278-s011.csv]

No	HOME_PORT	MONTH	YEAR	SST	FISHING_SCHEDULE	DATA_SOURCE	MACROZONE	ILAND	REGION	DISTANCE	LAT	LON	DIVERS	DIVING HOURS	CPUE
1	Villamil	Sep	2002	20.4	Day	Landing	Floreana	Floreana	Centre- South	33.7	-1.2301	-90.4723	1	40	1.9105
2	Baquerizo	Sep	2002	20.4	Night	Landing	Floreana	Floreana	Centre- South	69.2	-1.2881	-90.4968	1	4	0.2
3	Ayora	Sep	2002	22.5	Day	Observer	Isabela Norte y Este	Isabela	West	36	-0.73991	-90.79762	1	4	1.125
4	Ayora	Sep	2002	22.5	Day	Observer	Isabela Norte y Este	Isabela	West	42.2	-0.60311	-90.9571	1	4	0.125
5	Ayora	Sep	2002	22.5	Day	Observer	Isabela Norte y Este	Isabela	West	37.4	-0.62526	-90.87685	1	4	0.625
6	Ayora	Sep	2002	22.5	Night	Observer	Isabela Norte y Este	Isabela	West	37.4	-0.59777	-90.89721	2	4	1.1875
7	Ayora	Sep	2002	22.5	Day	Observer	Isabela Norte y Este	Isabela	West	37.4	-0.63675	-90.87298	2	4	0.5
8	Ayora	Sep	2002	22.5	Day	Observer	Isabela Norte y Este	Isabela	West	42.2	-0.60304	-90.9081	2	4	0.375
9	Ayora	Sep	2002	22.5	Day	Observer	Isabela Norte y Este	Isabela	West	36	-0.73991	-90.79762	2	4	0.875
10	Ayora	Sep	2002	22.5	Night	Observer	Isabela Norte y Este	Isabela	West	47.3	-0.60304	-90.9081	2	4	1.25
11	Ayora	Sep	2002	22.5	Day	Observer	Isabela Norte y Este	Isabela	West	36	-0.73991	-90.79762	2	4	0.4375
12	Ayora	Sep	2002	22.5	Night	Landing	Isabela Norte y Este	Isabela	West	90.6	0.1711	-91.3558	1	2	0.25
13	Ayora	Sep	2002	22.5	Night	Landing	Isabela Norte y Este	Isabela	West	67.5	-0.218	-91.1731	7	10	0.085714286
14	Ayora	Sep	2002	22.5	Night	Landing	Isabela Norte y Este	Isabela	West	61.2	-0.3039	-91.0875	7	3	0.380952381
15	Ayora	Sep	2002	22.5	Night	Landing	Isabela Norte y Este	Isabela	West	50.3	-0.375	-90.9555	7	4	0.214285714
16	Ayora	Sep	2002	22.5	Day	Landing	Isabela Norte y Este	Isabela	West	90.6	0.1711	-91.3558	7	8	0.146428571
17	Ayora	Sep	2002	22.5	Day	Landing	Isabela Norte y Este	Isabela	West	67.5	-0.218	-91.1731	6	6	0.569444444
18	Ayora	Sep	2002	22.5	Day	Landing	Isabela Norte y Este	Isabela	West	47.3	-0.4944	-90.95	6	5	0.266666667
19	Villamil	Sep	2002	22.5	Day	Landing	Isabela Norte y Este	Isabela	West	40.8	-0.58936	-90.94234	1	7	2.042857143
20	Villamil	Sep	2002	22.5	Day	Landing	Isabela Norte y Este	Isabela	West	40.8	-0.58936	-90.94234	1	16	0.396875
21	Villamil	Sep	2002	22.5	Day	Landing	Isabela Norte y Este	Isabela	West	93.6	0.1423	-91.3766	1	5	0.1
22	Villamil	Sep	2002	21.6	Day	Landing	Isabela Oeste	Isabela	West	76.7	-0.43544	-91.23636	1	30	1.451333333
23	Villamil	Sep	2002	21.6	Day	Landing	Isabela Oeste	Isabela	West	76.7	-0.43544	-91.23636	1	20	1.8595
24	Villamil	Sep	2002	21.6	Day	Landing	Isabela Oeste	Isabela	West	76.7	-0.43544	-91.23636	1	39	0.512820513
25	Villamil	Sep	2002	21.6	Day	Landing	Isabela Oeste	Isabela	West	76.7	-0.43544	-91.23636	2	15	0.23
26	Villamil	Sep	2002	21.6	Day	Landing	Isabela Oeste	Isabela	West	76.7	-0.43544	-91.23636	1	4	0.675
27	Villamil	Sep	2002	21.6	Day	Landing	Isabela Oeste	Isabela	West	76.7	-0.43544	-91.23636	1	4	0.45
28	Villamil	Sep	2002	21.6	Day	Landing	Isabela Oeste	Isabela	West	76.7	-0.43544	-91.23636	1	5	0.1
29	Villamil	Sep	2002	21.6	Night	Landing	Isabela Oeste	Isabela	West	76.7	-0.43544	-91.23636	1	41	1.063414634
30	Villamil	Sep	2002	21.6	Day	Landing	Isabela Oeste	Isabela	West	77.3	-0.6796825	-91.26178085	1	4	0.275
31	Villamil	Sep	2002	21.2	Night	Landing	Isabela Sur	Isabela	West	17	-0.79173	-90.81927	2	7	0.142857143
32	Villamil	Sep	2002	21.2	Day	Landing	Isabela Sur	Isabela	West	17	-0.79173	-90.81927	1	10	0.113
33	Villamil	Sep	2002	21.2	Night	Landing	Isabela Sur	Isabela	West	17	-0.79173	-90.81927	1	5	0.34
34	Villamil	Sep	2002	21.2	Day	Landing	Isabela Sur	Isabela	West	17	-0.79173	-90.81927	1	15	0.876666667
35	Villamil	Sep	2002	21.2	Day	Landing	Isabela Sur	Isabela	West	17	-0.79173	-90.81927	1	12	2.078333333
36	Villamil	Sep	2002	21.2	Day	Landing	Isabela Sur	Isabela	West	4.83	-1.0041	-91.039	1	2.5	0.6
37	Villamil	Sep	2002	21.2	Day	Landing	Isabela Sur	Isabela	West	4.83	-1.0041	-91.039	1	4	1.025
38	Villamil	Sep	2002	21.2	Day	Landing	Isabela Sur	Isabela	West	4.83	-1.0041	-91.039	1	3	0.533333333
39	Villamil	Sep	2002	21.2	Day	Landing	Isabela Sur	Isabela	West	4.83	-1.0041	-91.039	1	4	0.1
40	Villamil	Sep	2002	21.2	Day	Landing	Isabela Sur	Isabela	West	4.83	-1.0041	-91.039	1	3	0.133333333
41	Villamil	Sep	2002	21.2	Day	Landing	Isabela Sur	Isabela	West	4.83	-1.0041	-91.039	1	4	0.9075
42	Villamil	Sep	2002	21.2	Day	Landing	Isabela Sur	Isabela	West	4.83	-1.0041	-91.039	1	4	0.3975
43	Villamil	Sep	2002	21.2	Day	Landing	Isabela Sur	Isabela	West	4.83	-1.0041	-91.039	1	5	0.226
44	Villamil	Sep	2002	21.2	Day	Landing	Isabela Sur	Isabela	West	4.83	-1.0041	-91.039	1	4	0.7925
45	Villamil	Sep	2002	21.2	Day	Landing	Isabela Sur	Isabela	West	14.7	-1.05069	-91.17433	1	16	1.020625
46	Villamil	Sep	2002	21.2	Day	Landing	Isabela Sur	Isabela	West	14.7	-1.05069	-91.17433	1	5	1.22
47	Villamil	Sep	2002	21.2	Day	Landing	Isabela Sur	Isabela	West	14.7	-1.05069	-91.17433	1	3	0.433333333
48	Villamil	Sep	2002	21.2	Day	Landing	Isabela Sur	Isabela	West	14.7	-1.05069	-91.17433	1	12	0.481666667
49	Villamil	Sep	2002	21.2	Day	Landing	Isabela Sur	Isabela	West	1.93	-0.97723	-90.98803	1	3.5	0.771428571
50	Villamil	Sep	2002	21.2	Day	Landing	Isabela Sur	Isabela	West	12.2	-1.0394	-91.1467	1	4	0.2275
51	Villamil	Sep	2002	21.2	Day	Landing	Isabela Sur	Isabela	West	12.2	-1.0394	-91.1467	1	10	2.041
52	Villamil	Sep	2002	21.2	Night	Observer	Isabela Sur	Isabela	West	12.2	-1.02824	-91.24575	2	2.5	1.27
53	Villamil	Sep	2002	21.2	Night	Observer	Isabela Sur	Isabela	West	12.2	-1.02824	-91.29575	2	2.5	0.318
54	Villamil	Sep	2002	21.2	Night	Observer	Isabela Sur	Isabela	West	12.2	-1.05417	-91.16368	2	3	1.926666667
55	Villamil	Sep	2002	21.2	Day	Landing	Isabela Sur	Isabela	West	12.2	-1.0394	-91.1467	1	15	1.859333333
56	Villamil	Sep	2002	21.2	Day	Observer	Isabela Sur	Isabela	West	34.2	-1.01267	-91.41306	1	3	0.233333333
57	Villamil	Sep	2002	21.2	Day	Observer	Isabela Sur	Isabela	West	34.2	-1.0346	-91.41522	2	4	0.775
58	Villamil	Sep	2002	21.2	Day	Observer	Isabela Sur	Isabela	West	34.2	-0.92011	-91.50633	1	3	0.226666667
59	Villamil	Sep	2002	21.2	Day	Observer	Isabela Sur	Isabela	West	34.2	-0.92011	-91.50633	1	2	2.95
60	Villamil	Sep	2002	21.2	Day	Observer	Isabela Sur	Isabela	West	34.2	-1.01322	-91.41949	2	3	0.15
61	Villamil	Sep	2002	21.2	Day	Landing	Isabela Sur	Isabela	West	34.2	-0.95519	-91.461	1	12	0.056666667
62	Villamil	Sep	2002	21.2	Day	Landing	Isabela Sur	Isabela	West	34.2	-0.95519	-91.461	1	6	1.133333333
63	Villamil	Sep	2002	21.2	Day	Landing	Isabela Sur	Isabela	West	34.2	-0.95519	-91.461	1	6	0.75
64	Villamil	Sep	2002	21.2	Day	Landing	Isabela Sur	Isabela	West	34.2	-0.95519	-91.461	1	10	0.35
65	Villamil	Sep	2002	21.2	Day	Landing	Isabela Sur	Isabela	West	9.18	-1.02	-91.1	1	3	1.666666667
66	Villamil	Sep	2002	21.2	Day	Landing	Isabela Sur	Isabela	West	9.18	-1.02	-91.1	1	3	0.666666667
67	Villamil	Sep	2002	21.2	Day	Landing	Isabela Sur	Isabela	West	9.18	-1.02	-91.1	1	3	1.5
68	Villamil	Sep	2002	21.2	Day	Landing	Isabela Sur	Isabela	West	9.18	-1.02	-91.1	1	3	0.366666667
69	Villamil	Sep	2002	21.2	Day	Landing	Isabela Sur	Isabela	West	9.18	-1.02	-91.1	1	3.5	0.322857143
70	Villamil	Sep	2002	21.2	Day	Landing	Isabela Sur	Isabela	West	9.18	-1.02	-91.1	1	4	1.5875
71	Villamil	Sep	2002	21.2	Day	Observer	Isabela Sur	Isabela	West	9.18	-0.95802	-90.963723	1	6.5	0.349230769
72	Villamil	Sep	2002	21.2	Day	Landing	Isabela Sur	Isabela	West	9.18	-1.02	-91.1	1	5	0.72
73	Villamil	Sep	2002	21.2	Day	Landing	Isabela Sur	Isabela	West	1.21	-0.978203	-90.95763	1	3	1.433333333
74	Villamil	Sep	2002	21.2	Day	Landing	Isabela Sur	Isabela	West	1.21	-0.978203	-90.95763	1	4	0.45
75	Villamil	Sep	2002	21.2	Day	Landing	Isabela Sur	Isabela	West	1.21	-0.978203	-90.95763	1	4	0.1125
76	Villamil	Sep	2002	21.2	Day	Landing	Isabela Sur	Isabela	West	2.1	-0.9711	-90.9343	2	3	0.033333333
77	Villamil	Sep	2002	21.2	Day	Landing	Isabela Sur	Isabela	West	2.1	-0.9711	-90.9343	1	3	1.2
78	Villamil	Sep	2002	21.2	Day	Landing	Isabela Sur	Isabela	West	14.3	-0.85295	-90.78476	1	4	0.6225
79	Villamil	Sep	2002	21.2	Day	Landing	Isabela Sur	Isabela	West	14.9	-1.04912	-91.18457	1	12	0.6425
80	Villamil	Sep	2002	21.2	Day	Observer	Isabela Sur	Isabela	West	14.9	-1.04711	-91.16806	2	4	0.17
81	Villamil	Sep	2002	21.2	Day	Observer	Isabela Sur	Isabela	West	14.9	-1.04716	-91.16088	1	4	1.36
82	Villamil	Sep	2002	21.2	Day	Landing	Isabela Sur	Isabela	West	14.9	-1.04912	-91.18457	1	8	0.68
83	Villamil	Sep	2002	21.2	Day	Landing	Isabela Sur	Isabela	West	14.9	-1.04912	-91.18457	2	15	0.332666667
84	Villamil	Sep	2002	21.2	Day	Landing	Isabela Sur	Isabela	West	14.9	-1.04912	-91.18457	2	15	0.226666667
85	Villamil	Sep	2002	21.2	Day	Landing	Isabela Sur	Isabela	West	6.56	-1.01864	-91.05577	1	3	0.666666667
86	Villamil	Sep	2002	21.2	Day	Landing	Isabela Sur	Isabela	West	6.56	-1.01864	-91.05577	1	5	0.6
87	Villamil	Sep	2002	21.2	Day	Landing	Isabela Sur	Isabela	West	6.56	-1.01864	-91.05577	1	3	0.533333333
88	Villamil	Sep	2002	21.2	Day	Landing	Isabela Sur	Isabela	West	6.56	-1.01864	-91.05577	2	3	1.933333333
89	Villamil	Sep	2002	21.2	Day	Landing	Isabela Sur	Isabela	West	6.56	-1.01864	-91.05577	1	4	0.675
90	Villamil	Sep	2002	21.2	Day	Landing	Isabela Sur	Isabela	West	6.56	-1.01864	-91.05577	1	5	0.176
91	Villamil	Sep	2002	21.2	Day	Landing	Isabela Sur	Isabela	West	9.22	-1.03944	-91.0943	1	3	1.6
92	Villamil	Sep	2002	21.2	Day	Landing	Isabela Sur	Isabela	West	9.22	-1.03944	-91.0943	1	3	0.766666667
93	Villamil	Sep	2002	21.2	Day	Landing	Isabela Sur	Isabela	West	18	-1.0358	-91.2282	1	4	0.5
94	Villamil	Sep	2002	21.2	Day	Landing	Isabela Sur	Isabela	West	18	-1.0358	-91.2282	1	5	0.14
95	Villamil	Sep	2002	21.2	Day	Observer	Isabela Sur	Isabela	West	18	-1.03199	-91.22862	2	3	0.831666667
96	Villamil	Sep	2002	21.2	Day	Observer	Isabela Sur	Isabela	West	18	-1.0477	-91.20423	2	3	1.813333333
97	Villamil	Sep	2002	21.2	Day	Landing	Isabela Sur	Isabela	West	18	-1.0358	-91.2282	1	5	1.1
98	Villamil	Sep	2002	21.2	Day	Landing	Isabela Sur	Isabela	West	18	-1.0358	-91.2282	2	20	0.635
99	Villamil	Sep	2002	21.2	Day	Landing	Isabela Sur	Isabela	West	18	-1.0358	-91.2282	1	20	2.23
100	Villamil	Sep	2002	21.2	Day	Landing	Isabela Sur	Isabela	West	18	-1.0358	-91.2282	1	12	0.415833333
101	Villamil	Sep	2002	21.2	Day	Landing	Isabela Sur	Isabela	West	18	-1.0358	-91.2282	1	12	3.283333333
102	Villamil	Sep	2002	21.2	Day	Landing	Isabela Sur	Isabela	West	18	-1.0358	-91.2282	1	20	2.04
103	Villamil	Sep	2002	21.2	Day	Landing	Isabela Sur	Isabela	West	18	-1.0358	-91.2282	1	12	2.308333333
104	Villamil	Sep	2002	21.2	Day	Landing	Isabela Sur	Isabela	West	18	-1.0358	-91.2282	1	20	2.22
105	Villamil	Sep	2002	21.2	Day	Landing	Isabela Sur	Isabela	West	18	-1.0358	-91.2282	1	12	1.171666667
106	Villamil	Oct	2002	21.7	Day	Landing	Floreana	Floreana	Centre- South	33.7	-1.2301	-90.4723	2	30	0.015166667
107	Ayora	Oct	2002	22.6	Night	Observer	Isabela Norte y Este	Isabela	West	42.2	-0.58936	-90.94234	2	3	0.083333333
108	Ayora	Oct	2002	22.6	Day	Observer	Isabela Norte y Este	Isabela	West	59.9	-0.4191	-90.96048	2	5	0.05
109	Ayora	Oct	2002	22.6	Night	Landing	Isabela Norte y Este	Isabela	West	47.3	-0.4944	-90.95	1	10	0.34
110	Ayora	Oct	2002	22.6	Night	Landing	Isabela Norte y Este	Isabela	West	50.3	-0.375	-90.9555	1	10	0.38
111	Ayora	Oct	2002	22.6	Night	Observer	Isabela Norte y Este	Isabela	West	42.2	-0.58936	-90.94234	3	3	0.055555556
112	Ayora	Oct	2002	22.6	Day	Observer	Isabela Norte y Este	Isabela	West	59.9	-0.42424	-90.95111	3	5	0.033333333
113	Ayora	Oct	2002	22	Night	Observer	Isabela Oeste	Isabela	West	128	-0.26002	-91.37153	2	4	0.4375
114	Ayora	Oct	2002	22	Day	Observer	Isabela Oeste	Isabela	West	46.8	-0.5488	-90.85667	1	3	0.166666667
115	Ayora	Oct	2002	22	Night	Observer	Isabela Oeste	Isabela	West	128	-0.26409	-91.37233	3	4	0.291666667
116	Villamil	Oct	2002	22	Day	Landing	Isabela Oeste	Isabela	West	76.7	-0.43544	-91.23636	1	3	0.533333333
117	Villamil	Oct	2002	22	Day	Landing	Isabela Oeste	Isabela	West	76.7	-0.43544	-91.23636	1	3	0.983333333
118	Villamil	Oct	2002	22	Day	Landing	Isabela Oeste	Isabela	West	76.7	-0.43544	-91.23636	2	20	0.238
119	Villamil	Oct	2002	21.6	Day	Landing	Isabela Sur	Isabela	West	3.7	-0.99697	-91.01602	2	5	0.658
120	Villamil	Oct	2002	21.6	Day	Landing	Isabela Sur	Isabela	West	3.7	-0.99697	-91.01602	1	6	2.04
121	Villamil	Oct	2002	21.6	Day	Landing	Isabela Sur	Isabela	West	3.7	-0.99697	-91.01602	1	4.5	0.504444444
122	Villamil	Oct	2002	21.6	Day	Landing	Isabela Sur	Isabela	West	17	-0.79173	-90.81927	1	10	0.113
123	Villamil	Oct	2002	21.6	Day	Landing	Isabela Sur	Isabela	West	17	-0.79173	-90.81927	1	6	0.378333333
124	Villamil	Oct	2002	21.6	Day	Landing	Isabela Sur	Isabela	West	17	-0.79173	-90.81927	1	3	1.663333333
125	Villamil	Oct	2002	21.6	Day	Landing	Isabela Sur	Isabela	West	17	-0.79173	-90.81927	1	10	0.454
126	Villamil	Oct	2002	21.6	Day	Landing	Isabela Sur	Isabela	West	17	-0.79173	-90.81927	1	8	0.31125
127	Villamil	Oct	2002	21.6	Day	Landing	Isabela Sur	Isabela	West	17	-0.79173	-90.81927	1	3	0.303333333
128	Villamil	Oct	2002	21.6	Day	Landing	Isabela Sur	Isabela	West	4.83	-1.0041	-91.039	2	5	0.68
129	Villamil	Oct	2002	21.6	Day	Landing	Isabela Sur	Isabela	West	4.83	-1.0041	-91.039	1	3	0.756666667
130	Villamil	Oct	2002	21.6	Day	Landing	Isabela Sur	Isabela	West	4.83	-1.0041	-91.039	1	3	0.83
131	Villamil	Oct	2002	21.6	Day	Landing	Isabela Sur	Isabela	West	4.83	-1.0041	-91.039	2	4	0.87875
132	Villamil	Oct	2002	21.6	Day	Landing	Isabela Sur	Isabela	West	4.83	-1.0041	-91.039	1	2	0.455
133	Villamil	Oct	2002	21.6	Day	Landing	Isabela Sur	Isabela	West	4.83	-1.0041	-91.039	1	3.5	1.425714286
134	Villamil	Oct	2002	21.6	Day	Landing	Isabela Sur	Isabela	West	4.83	-1.0041	-91.039	2	5	0.612
135	Villamil	Oct	2002	21.6	Day	Landing	Isabela Sur	Isabela	West	4.83	-1.0041	-91.039	1	3.5	0.128571429
136	Villamil	Oct	2002	21.6	Day	Landing	Isabela Sur	Isabela	West	4.83	-1.0041	-91.039	1	5	0.362
137	Villamil	Oct	2002	21.6	Day	Landing	Isabela Sur	Isabela	West	4.83	-1.0041	-91.039	1	4	0.6225
138	Villamil	Oct	2002	21.6	Day	Landing	Isabela Sur	Isabela	West	4.83	-1.0041	-91.039	1	3.5	0.905714286
139	Villamil	Oct	2002	21.6	Day	Landing	Isabela Sur	Isabela	West	4.83	-1.0041	-91.039	1	5	0.09
140	Villamil	Oct	2002	21.6	Day	Landing	Isabela Sur	Isabela	West	4.83	-1.0041	-91.039	1	4	1.53
141	Villamil	Oct	2002	21.6	Day	Landing	Isabela Sur	Isabela	West	4.83	-1.0041	-91.039	1	4.5	0.755555556
142	Villamil	Oct	2002	21.6	Day	Landing	Isabela Sur	Isabela	West	4.83	-1.0041	-91.039	1	5	1.18
143	Villamil	Oct	2002	21.6	Day	Landing	Isabela Sur	Isabela	West	4.83	-1.0041	-91.039	1	4	1.7575
144	Villamil	Oct	2002	21.6	Day	Landing	Isabela Sur	Isabela	West	4.83	-1.0041	-91.039	1	5	0.816
145	Villamil	Oct	2002	21.6	Night	Landing	Isabela Sur	Isabela	West	4.83	-1.0041	-91.039	2	5	0.726
146	Villamil	Oct	2002	21.6	Day	Landing	Isabela Sur	Isabela	West	4.83	-1.0041	-91.039	1	4	0.85
147	Villamil	Oct	2002	21.6	Day	Landing	Isabela Sur	Isabela	West	4.83	-1.0041	-91.039	1	5	0.622
148	Villamil	Oct	2002	21.6	Day	Landing	Isabela Sur	Isabela	West	4.83	-1.0041	-91.039	1	5	0.816
149	Villamil	Oct	2002	21.6	Day	Landing	Isabela Sur	Isabela	West	4.83	-1.0041	-91.039	1	5	0.634
150	Villamil	Oct	2002	21.6	Day	Landing	Isabela Sur	Isabela	West	4.83	-1.0041	-91.039	2	5	0.454
151	Villamil	Oct	2002	21.6	Day	Landing	Isabela Sur	Isabela	West	4.83	-1.0041	-91.039	1	4	0.7375
152	Villamil	Oct	2002	21.6	Day	Landing	Isabela Sur	Isabela	West	4.83	-1.0041	-91.039	1	4	0.3975
153	Villamil	Oct	2002	21.6	Day	Landing	Isabela Sur	Isabela	West	4.83	-1.0041	-91.039	1	4	1.305
154	Villamil	Oct	2002	21.6	Day	Landing	Isabela Sur	Isabela	West	4.83	-1.0041	-91.039	1	5	2.086
155	Villamil	Oct	2002	21.6	Day	Landing	Isabela Sur	Isabela	West	4.83	-1.0041	-91.039	1	3	1.283333333
156	Villamil	Oct	2002	21.6	Day	Landing	Isabela Sur	Isabela	West	4.83	-1.0041	-91.039	1	3	1.283333333
157	Villamil	Oct	2002	21.6	Day	Landing	Isabela Sur	Isabela	West	4.83	-1.0041	-91.039	1	3	1.89
158	Villamil	Oct	2002	21.6	Day	Landing	Isabela Sur	Isabela	West	4.83	-1.0041	-91.039	1	5	0.498
159	Villamil	Oct	2002	21.6	Day	Landing	Isabela Sur	Isabela	West	4.83	-1.0041	-91.039	1	4	0.6225
160	Villamil	Oct	2002	21.6	Day	Landing	Isabela Sur	Isabela	West	4.83	-1.0041	-91.039	2	4	0.6525
161	Villamil	Oct	2002	21.6	Day	Observer	Isabela Sur	Isabela	West	4.83	-0.99787	-91.03833	1	3	1.89
162	Villamil	Oct	2002	21.6	Day	Landing	Isabela Sur	Isabela	West	4.83	-1.0041	-91.039	1	5	0.544
163	Villamil	Oct	2002	21.6	Day	Landing	Isabela Sur	Isabela	West	4.83	-1.0041	-91.039	1	3	0.12
164	Villamil	Oct	2002	21.6	Day	Observer	Isabela Sur	Isabela	West	4.83	-0.97961	-91.00217	1	3	2.946666667
165	Villamil	Oct	2002	21.6	Day	Landing	Isabela Sur	Isabela	West	4.83	-1.0041	-91.039	1	5	0.68
166	Villamil	Oct	2002	21.6	Day	Landing	Isabela Sur	Isabela	West	4.83	-1.0041	-91.039	2	5	0.68
167	Villamil	Oct	2002	21.6	Day	Landing	Isabela Sur	Isabela	West	4.83	-1.0041	-91.039	1	4	2.6
168	Villamil	Oct	2002	21.6	Day	Landing	Isabela Sur	Isabela	West	4.83	-1.0041	-91.039	1	5	1.18
169	Villamil	Oct	2002	21.6	Day	Landing	Isabela Sur	Isabela	West	4.83	-1.0041	-91.039	1	5	0.862
170	Villamil	Oct	2002	21.6	Day	Landing	Isabela Sur	Isabela	West	4.83	-1.0041	-91.039	2	5	0.952
171	Villamil	Oct	2002	21.6	Day	Landing	Isabela Sur	Isabela	West	4.83	-1.0041	-91.039	1	3	0.756666667
172	Villamil	Oct	2002	21.6	Day	Landing	Isabela Sur	Isabela	West	4.83	-1.0041	-91.039	1	4	1.135
173	Villamil	Oct	2002	21.6	Day	Landing	Isabela Sur	Isabela	West	14.7	-1.05069	-91.17433	1	10	0.839
174	Villamil	Oct	2002	21.6	Day	Landing	Isabela Sur	Isabela	West	14.7	-1.05069	-91.17433	1	4	0.7925
175	Villamil	Oct	2002	21.6	Day	Landing	Isabela Sur	Isabela	West	14.7	-1.05069	-91.17433	1	12	0.869166667
176	Villamil	Oct	2002	21.6	Day	Landing	Isabela Sur	Isabela	West	14.7	-1.05069	-91.17433	1	3	0.603333333
177	Villamil	Oct	2002	21.6	Day	Landing	Isabela Sur	Isabela	West	14.7	-1.05069	-91.17433	2	5	0.454
178	Villamil	Oct	2002	21.6	Day	Landing	Isabela Sur	Isabela	West	14.7	-1.05069	-91.17433	2	13	0.505769231
179	Villamil	Oct	2002	21.6	Day	Landing	Isabela Sur	Isabela	West	14.7	-1.05069	-91.17433	1	4	0.34
180	Villamil	Oct	2002	21.6	Day	Landing	Isabela Sur	Isabela	West	0.52	-0.96708	-90.9665	1	3	0.756666667
181	Villamil	Oct	2002	21.6	Day	Landing	Isabela Sur	Isabela	West	0.52	-0.96708	-90.9665	1	4	0.5675
182	Villamil	Oct	2002	21.6	Day	Observer	Isabela Sur	Isabela	West	0.52	-0.96974	-90.96673	1	2	1.75
183	Villamil	Oct	2002	21.6	Day	Landing	Isabela Sur	Isabela	West	0.52	-0.96708	-90.9665	1	5	0.908
184	Villamil	Oct	2002	21.6	Day	Landing	Isabela Sur	Isabela	West	1.93	-0.97723	-90.98803	1	3	0.226666667
185	Villamil	Oct	2002	21.6	Day	Landing	Isabela Sur	Isabela	West	1.93	-0.97723	-90.98803	2	3	0.265
186	Villamil	Oct	2002	21.6	Night	Landing	Isabela Sur	Isabela	West	1.93	-0.97723	-90.98803	1	4	1.4175
187	Villamil	Oct	2002	21.6	Day	Landing	Isabela Sur	Isabela	West	1.93	-0.97723	-90.98803	1	4	0.85
188	Villamil	Oct	2002	21.6	Night	Landing	Isabela Sur	Isabela	West	1.93	-0.97723	-90.98803	1	3	2.12
189	Villamil	Oct	2002	21.6	Night	Landing	Isabela Sur	Isabela	West	1.93	-0.97723	-90.98803	2	3	0.188333333
190	Villamil	Oct	2002	21.6	Day	Landing	Isabela Sur	Isabela	West	1.93	-0.97723	-90.98803	1	5	0.59
191	Villamil	Oct	2002	21.6	Night	Landing	Isabela Sur	Isabela	West	1.93	-0.97723	-90.98803	1	3	0.453333333
192	Villamil	Oct	2002	21.6	Day	Landing	Isabela Sur	Isabela	West	12.2	-1.0394	-91.1467	2	12	1.171666667
193	Villamil	Oct	2002	21.6	Day	Landing	Isabela Sur	Isabela	West	12.2	-1.0394	-91.1467	1	3	0.226666667
194	Villamil	Oct	2002	21.6	Day	Landing	Isabela Sur	Isabela	West	12.2	-1.0394	-91.1467	2	3	0.216666667
195	Villamil	Oct	2002	21.6	Day	Landing	Isabela Sur	Isabela	West	12.2	-1.0394	-91.1467	1	3	0.076666667
196	Villamil	Oct	2002	21.6	Day	Landing	Isabela Sur	Isabela	West	12.2	-1.0394	-91.1467	1	8	0.085
197	Villamil	Oct	2002	21.6	Day	Landing	Isabela Sur	Isabela	West	12.2	-1.0394	-91.1467	1	8	0.255
198	Villamil	Oct	2002	21.6	Day	Landing	Isabela Sur	Isabela	West	12.2	-1.0394	-91.1467	2	12	1.256666667
199	Villamil	Oct	2002	21.6	Day	Landing	Isabela Sur	Isabela	West	12.2	-1.0394	-91.1467	1	6	0.151666667
200	Villamil	Oct	2002	21.6	Day	Landing	Isabela Sur	Isabela	West	12.2	-1.0394	-91.1467	2	15	0.521666667
201	Villamil	Oct	2002	21.6	Day	Landing	Isabela Sur	Isabela	West	12.2	-1.0394	-91.1467	2	4	0.935
202	Villamil	Oct	2002	21.6	Day	Observer	Isabela Sur	Isabela	West	12.2	-1.04117	-91.1571	1	4	0.34
203	Villamil	Oct	2002	21.6	Day	Landing	Isabela Sur	Isabela	West	12.2	-1.0394	-91.1467	2	20	0.46475
204	Villamil	Oct	2002	21.6	Day	Landing	Isabela Sur	Isabela	West	12.2	-1.0394	-91.1467	1	15	0.498666667
205	Villamil	Oct	2002	21.6	Day	Landing	Isabela Sur	Isabela	West	12.2	-1.0394	-91.1467	1	12	0.585833333
206	Villamil	Oct	2002	21.6	Day	Landing	Isabela Sur	Isabela	West	12.2	-1.0394	-91.1467	2	18	0.503888889
207	Villamil	Oct	2002	21.6	Day	Observer	Isabela Sur	Isabela	West	12.2	-1.0421	-91.15841	1	8	0.28375
208	Villamil	Oct	2002	21.6	Night	Observer	Isabela Sur	Isabela	West	12.2	-1.05308	-91.97792	1	4	0.2825
209	Villamil	Oct	2002	21.6	Day	Landing	Isabela Sur	Isabela	West	12.2	-1.0394	-91.1467	1	12	0.548333333
210	Villamil	Oct	2002	21.6	Day	Landing	Isabela Sur	Isabela	West	22.7	-0.72072	-90.80723	1	5	0.454
211	Villamil	Oct	2002	21.6	Day	Landing	Isabela Sur	Isabela	West	22.7	-0.72072	-90.80723	1	4	1.0775
212	Villamil	Oct	2002	21.6	Day	Landing	Isabela Sur	Isabela	West	3.1	-0.98601	-91.0037	1	2	0.455
213	Villamil	Oct	2002	21.6	Day	Landing	Isabela Sur	Isabela	West	34.2	-0.95519	-91.461	1	16	0.893125
214	Villamil	Oct	2002	21.6	Day	Landing	Isabela Sur	Isabela	West	34.2	-0.95519	-91.461	2	15	0.317333333
215	Villamil	Oct	2002	21.6	Day	Landing	Isabela Sur	Isabela	West	34.2	-0.95519	-91.461	1	18	0.793888889
216	Villamil	Oct	2002	21.6	Day	Landing	Isabela Sur	Isabela	West	34.2	-0.95519	-91.461	2	20	0.6915
217	Villamil	Oct	2002	21.6	Day	Landing	Isabela Sur	Isabela	West	34.2	-0.95519	-91.461	1	20	0.975
218	Villamil	Oct	2002	21.6	Day	Landing	Isabela Sur	Isabela	West	34.2	-0.95519	-91.461	2	20	1.0725
219	Villamil	Oct	2002	21.6	Day	Landing	Isabela Sur	Isabela	West	9.18	-1.02	-91.1	1	4	1.36
220	Villamil	Oct	2002	21.6	Day	Landing	Isabela Sur	Isabela	West	9.18	-1.02	-91.1	1	4	1.135
221	Villamil	Oct	2002	21.6	Day	Landing	Isabela Sur	Isabela	West	9.18	-1.02	-91.1	1	4	0.2825
222	Villamil	Oct	2002	21.6	Day	Landing	Isabela Sur	Isabela	West	9.18	-1.02	-91.1	2	5	0.748
223	Villamil	Oct	2002	21.6	Day	Landing	Isabela Sur	Isabela	West	9.18	-1.02	-91.1	1	6	1.511666667
224	Villamil	Oct	2002	21.6	Day	Landing	Isabela Sur	Isabela	West	9.18	-1.02	-91.1	1	6	0.566666667
225	Villamil	Oct	2002	21.6	Day	Landing	Isabela Sur	Isabela	West	9.18	-1.02	-91.1	1	5	0.952
226	Villamil	Oct	2002	21.6	Day	Landing	Isabela Sur	Isabela	West	9.18	-1.02	-91.1	1	3	2.72
227	Villamil	Oct	2002	21.6	Day	Landing	Isabela Sur	Isabela	West	9.18	-1.02	-91.1	1	5	0.544
228	Villamil	Oct	2002	21.6	Day	Landing	Isabela Sur	Isabela	West	9.18	-1.02	-91.1	1	3	0.68
229	Villamil	Oct	2002	21.6	Day	Landing	Isabela Sur	Isabela	West	9.18	-1.02	-91.1	2	5	0.249
230	Villamil	Oct	2002	21.6	Day	Landing	Isabela Sur	Isabela	West	9.18	-1.02	-91.1	1	4	0.55
231	Villamil	Oct	2002	21.6	Day	Landing	Isabela Sur	Isabela	West	9.18	-1.02	-91.1	1	5	0.816
232	Villamil	Oct	2002	21.6	Day	Landing	Isabela Sur	Isabela	West	9.18	-1.02	-91.1	2	4	0.935
233	Villamil	Oct	2002	21.6	Day	Landing	Isabela Sur	Isabela	West	9.18	-1.02	-91.1	1	4	0.7925
234	Villamil	Oct	2002	21.6	Day	Landing	Isabela Sur	Isabela	West	9.18	-1.02	-91.1	1	4	1.4175
235	Villamil	Oct	2002	21.6	Day	Landing	Isabela Sur	Isabela	West	9.18	-1.02	-91.1	1	5	1.452
236	Villamil	Oct	2002	21.6	Day	Landing	Isabela Sur	Isabela	West	9.18	-1.02	-91.1	1	4	1.36
237	Villamil	Oct	2002	21.6	Day	Landing	Isabela Sur	Isabela	West	9.18	-1.02	-91.1	1	4	0.7925
238	Villamil	Oct	2002	21.6	Day	Landing	Isabela Sur	Isabela	West	9.18	-1.02	-91.1	1	4	1.19
239	Villamil	Oct	2002	21.6	Day	Landing	Isabela Sur	Isabela	West	9.18	-1.02	-91.1	2	5	0.703
240	Villamil	Oct	2002	21.6	Day	Landing	Isabela Sur	Isabela	West	9.18	-1.02	-91.1	1	5	0.998
241	Villamil	Oct	2002	21.6	Day	Landing	Isabela Sur	Isabela	West	9.18	-1.02	-91.1	1	6	1.096666667
242	Villamil	Oct	2002	21.6	Day	Landing	Isabela Sur	Isabela	West	9.18	-1.02	-91.1	2	4	0.68
243	Villamil	Oct	2002	21.6	Day	Landing	Isabela Sur	Isabela	West	9.18	-1.02	-91.1	1	4	1.2475
244	Villamil	Oct	2002	21.6	Day	Landing	Isabela Sur	Isabela	West	9.18	-1.02	-91.1	1	4	1.02
245	Villamil	Oct	2002	21.6	Day	Landing	Isabela Sur	Isabela	West	9.18	-1.02	-91.1	1	4	1.5875
246	Villamil	Oct	2002	21.6	Day	Landing	Isabela Sur	Isabela	West	9.18	-1.02	-91.1	1	3	1.21
247	Villamil	Oct	2002	21.6	Day	Landing	Isabela Sur	Isabela	West	9.18	-1.02	-91.1	1	4	1.475
248	Villamil	Oct	2002	21.6	Day	Landing	Isabela Sur	Isabela	West	9.18	-1.02	-91.1	2	4	0.85
249	Villamil	Oct	2002	21.6	Day	Landing	Isabela Sur	Isabela	West	9.18	-1.02	-91.1	1	4	1.135
250	Villamil	Oct	2002	21.6	Day	Landing	Isabela Sur	Isabela	West	9.18	-1.02	-91.1	1	3	0.906666667
251	Villamil	Oct	2002	21.6	Day	Landing	Isabela Sur	Isabela	West	9.18	-1.02	-91.1	1	4	1.815
252	Villamil	Oct	2002	21.6	Day	Landing	Isabela Sur	Isabela	West	9.18	-1.02	-91.1	1	5	1.088
253	Villamil	Oct	2002	21.6	Day	Landing	Isabela Sur	Isabela	West	9.18	-1.02	-91.1	1	5	0.408
254	Villamil	Oct	2002	21.6	Day	Landing	Isabela Sur	Isabela	West	1.21	-0.978203	-90.95763	1	4	0.34
255	Villamil	Oct	2002	21.6	Day	Landing	Isabela Sur	Isabela	West	1.21	-0.978203	-90.95763	1	5	1.224
256	Villamil	Oct	2002	21.6	Day	Landing	Isabela Sur	Isabela	West	1.21	-0.978203	-90.95763	1	3	0.303333333
257	Villamil	Oct	2002	21.6	Day	Landing	Isabela Sur	Isabela	West	1.21	-0.978203	-90.95763	1	5	1.18
258	Villamil	Oct	2002	21.6	Day	Landing	Isabela Sur	Isabela	West	1.21	-0.978203	-90.95763	1	2	0.225
259	Villamil	Oct	2002	21.6	Day	Observer	Isabela Sur	Isabela	West	1.21	-0.978203	-90.95763	1	4	0.68
260	Villamil	Oct	2002	21.6	Day	Landing	Isabela Sur	Isabela	West	1.21	-0.978203	-90.95763	1	5	1.18
261	Villamil	Oct	2002	21.6	Day	Landing	Isabela Sur	Isabela	West	1.21	-0.978203	-90.95763	2	4	0.0775
262	Villamil	Oct	2002	21.6	Day	Landing	Isabela Sur	Isabela	West	1.21	-0.978203	-90.95763	1	5	0.362
263	Villamil	Oct	2002	21.6	Day	Landing	Isabela Sur	Isabela	West	1.21	-0.978203	-90.95763	1	5	1.678
264	Villamil	Oct	2002	21.6	Day	Landing	Isabela Sur	Isabela	West	1.21	-0.978203	-90.95763	1	5	0.454
265	Villamil	Oct	2002	21.6	Day	Landing	Isabela Sur	Isabela	West	1.21	-0.978203	-90.95763	2	4	0.19875
266	Villamil	Oct	2002	21.6	Day	Landing	Isabela Sur	Isabela	West	1.21	-0.978203	-90.95763	2	4	0.22625
267	Villamil	Oct	2002	21.6	Day	Landing	Isabela Sur	Isabela	West	1.21	-0.978203	-90.95763	1	4.5	0.053333333
268	Villamil	Oct	2002	21.6	Day	Landing	Isabela Sur	Isabela	West	2.1	-0.9711	-90.9343	1	4	1.475
269	Villamil	Oct	2002	21.6	Night	Landing	Isabela Sur	Isabela	West	2.1	-0.9711	-90.9343	1	3	0.15
270	Villamil	Oct	2002	21.6	Day	Landing	Isabela Sur	Isabela	West	2.1	-0.9711	-90.9343	1	4	0.15
271	Villamil	Oct	2002	21.6	Day	Landing	Isabela Sur	Isabela	West	2.1	-0.9711	-90.9343	1	3	0.603333333
272	Villamil	Oct	2002	21.6	Day	Landing	Isabela Sur	Isabela	West	2.1	-0.9711	-90.9343	1	5	0.454
273	Villamil	Oct	2002	21.6	Day	Landing	Isabela Sur	Isabela	West	2.1	-0.9711	-90.9343	1	4	0.2275
274	Villamil	Oct	2002	21.6	Day	Landing	Isabela Sur	Isabela	West	2.1	-0.9711	-90.9343	1	4	0.08
275	Villamil	Oct	2002	21.6	Day	Landing	Isabela Sur	Isabela	West	2.1	-0.9711	-90.9343	1	3	1.056666667
276	Villamil	Oct	2002	21.6	Day	Landing	Isabela Sur	Isabela	West	2.1	-0.9711	-90.9343	2	4	0.96375
277	Villamil	Oct	2002	21.6	Day	Landing	Isabela Sur	Isabela	West	2.1	-0.9711	-90.9343	2	4	0.14125
278	Villamil	Oct	2002	21.6	Day	Landing	Isabela Sur	Isabela	West	14.9	-1.04912	-91.18457	1	6	0.68
279	Villamil	Oct	2002	21.6	Day	Landing	Isabela Sur	Isabela	West	14.9	-1.04912	-91.18457	2	5	0.726
280	Villamil	Oct	2002	21.6	Day	Landing	Isabela Sur	Isabela	West	14.9	-1.04912	-91.18457	2	8	0.198125
281	Villamil	Oct	2002	21.6	Night	Landing	Isabela Sur	Isabela	West	14.9	-1.04912	-91.18457	1	3	1.586666667
282	Villamil	Oct	2002	21.6	Day	Landing	Isabela Sur	Isabela	West	14.9	-1.04912	-91.18457	1	4.5	1.462222222
283	Villamil	Oct	2002	21.6	Day	Landing	Isabela Sur	Isabela	West	14.9	-1.04912	-91.18457	2	18	0.333333333
284	Villamil	Oct	2002	21.6	Day	Landing	Isabela Sur	Isabela	West	14.9	-1.04912	-91.18457	2	6	1.700833333
285	Villamil	Oct	2002	21.6	Day	Landing	Isabela Sur	Isabela	West	14.9	-1.04912	-91.18457	2	9	0.151111111
286	Villamil	Oct	2002	21.6	Day	Landing	Isabela Sur	Isabela	West	14.9	-1.04912	-91.18457	1	25	0.6348
287	Villamil	Oct	2002	21.6	Day	Landing	Isabela Sur	Isabela	West	14.9	-1.04912	-91.18457	2	15	0.393
288	Villamil	Oct	2002	21.6	Day	Landing	Isabela Sur	Isabela	West	14.9	-1.04912	-91.18457	1	15	0.438666667
289	Villamil	Oct	2002	21.6	Night	Landing	Isabela Sur	Isabela	West	14.9	-1.04912	-91.18457	2	3	0.038333333
290	Villamil	Oct	2002	21.6	Night	Landing	Isabela Sur	Isabela	West	33	-0.98813	-91.45704	2	3	0.113333333
291	Villamil	Oct	2002	21.6	Day	Landing	Isabela Sur	Isabela	West	6.56	-1.01864	-91.05577	1	3	0.756666667
292	Villamil	Oct	2002	21.6	Day	Landing	Isabela Sur	Isabela	West	6.56	-1.01864	-91.05577	1	6	0.87
293	Villamil	Oct	2002	21.6	Day	Landing	Isabela Sur	Isabela	West	6.56	-1.01864	-91.05577	1	3	0.333333333
294	Villamil	Oct	2002	21.6	Day	Landing	Isabela Sur	Isabela	West	6.56	-1.01864	-91.05577	1	4	1.6
295	Villamil	Oct	2002	21.6	Day	Landing	Isabela Sur	Isabela	West	6.56	-1.01864	-91.05577	1	5	1.044
296	Villamil	Oct	2002	21.6	Day	Landing	Isabela Sur	Isabela	West	6.56	-1.01864	-91.05577	1	5	0.816
297	Villamil	Oct	2002	21.6	Day	Landing	Isabela Sur	Isabela	West	6.56	-1.01864	-91.05577	1	5	0.454
298	Villamil	Oct	2002	21.6	Day	Landing	Isabela Sur	Isabela	West	6.56	-1.01864	-91.05577	2	4	0.5675
299	Villamil	Oct	2002	21.6	Day	Landing	Isabela Sur	Isabela	West	6.56	-1.01864	-91.05577	2	4	1.105
300	Villamil	Oct	2002	21.6	Day	Landing	Isabela Sur	Isabela	West	6.56	-1.01864	-91.05577	2	4	1.4175
301	Villamil	Oct	2002	21.6	Day	Landing	Isabela Sur	Isabela	West	6.56	-1.01864	-91.05577	1	4	1.87
302	Villamil	Oct	2002	21.6	Day	Landing	Isabela Sur	Isabela	West	6.56	-1.01864	-91.05577	1	4	0.4525
303	Villamil	Oct	2002	21.6	Day	Landing	Isabela Sur	Isabela	West	6.56	-1.01864	-91.05577	1	4	1.305
304	Villamil	Oct	2002	21.6	Day	Landing	Isabela Sur	Isabela	West	6.56	-1.01864	-91.05577	1	3	1.056666667
305	Villamil	Oct	2002	21.6	Day	Landing	Isabela Sur	Isabela	West	6.56	-1.01864	-91.05577	1	4	1.02
306	Villamil	Oct	2002	21.6	Day	Landing	Isabela Sur	Isabela	West	6.56	-1.01864	-91.05577	1	4	1.02
307	Villamil	Oct	2002	21.6	Day	Landing	Isabela Sur	Isabela	West	6.56	-1.01864	-91.05577	1	4	1.2475
308	Villamil	Oct	2002	21.6	Day	Landing	Isabela Sur	Isabela	West	6.56	-1.01864	-91.05577	1	5	0.98
309	Villamil	Oct	2002	21.6	Day	Landing	Isabela Sur	Isabela	West	6.56	-1.01864	-91.05577	1	4	1.305
310	Villamil	Oct	2002	21.6	Night	Landing	Isabela Sur	Isabela	West	8.1	-0.92	-90.85	1	4	0.3975
311	Villamil	Oct	2002	21.6	Day	Landing	Isabela Sur	Isabela	West	8.1	-0.92	-90.85	1	4	0.1125
312	Villamil	Oct	2002	21.6	Day	Landing	Isabela Sur	Isabela	West	9.22	-1.03944	-91.0943	1	4	1.9275
313	Villamil	Oct	2002	21.6	Night	Landing	Isabela Sur	Isabela	West	9.22	-1.03944	-91.0943	1	4	1.135
314	Villamil	Oct	2002	21.6	Day	Landing	Isabela Sur	Isabela	West	18	-1.0358	-91.2282	2	10	0.499
315	Villamil	Oct	2002	21.6	Day	Landing	Isabela Sur	Isabela	West	18	-1.0358	-91.2282	1	5	0.072
316	Villamil	Oct	2002	21.6	Day	Landing	Isabela Sur	Isabela	West	18	-1.0358	-91.2282	2	15	1.194333333
317	Villamil	Oct	2002	21.6	Day	Landing	Isabela Sur	Isabela	West	18	-1.0358	-91.2282	1	3	1.513333333
318	Villamil	Oct	2002	21.6	Day	Observer	Isabela Sur	Isabela	West	18	-1.0469	-91.20411	1	3	1.283333333
319	Villamil	Oct	2002	21.6	Night	Landing	Isabela Sur	Isabela	West	18	-1.0358	-91.2282	1	4	0.2275
320	Villamil	Oct	2002	21.6	Day	Landing	Isabela Sur	Isabela	West	18	-1.0358	-91.2282	1	3	1.663333333
321	Villamil	Oct	2002	21.6	Day	Landing	Isabela Sur	Isabela	West	18	-1.0358	-91.2282	1	3	0.303333333
322	Villamil	Oct	2002	21.6	Day	Landing	Isabela Sur	Isabela	West	18	-1.0358	-91.2282	1	20	0.5895
323	Villamil	Oct	2002	21.6	Night	Landing	Isabela Sur	Isabela	West	18	-1.0358	-91.2282	2	3	0.075
324	Villamil	Oct	2002	21.6	Night	Landing	Isabela Sur	Isabela	West	18	-1.0358	-91.2282	1	2	0.565
325	Villamil	Oct	2002	21.6	Day	Landing	Isabela Sur	Isabela	West	18	-1.0358	-91.2282	1	3	1.966666667
326	Villamil	Oct	2002	21.6	Day	Landing	Isabela Sur	Isabela	West	18	-1.0358	-91.2282	1	3	0.15
327	Villamil	Oct	2002	21.6	Night	Landing	Isabela Sur	Isabela	West	18	-1.0358	-91.2282	1	3	0.906666667
328	Villamil	Oct	2002	21.6	Day	Landing	Isabela Sur	Isabela	West	18	-1.0358	-91.2282	1	3	2.57
329	Villamil	Oct	2002	21.6	Day	Observer	Isabela Sur	Isabela	West	18	-1.03283	-91.22543	2	3	0.301666667
330	Villamil	Oct	2002	21.6	Day	Landing	Isabela Sur	Isabela	West	18	-1.0358	-91.2282	1	3	0.076666667
331	Villamil	Oct	2002	21.6	Night	Landing	Isabela Sur	Isabela	West	18	-1.0358	-91.2282	2	3	0.906666667
332	Villamil	Oct	2002	21.6	Day	Landing	Isabela Sur	Isabela	West	18	-1.0358	-91.2282	1	20	0.363
333	Villamil	Oct	2002	21.6	Day	Observer	Isabela Sur	Isabela	West	18	-1.03269	-91.22436	1	3	1.36
334	Villamil	Oct	2002	21.6	Night	Landing	Isabela Sur	Isabela	West	18	-1.0358	-91.2282	2	2	0.9075
335	Villamil	Oct	2002	21.6	Day	Landing	Isabela Sur	Isabela	West	18	-1.0358	-91.2282	1	15	0.695333333
336	Ayora	Nov	2002	22.4	Day	Landing	Fernandina	Fernandina	West	132	-0.282398	-91.524922	6	7	0.095238095
337	Ayora	Nov	2002	23.2	Night	Landing	Floreana	Floreana	Centre- South	34	-1.3141	-90.3769	2	4	0.4875
338	Ayora	Nov	2002	24.3	Night	Landing	Isabela Norte y Este	Isabela	West	47.3	-0.4944	-90.95	4	13	0.103846154
339	Ayora	Nov	2002	23.7	Day	Landing	Isabela Oeste	Isabela	West	49.6	-0.37086	-91.28205	6	9	0.166666667
340	Villamil	Nov	2002	23.7	Day	Landing	Isabela Oeste	Isabela	West	76.7	-0.43544	-91.23636	2	18	0.453611111
341	Villamil	Nov	2002	23.7	Day	Landing	Isabela Oeste	Isabela	West	76.7	-0.43544	-91.23636	1	20	1.295
342	Villamil	Nov	2002	23.7	Day	Observer	Isabela Oeste	Isabela	West	76.7	-0.43544	-91.23636	2	3	0.833333333
343	Villamil	Nov	2002	23.7	Night	Observer	Isabela Oeste	Isabela	West	76.7	-0.43544	-91.23636	2	2	0.125
344	Villamil	Nov	2002	23.7	Night	Observer	Isabela Oeste	Isabela	West	76.7	-0.43544	-91.23636	1	2	0.7
345	Villamil	Nov	2002	23.7	Day	Observer	Isabela Oeste	Isabela	West	76.7	-0.43544	-91.23636	1	3	1.5
346	Villamil	Nov	2002	23.7	Night	Observer	Isabela Oeste	Isabela	West	76.7	-0.43544	-91.23636	1	2	1.6
347	Villamil	Nov	2002	23.7	Day	Observer	Isabela Oeste	Isabela	West	76.7	-0.43544	-91.23636	1	3	1.833333333
348	Villamil	Nov	2002	23.7	Day	Observer	Isabela Oeste	Isabela	West	76.7	-0.23163	-91.14543	1	3	1.066666667
349	Villamil	Nov	2002	23.7	Night	Observer	Isabela Oeste	Isabela	West	76.7	-0.23163	-91.14543	1	2	0.7
350	Villamil	Nov	2002	23.7	Day	Observer	Isabela Oeste	Isabela	West	75.5	-0.37086	-91.61161	2	1	0.25
351	Villamil	Nov	2002	23.7	Night	Observer	Isabela Oeste	Isabela	West	75.5	-0.37086	-91.61161	2	3	0.15
352	Villamil	Nov	2002	23.7	Night	Observer	Isabela Oeste	Isabela	West	75.5	-0.37086	-91.61161	2	2	1.375
353	Villamil	Nov	2002	23.7	Day	Observer	Isabela Oeste	Isabela	West	75.5	-0.37086	-91.61161	2	3	1.216666667
354	Villamil	Nov	2002	23.7	Night	Observer	Isabela Oeste	Isabela	West	75.5	-0.37086	-91.61161	1	3	0.6
355	Villamil	Nov	2002	23.7	Night	Observer	Isabela Oeste	Isabela	West	75.5	-0.37086	-91.61161	1	1	0.9
356	Villamil	Nov	2002	23.7	Day	Observer	Isabela Oeste	Isabela	West	75.5	-0.37086	-91.61161	1	2	0.45
357	Villamil	Nov	2002	23.7	Day	Observer	Isabela Oeste	Isabela	West	75.5	-0.37086	-91.61161	1	3	0.466666667
358	Villamil	Nov	2002	23.7	Day	Observer	Isabela Oeste	Isabela	West	75.5	-0.37086	-91.61161	1	3	1.066666667
359	Villamil	Nov	2002	23.7	Night	Observer	Isabela Oeste	Isabela	West	75.5	-0.37086	-91.61161	1	3	1.666666667
360	Villamil	Nov	2002	23.7	Night	Observer	Isabela Oeste	Isabela	West	75.5	-0.37086	-91.61161	1	2	3.85
361	Villamil	Nov	2002	23.7	Night	Observer	Isabela Oeste	Isabela	West	75.5	-0.37086	-91.61161	1	3	0.166666667
362	Villamil	Nov	2002	23.7	Day	Observer	Isabela Oeste	Isabela	West	75.5	-0.21258	-91.16507	1	3	1.3
363	Villamil	Nov	2002	23.7	Day	Observer	Isabela Oeste	Isabela	West	75.5	-0.37086	-91.61161	1	3	2.433333333
364	Villamil	Nov	2002	23.7	Day	Observer	Isabela Oeste	Isabela	West	59.4	-0.6832	-91.325	2	3	0.15
365	Villamil	Nov	2002	23.7	Day	Observer	Isabela Oeste	Isabela	West	59.4	-0.6832	-91.325	1	3	0.6
366	Villamil	Nov	2002	23.3	Day	Landing	Isabela Sur	Isabela	West	3.7	-0.99697	-91.01602	1	3	0.603333333
367	Villamil	Nov	2002	23.3	Day	Landing	Isabela Sur	Isabela	West	3.7	-0.99697	-91.01602	1	4	0.34
368	Villamil	Nov	2002	23.3	Day	Landing	Isabela Sur	Isabela	West	3.7	-0.99697	-91.01602	1	4	1.075
369	Villamil	Nov	2002	23.3	Night	Landing	Isabela Sur	Isabela	West	17	-0.79173	-90.81927	1	3	1.74
370	Villamil	Nov	2002	23.3	Night	Landing	Isabela Sur	Isabela	West	17	-0.79173	-90.81927	1	3	1.283333333
371	Villamil	Nov	2002	23.3	Day	Landing	Isabela Sur	Isabela	West	4.83	-1.0041	-91.039	1	3	2.193333333
372	Villamil	Nov	2002	23.3	Day	Landing	Isabela Sur	Isabela	West	4.83	-1.0041	-91.039	1	4	1.53
373	Villamil	Nov	2002	23.3	Day	Landing	Isabela Sur	Isabela	West	4.83	-1.0041	-91.039	1	5	1.27
374	Villamil	Nov	2002	23.3	Day	Landing	Isabela Sur	Isabela	West	4.83	-1.0041	-91.039	1	3	3.023333333
375	Villamil	Nov	2002	23.3	Day	Landing	Isabela Sur	Isabela	West	4.83	-1.0041	-91.039	1	4	1.135
376	Villamil	Nov	2002	23.3	Day	Landing	Isabela Sur	Isabela	West	4.83	-1.0041	-91.039	1	4	0.6225
377	Villamil	Nov	2002	23.3	Day	Landing	Isabela Sur	Isabela	West	4.83	-1.0041	-91.039	1	3	1.133333333
378	Villamil	Nov	2002	23.3	Day	Landing	Isabela Sur	Isabela	West	4.83	-1.0041	-91.039	1	3	3.93
379	Villamil	Nov	2002	23.3	Night	Landing	Isabela Sur	Isabela	West	4.83	-1.0041	-91.039	2	2	0.0575
380	Villamil	Nov	2002	23.3	Day	Landing	Isabela Sur	Isabela	West	4.83	-1.0041	-91.039	1	4.5	1.057777778
381	Villamil	Nov	2002	23.3	Day	Landing	Isabela Sur	Isabela	West	4.83	-1.0041	-91.039	1	4	0.2825
382	Villamil	Nov	2002	23.3	Day	Landing	Isabela Sur	Isabela	West	4.83	-1.0041	-91.039	1	4	0.9075
383	Villamil	Nov	2002	23.3	Day	Landing	Isabela Sur	Isabela	West	4.83	-1.0041	-91.039	1	5	0.726
384	Villamil	Nov	2002	23.3	Day	Landing	Isabela Sur	Isabela	West	4.83	-1.0041	-91.039	1	5	0.498
385	Villamil	Nov	2002	23.3	Day	Landing	Isabela Sur	Isabela	West	4.83	-1.0041	-91.039	2	5	1.156
386	Villamil	Nov	2002	23.3	Day	Landing	Isabela Sur	Isabela	West	4.83	-1.0041	-91.039	1	4	1.5875
387	Villamil	Nov	2002	23.3	Day	Landing	Isabela Sur	Isabela	West	4.83	-1.0041	-91.039	2	4	0.28375
388	Villamil	Nov	2002	23.3	Night	Landing	Isabela Sur	Isabela	West	4.83	-1.0041	-91.039	1	2	0.34
389	Villamil	Nov	2002	23.3	Night	Landing	Isabela Sur	Isabela	West	4.83	-1.0041	-91.039	1	6	0.151666667
390	Villamil	Nov	2002	23.3	Day	Landing	Isabela Sur	Isabela	West	4.83	-1.0041	-91.039	1	2	0.34
391	Villamil	Nov	2002	23.3	Day	Landing	Isabela Sur	Isabela	West	4.83	-1.0041	-91.039	1	3	1.586666667
392	Villamil	Nov	2002	23.3	Day	Landing	Isabela Sur	Isabela	West	4.83	-1.0041	-91.039	1	4	0.7375
393	Villamil	Nov	2002	23.3	Day	Landing	Isabela Sur	Isabela	West	4.83	-1.0041	-91.039	2	5	0.907
394	Villamil	Nov	2002	23.3	Day	Landing	Isabela Sur	Isabela	West	4.83	-1.0041	-91.039	1	4	0.7925
395	Villamil	Nov	2002	23.3	Night	Landing	Isabela Sur	Isabela	West	4.83	-1.0041	-91.039	1	3	0.066666667
396	Villamil	Nov	2002	23.3	Day	Landing	Isabela Sur	Isabela	West	4.83	-1.0041	-91.039	1	4	1.125
397	Villamil	Nov	2002	23.3	Day	Landing	Isabela Sur	Isabela	West	4.83	-1.0041	-91.039	1	4	0.8
398	Villamil	Nov	2002	23.3	Day	Landing	Isabela Sur	Isabela	West	4.83	-1.0041	-91.039	1	4	0.95
399	Villamil	Nov	2002	23.3	Day	Landing	Isabela Sur	Isabela	West	4.83	-1.0041	-91.039	1	4	0.85
400	Villamil	Nov	2002	23.3	Day	Landing	Isabela Sur	Isabela	West	4.83	-1.0041	-91.039	1	4	0.85
401	Villamil	Nov	2002	23.3	Day	Landing	Isabela Sur	Isabela	West	4.83	-1.0041	-91.039	1	4	1.4
402	Villamil	Nov	2002	23.3	Day	Landing	Isabela Sur	Isabela	West	4.83	-1.0041	-91.039	1	4	0.35
403	Villamil	Nov	2002	23.3	Day	Landing	Isabela Sur	Isabela	West	4.83	-1.0041	-91.039	1	4	0.9
404	Villamil	Nov	2002	23.3	Day	Landing	Isabela Sur	Isabela	West	4.83	-1.0041	-91.039	1	4	0.575
405	Villamil	Nov	2002	23.3	Day	Landing	Isabela Sur	Isabela	West	4.83	-1.0041	-91.039	1	4	1.125
406	Villamil	Nov	2002	23.3	Day	Landing	Isabela Sur	Isabela	West	4.83	-1.0041	-91.039	1	4	1.25
407	Villamil	Nov	2002	23.3	Day	Landing	Isabela Sur	Isabela	West	4.83	-1.0041	-91.039	1	4	1.35
408	Villamil	Nov	2002	23.3	Day	Landing	Isabela Sur	Isabela	West	4.83	-1.0041	-91.039	2	4	0.7625
409	Villamil	Nov	2002	23.3	Day	Landing	Isabela Sur	Isabela	West	4.83	-1.0041	-91.039	1	5	1.22
410	Villamil	Nov	2002	23.3	Day	Landing	Isabela Sur	Isabela	West	4.83	-1.0041	-91.039	1	4	0.35
411	Villamil	Nov	2002	23.3	Day	Landing	Isabela Sur	Isabela	West	4.83	-1.0041	-91.039	1	4	1.825
412	Villamil	Nov	2002	23.3	Day	Landing	Isabela Sur	Isabela	West	4.83	-1.0041	-91.039	1	4	0.8
413	Villamil	Nov	2002	23.3	Day	Landing	Isabela Sur	Isabela	West	4.83	-1.0041	-91.039	1	4	0.575
414	Villamil	Nov	2002	23.3	Day	Landing	Isabela Sur	Isabela	West	14.7	-1.05069	-91.17433	1	10	0.181
415	Villamil	Nov	2002	23.3	Day	Landing	Isabela Sur	Isabela	West	14.7	-1.05069	-91.17433	1	10	1.293
416	Villamil	Nov	2002	23.3	Day	Landing	Isabela Sur	Isabela	West	14.7	-1.05069	-91.17433	1	12	1.416666667
417	Villamil	Nov	2002	23.3	Day	Landing	Isabela Sur	Isabela	West	14.7	-1.05069	-91.17433	1	12	0.566666667
418	Villamil	Nov	2002	23.3	Day	Landing	Isabela Sur	Isabela	West	14.7	-1.05069	-91.17433	1	16	0.825
419	Villamil	Nov	2002	23.3	Day	Landing	Isabela Sur	Isabela	West	14.7	-1.05069	-91.17433	1	14	1.428571429
420	Villamil	Nov	2002	23.3	Day	Landing	Isabela Sur	Isabela	West	14.7	-1.05069	-91.17433	1	17	1.135294118
421	Villamil	Nov	2002	23.3	Day	Landing	Isabela Sur	Isabela	West	14.7	-1.05069	-91.17433	2	4	1.225
422	Villamil	Nov	2002	23.3	Day	Landing	Isabela Sur	Isabela	West	0.52	-0.96708	-90.9665	1	4	1.87
423	Villamil	Nov	2002	23.3	Day	Landing	Isabela Sur	Isabela	West	0.52	-0.96708	-90.9665	1	5	0.226
424	Villamil	Nov	2002	23.3	Day	Landing	Isabela Sur	Isabela	West	0.52	-0.96708	-90.9665	1	5	1.36
425	Villamil	Nov	2002	23.3	Day	Landing	Isabela Sur	Isabela	West	0.52	-0.96708	-90.9665	1	1	0.91
426	Villamil	Nov	2002	23.3	Day	Landing	Isabela Sur	Isabela	West	0.52	-0.96708	-90.9665	1	1	0.91
427	Villamil	Nov	2002	23.3	Day	Landing	Isabela Sur	Isabela	West	0.52	-0.96708	-90.9665	1	4	0.51
428	Villamil	Nov	2002	23.3	Night	Landing	Isabela Sur	Isabela	West	0.52	-0.96708	-90.9665	1	3	0.91
429	Villamil	Nov	2002	23.3	Day	Landing	Isabela Sur	Isabela	West	0.52	-0.96708	-90.9665	2	5	0.5
430	Villamil	Nov	2002	23.3	Day	Landing	Isabela Sur	Isabela	West	0.52	-0.96708	-90.9665	1	4	0.625
431	Villamil	Nov	2002	23.3	Day	Landing	Isabela Sur	Isabela	West	0.52	-0.96708	-90.9665	1	4	0.625
432	Villamil	Nov	2002	23.3	Day	Landing	Isabela Sur	Isabela	West	0.52	-0.96708	-90.9665	1	5	0.32
433	Villamil	Nov	2002	23.3	Night	Landing	Isabela Sur	Isabela	West	1.93	-0.97723	-90.98803	1	3	2.193333333
434	Villamil	Nov	2002	23.3	Day	Landing	Isabela Sur	Isabela	West	1.93	-0.97723	-90.98803	1	4	0.7375
435	Villamil	Nov	2002	23.3	Night	Landing	Isabela Sur	Isabela	West	1.93	-0.97723	-90.98803	2	3	0.871666667
436	Villamil	Nov	2002	23.3	Day	Landing	Isabela Sur	Isabela	West	1.93	-0.97723	-90.98803	1	3	0.233333333
437	Villamil	Nov	2002	23.3	Day	Landing	Isabela Sur	Isabela	West	12.2	-1.0394	-91.1467	2	4	1.4175
438	Villamil	Nov	2002	23.3	Day	Observer	Isabela Sur	Isabela	West	12.2	-1.04207	-91.15638	1	1	2.04
439	Villamil	Nov	2002	23.3	Night	Observer	Isabela Sur	Isabela	West	12.2	-0.95531	-90.96634	1	4	0.2275
440	Villamil	Nov	2002	23.3	Night	Landing	Isabela Sur	Isabela	West	12.2	-1.0394	-91.1467	2	5	0.181
441	Villamil	Nov	2002	23.3	Day	Observer	Isabela Sur	Isabela	West	12.2	-1.04603	-91.15803	1	9	0.352222222
442	Villamil	Nov	2002	23.3	Day	Landing	Isabela Sur	Isabela	West	12.2	-1.0394	-91.1467	2	9	0.252222222
443	Villamil	Nov	2002	23.3	Day	Landing	Isabela Sur	Isabela	West	12.2	-1.0394	-91.1467	1	4	2.04
444	Villamil	Nov	2002	23.3	Day	Landing	Isabela Sur	Isabela	West	12.2	-1.0394	-91.1467	1	8	0.7375
445	Villamil	Nov	2002	23.3	Day	Observer	Isabela Sur	Isabela	West	12.2	-1.04069	-91.15781	1	5	0.408
446	Villamil	Nov	2002	23.3	Day	Landing	Isabela Sur	Isabela	West	12.2	-1.0394	-91.1467	1	12	1.175
447	Villamil	Nov	2002	23.3	Day	Landing	Isabela Sur	Isabela	West	12.2	-1.0394	-91.1467	2	12	1.041666667
448	Villamil	Nov	2002	23.3	Day	Landing	Isabela Sur	Isabela	West	12.2	-1.0394	-91.1467	1	15	0.533333333
449	Villamil	Nov	2002	23.3	Day	Observer	Isabela Sur	Isabela	West	12.2	-1.04444	-91.16108	1	4	0.8
450	Villamil	Nov	2002	23.3	Day	Observer	Isabela Sur	Isabela	West	12.2	-1.03996	-91.15777	1	8	1.3
451	Villamil	Nov	2002	23.3	Day	Observer	Isabela Sur	Isabela	West	12.2	-1.0394	-91.1467	1	8	0.5625
452	Villamil	Nov	2002	23.3	Day	Observer	Isabela Sur	Isabela	West	12.2	-1.05276	-91.17529	1	8	0.675
453	Villamil	Nov	2002	23.3	Night	Observer	Isabela Sur	Isabela	West	12.2	-1.03759	-91.15268	1	4	0.125
454	Villamil	Nov	2002	23.3	Day	Observer	Isabela Sur	Isabela	West	12.2	-1.0394	-91.1467	1	9	0.6
455	Villamil	Nov	2002	23.3	Day	Landing	Isabela Sur	Isabela	West	22.7	-0.72072	-90.80723	1	4	1.3
456	Villamil	Nov	2002	23.3	Night	Landing	Isabela Sur	Isabela	West	34.2	-0.95519	-91.461	1	2	0.565
457	Villamil	Nov	2002	23.3	Day	Landing	Isabela Sur	Isabela	West	34.2	-0.95519	-91.461	2	3	0.453333333
458	Villamil	Nov	2002	23.3	Night	Landing	Isabela Sur	Isabela	West	34.2	-0.95519	-91.461	1	2	0.225
459	Villamil	Nov	2002	23.3	Day	Landing	Isabela Sur	Isabela	West	34.2	-0.95519	-91.461	1	3	0.303333333
460	Villamil	Nov	2002	23.3	Day	Observer	Isabela Sur	Isabela	West	34.2	-0.97731	-91.44566	1	3	1.966666667
461	Villamil	Nov	2002	23.3	Day	Landing	Isabela Sur	Isabela	West	34.2	-0.95519	-91.461	1	3	2.266666667
462	Villamil	Nov	2002	23.3	Day	Observer	Isabela Sur	Isabela	West	34.2	-0.94832	-91.46632	1	3	1.513333333
463	Villamil	Nov	2002	23.3	Day	Landing	Isabela Sur	Isabela	West	34.2	-0.95519	-91.461	2	3	1.133333333
464	Villamil	Nov	2002	23.3	Night	Landing	Isabela Sur	Isabela	West	34.2	-0.95519	-91.461	1	2	0.68
465	Villamil	Nov	2002	23.3	Day	Landing	Isabela Sur	Isabela	West	34.2	-0.95519	-91.461	1	3	1.513333333
466	Villamil	Nov	2002	23.3	Day	Observer	Isabela Sur	Isabela	West	34.2	-0.93588	-91.19019	1	2	0.115
467	Villamil	Nov	2002	23.3	Day	Landing	Isabela Sur	Isabela	West	34.2	-0.95519	-91.461	1	2	1.585
468	Villamil	Nov	2002	23.3	Day	Landing	Isabela Sur	Isabela	West	34.2	-0.95519	-91.461	2	2	0.9075
469	Villamil	Nov	2002	23.3	Day	Landing	Isabela Sur	Isabela	West	34.2	-0.95519	-91.461	1	3	1.056666667
470	Villamil	Nov	2002	23.3	Day	Landing	Isabela Sur	Isabela	West	34.2	-0.95519	-91.461	1	20	0.442
471	Villamil	Nov	2002	23.3	Day	Landing	Isabela Sur	Isabela	West	34.2	-0.95519	-91.461	1	4	0.7375
472	Villamil	Nov	2002	23.3	Day	Landing	Isabela Sur	Isabela	West	34.2	-0.95519	-91.461	1	16	1.6725
473	Villamil	Nov	2002	23.3	Day	Landing	Isabela Sur	Isabela	West	34.2	-0.95519	-91.461	2	20	0.5275
474	Villamil	Nov	2002	23.3	Day	Landing	Isabela Sur	Isabela	West	34.2	-0.95519	-91.461	1	32	1.84375
475	Villamil	Nov	2002	23.3	Day	Landing	Isabela Sur	Isabela	West	34.2	-0.95519	-91.461	1	40	2.9025
476	Villamil	Nov	2002	23.3	Day	Landing	Isabela Sur	Isabela	West	34.2	-0.95519	-91.461	2	40	0.7225
477	Villamil	Nov	2002	23.3	Day	Observer	Isabela Sur	Isabela	West	34.2	-0.95519	-91.461	2	3	0.833333333
478	Villamil	Nov	2002	23.3	Night	Observer	Isabela Sur	Isabela	West	34.2	-0.95519	-91.461	2	3	0.233333333
479	Villamil	Nov	2002	23.3	Day	Observer	Isabela Sur	Isabela	West	34.2	-0.95519	-91.461	2	3	0.383333333
480	Villamil	Nov	2002	23.3	Day	Observer	Isabela Sur	Isabela	West	34.2	-0.95519	-91.461	2	4	0.3375
481	Villamil	Nov	2002	23.3	Day	Observer	Isabela Sur	Isabela	West	34.2	-0.95519	-91.461	1	2	3.4
482	Villamil	Nov	2002	23.3	Night	Observer	Isabela Sur	Isabela	West	34.2	-0.95519	-91.461	1	3	0.3
483	Villamil	Nov	2002	23.3	Day	Observer	Isabela Sur	Isabela	West	34.2	-0.95519	-91.461	1	3	0.6
484	Villamil	Nov	2002	23.3	Day	Observer	Isabela Sur	Isabela	West	34.2	-0.95519	-91.461	1	4	1.7
485	Villamil	Nov	2002	23.3	Day	Observer	Isabela Sur	Isabela	West	34.2	-0.95519	-91.461	1	4	1.875
486	Villamil	Nov	2002	23.3	Day	Observer	Isabela Sur	Isabela	West	34.2	-0.95519	-91.461	1	3	3.633333333
487	Villamil	Nov	2002	23.3	Day	Observer	Isabela Sur	Isabela	West	34.2	-0.95519	-91.461	1	3	0.466666667
488	Villamil	Nov	2002	23.3	Day	Observer	Isabela Sur	Isabela	West	34.2	-0.95519	-91.461	1	4	2.15
489	Villamil	Nov	2002	23.3	Day	Observer	Isabela Sur	Isabela	West	34.2	-0.95519	-91.461	1	2	1.6
490	Villamil	Nov	2002	23.3	Day	Observer	Isabela Sur	Isabela	West	34.2	-0.95519	-91.461	1	4	5.575
491	Villamil	Nov	2002	23.3	Day	Observer	Isabela Sur	Isabela	West	34.2	-0.97277	-91.44168	2	3	0.3
492	Villamil	Nov	2002	23.3	Day	Observer	Isabela Sur	Isabela	West	34.2	-0.97331	-91.44223	1	3	1.366666667
493	Villamil	Nov	2002	23.3	Day	Observer	Isabela Sur	Isabela	West	34.2	-0.95519	-91.461	1	3	3.333333333
494	Villamil	Nov	2002	23.3	Day	Landing	Isabela Sur	Isabela	West	9.18	-1.02	-91.1	1	5	1.496
495	Villamil	Nov	2002	23.3	Day	Landing	Isabela Sur	Isabela	West	9.18	-1.02	-91.1	2	4	0.70875
496	Villamil	Nov	2002	23.3	Day	Landing	Isabela Sur	Isabela	West	9.18	-1.02	-91.1	1	5	1.134
497	Villamil	Nov	2002	23.3	Day	Landing	Isabela Sur	Isabela	West	9.18	-1.02	-91.1	1	5	0.226
498	Villamil	Nov	2002	23.3	Day	Landing	Isabela Sur	Isabela	West	9.18	-1.02	-91.1	1	4	0.5
499	Villamil	Nov	2002	23.3	Day	Landing	Isabela Sur	Isabela	West	9.18	-1.02	-91.1	1	5	1.542
500	Villamil	Nov	2002	23.3	Day	Landing	Isabela Sur	Isabela	West	9.18	-1.02	-91.1	2	5	0.408
501	Villamil	Nov	2002	23.3	Day	Landing	Isabela Sur	Isabela	West	9.18	-1.02	-91.1	1	4	2.2675
502	Villamil	Nov	2002	23.3	Day	Landing	Isabela Sur	Isabela	West	9.18	-1.02	-91.1	1	4	1.53
503	Villamil	Nov	2002	23.3	Day	Landing	Isabela Sur	Isabela	West	9.18	-1.02	-91.1	1	5	2.268
504	Villamil	Nov	2002	23.3	Day	Landing	Isabela Sur	Isabela	West	9.18	-1.02	-91.1	1	4	1.7
505	Villamil	Nov	2002	23.3	Day	Landing	Isabela Sur	Isabela	West	9.18	-1.02	-91.1	1	4	1.645
506	Villamil	Nov	2002	23.3	Day	Landing	Isabela Sur	Isabela	West	9.18	-1.02	-91.1	1	4	1.3
507	Villamil	Nov	2002	23.3	Day	Landing	Isabela Sur	Isabela	West	9.18	-1.02	-91.1	1	4	1.135
508	Villamil	Nov	2002	23.3	Day	Landing	Isabela Sur	Isabela	West	9.18	-1.02	-91.1	1	4	1.87
509	Villamil	Nov	2002	23.3	Day	Landing	Isabela Sur	Isabela	West	9.18	-1.02	-91.1	2	4	0.9925
510	Villamil	Nov	2002	23.3	Day	Landing	Isabela Sur	Isabela	West	9.18	-1.02	-91.1	1	4	0.8525
511	Villamil	Nov	2002	23.3	Day	Landing	Isabela Sur	Isabela	West	9.18	-1.02	-91.1	1	4	2.16
512	Villamil	Nov	2002	23.3	Day	Landing	Isabela Sur	Isabela	West	9.18	-1.02	-91.1	1	4	0.7375
513	Villamil	Nov	2002	23.3	Day	Landing	Isabela Sur	Isabela	West	9.18	-1.02	-91.1	1	4	1.35
514	Villamil	Nov	2002	23.3	Night	Landing	Isabela Sur	Isabela	West	9.18	-1.02	-91.1	1	4	0.375
515	Villamil	Nov	2002	23.3	Day	Landing	Isabela Sur	Isabela	West	9.18	-1.02	-91.1	1	4	0.8
516	Villamil	Nov	2002	23.3	Day	Landing	Isabela Sur	Isabela	West	9.18	-1.02	-91.1	1	3	0.966666667
517	Villamil	Nov	2002	23.3	Day	Landing	Isabela Sur	Isabela	West	9.18	-1.02	-91.1	1	4	1.7
518	Villamil	Nov	2002	23.3	Day	Landing	Isabela Sur	Isabela	West	9.18	-1.02	-91.1	1	5	0.64
519	Villamil	Nov	2002	23.3	Day	Landing	Isabela Sur	Isabela	West	9.18	-1.02	-91.1	1	4	0.45
520	Villamil	Nov	2002	23.3	Day	Landing	Isabela Sur	Isabela	West	9.18	-1.02	-91.1	1	4	1.125
521	Villamil	Nov	2002	23.3	Day	Landing	Isabela Sur	Isabela	West	1.21	-0.978203	-90.95763	1	3	0.226666667
522	Villamil	Nov	2002	23.3	Day	Landing	Isabela Sur	Isabela	West	1.21	-0.978203	-90.95763	1	4	0.455
523	Villamil	Nov	2002	23.3	Day	Landing	Isabela Sur	Isabela	West	1.21	-0.978203	-90.95763	1	5	0.1
524	Villamil	Nov	2002	23.3	Day	Landing	Isabela Sur	Isabela	West	1.21	-0.978203	-90.95763	1	5	0.82
525	Villamil	Nov	2002	23.3	Day	Landing	Isabela Sur	Isabela	West	1.21	-0.978203	-90.95763	2	5	0.73
526	Villamil	Nov	2002	23.3	Day	Landing	Isabela Sur	Isabela	West	1.21	-0.978203	-90.95763	1	5	0.9
527	Villamil	Nov	2002	23.3	Day	Landing	Isabela Sur	Isabela	West	1.21	-0.978203	-90.95763	1	4	0.17
528	Villamil	Nov	2002	23.3	Day	Landing	Isabela Sur	Isabela	West	2.1	-0.9711	-90.9343	1	4	0.2275
529	Villamil	Nov	2002	23.3	Night	Landing	Isabela Sur	Isabela	West	2.1	-0.9711	-90.9343	1	3	0.076666667
530	Villamil	Nov	2002	23.3	Day	Landing	Isabela Sur	Isabela	West	2.1	-0.9711	-90.9343	1	5	0.226
531	Villamil	Nov	2002	23.3	Day	Landing	Isabela Sur	Isabela	West	2.1	-0.9711	-90.9343	1	4	0.35
532	Villamil	Nov	2002	23.3	Day	Landing	Isabela Sur	Isabela	West	2.1	-0.9711	-90.9343	1	4	0.34
533	Villamil	Nov	2002	23.3	Day	Landing	Isabela Sur	Isabela	West	2.1	-0.9711	-90.9343	1	4	0.34
534	Villamil	Nov	2002	23.3	Day	Landing	Isabela Sur	Isabela	West	2.1	-0.9711	-90.9343	1	4	0.225
535	Villamil	Nov	2002	23.3	Night	Landing	Isabela Sur	Isabela	West	2.1	-0.9711	-90.9343	2	2	0.4
536	Villamil	Nov	2002	23.3	Day	Landing	Isabela Sur	Isabela	West	14.3	-0.85295	-90.78476	2	10	0.18
537	Villamil	Nov	2002	23.3	Day	Landing	Isabela Sur	Isabela	West	14.9	-1.04912	-91.18457	1	4	2.72
538	Villamil	Nov	2002	23.3	Night	Landing	Isabela Sur	Isabela	West	14.9	-1.04912	-91.18457	1	8	1.075
539	Villamil	Nov	2002	23.3	Day	Landing	Isabela Sur	Isabela	West	14.9	-1.04912	-91.18457	2	10	0.475
540	Villamil	Nov	2002	23.3	Day	Landing	Isabela Sur	Isabela	West	14.9	-1.04912	-91.18457	1	10	1.43
541	Villamil	Nov	2002	23.3	Day	Landing	Isabela Sur	Isabela	West	6.56	-1.01864	-91.05577	1	4	1.305
542	Villamil	Nov	2002	23.3	Day	Landing	Isabela Sur	Isabela	West	6.56	-1.01864	-91.05577	2	4	0.8225
543	Villamil	Nov	2002	23.3	Day	Landing	Isabela Sur	Isabela	West	6.56	-1.01864	-91.05577	1	5	0.454
544	Villamil	Nov	2002	23.3	Day	Landing	Isabela Sur	Isabela	West	6.56	-1.01864	-91.05577	1	5	0.908
545	Villamil	Nov	2002	23.3	Day	Landing	Isabela Sur	Isabela	West	6.56	-1.01864	-91.05577	1	4	0.9075
546	Villamil	Nov	2002	23.3	Day	Landing	Isabela Sur	Isabela	West	6.56	-1.01864	-91.05577	1	4	1.4175
547	Villamil	Nov	2002	23.3	Day	Landing	Isabela Sur	Isabela	West	6.56	-1.01864	-91.05577	1	4	0.51
548	Villamil	Nov	2002	23.3	Day	Landing	Isabela Sur	Isabela	West	6.56	-1.01864	-91.05577	1	5	1.224
549	Villamil	Nov	2002	23.3	Day	Landing	Isabela Sur	Isabela	West	6.56	-1.01864	-91.05577	1	5	0.908
550	Villamil	Nov	2002	23.3	Day	Landing	Isabela Sur	Isabela	West	6.56	-1.01864	-91.05577	1	3	0.83
551	Villamil	Nov	2002	23.3	Night	Landing	Isabela Sur	Isabela	West	6.56	-1.01864	-91.05577	1	4	0.2275
552	Villamil	Nov	2002	23.3	Day	Landing	Isabela Sur	Isabela	West	6.56	-1.01864	-91.05577	1	5	0.318
553	Villamil	Nov	2002	23.3	Day	Landing	Isabela Sur	Isabela	West	6.56	-1.01864	-91.05577	1	4	2.04
554	Villamil	Nov	2002	23.3	Day	Landing	Isabela Sur	Isabela	West	6.56	-1.01864	-91.05577	2	4	0.48125
555	Villamil	Nov	2002	23.3	Day	Landing	Isabela Sur	Isabela	West	6.56	-1.01864	-91.05577	1	4	0.1125
556	Villamil	Nov	2002	23.3	Day	Landing	Isabela Sur	Isabela	West	6.56	-1.01864	-91.05577	2	4	0.5625
557	Villamil	Nov	2002	23.3	Day	Landing	Isabela Sur	Isabela	West	6.56	-1.01864	-91.05577	1	4	1.125
558	Villamil	Nov	2002	23.3	Day	Landing	Isabela Sur	Isabela	West	6.56	-1.01864	-91.05577	1	2	0.9
559	Villamil	Nov	2002	23.3	Day	Landing	Isabela Sur	Isabela	West	6.56	-1.01864	-91.05577	1	4	2.05
560	Villamil	Nov	2002	23.3	Day	Landing	Isabela Sur	Isabela	West	6.56	-1.01864	-91.05577	1	4	1.875
561	Villamil	Nov	2002	23.3	Day	Landing	Isabela Sur	Isabela	West	8.1	-0.92	-90.85	1	4	0.975
562	Villamil	Nov	2002	23.3	Night	Landing	Isabela Sur	Isabela	West	8.1	-0.92	-90.85	1	3	0.133333333
563	Villamil	Nov	2002	23.3	Day	Landing	Isabela Sur	Isabela	West	8.1	-0.92	-90.85	1	4	0.575
564	Villamil	Nov	2002	23.3	Day	Landing	Isabela Sur	Isabela	West	18	-1.0358	-91.2282	1	20	1.66
565	Villamil	Nov	2002	23.3	Day	Landing	Isabela Sur	Isabela	West	18	-1.0358	-91.2282	1	20	1.09
566	Villamil	Nov	2002	23.3	Day	Landing	Isabela Sur	Isabela	West	18	-1.0358	-91.2282	1	4	0.575
567	Villamil	Dec	2002	24.3	Day	Landing	Isabela Oeste	Isabela	West	76.7	-0.43544	-91.23636	1	20	1.135
568	Villamil	Dec	2002	24.3	Day	Landing	Isabela Oeste	Isabela	West	77.3	-0.6796825	-91.26178085	1	30	1.273333333
569	Villamil	Dec	2002	23.7	Day	Landing	Isabela Sur	Isabela	West	3.7	-0.99697	-91.01602	1	1	0.2
570	Villamil	Dec	2002	23.7	Day	Landing	Isabela Sur	Isabela	West	3.7	-0.99697	-91.01602	2	5	0.16
571	Villamil	Dec	2002	23.7	Night	Landing	Isabela Sur	Isabela	West	1	-0.965	-90.976	1	3	1.5
572	Villamil	Dec	2002	23.7	Day	Landing	Isabela Sur	Isabela	West	17	-0.79173	-90.81927	2	4	0.5625
573	Villamil	Dec	2002	23.7	Day	Landing	Isabela Sur	Isabela	West	17	-0.79173	-90.81927	1	4	1.375
574	Villamil	Dec	2002	23.7	Day	Landing	Isabela Sur	Isabela	West	17	-0.79173	-90.81927	1	4	1.025
575	Villamil	Dec	2002	23.7	Night	Landing	Isabela Sur	Isabela	West	17	-0.79173	-90.81927	1	3	1.966666667
576	Villamil	Dec	2002	23.7	Day	Landing	Isabela Sur	Isabela	West	4.83	-1.0041	-91.039	1	4	1.6
577	Villamil	Dec	2002	23.7	Day	Landing	Isabela Sur	Isabela	West	4.83	-1.0041	-91.039	1	4	2.95
578	Villamil	Dec	2002	23.7	Day	Landing	Isabela Sur	Isabela	West	4.83	-1.0041	-91.039	1	4	2.275
579	Villamil	Dec	2002	23.7	Day	Landing	Isabela Sur	Isabela	West	4.83	-1.0041	-91.039	1	3	1.3
580	Villamil	Dec	2002	23.7	Day	Landing	Isabela Sur	Isabela	West	4.83	-1.0041	-91.039	1	4	2.95
581	Villamil	Dec	2002	23.7	Day	Landing	Isabela Sur	Isabela	West	4.83	-1.0041	-91.039	1	4	2.05
582	Villamil	Dec	2002	23.7	Day	Landing	Isabela Sur	Isabela	West	4.83	-1.0041	-91.039	2	4	1.3875
583	Villamil	Dec	2002	23.7	Day	Landing	Isabela Sur	Isabela	West	4.83	-1.0041	-91.039	1	4	1.4
584	Villamil	Dec	2002	23.7	Day	Landing	Isabela Sur	Isabela	West	4.83	-1.0041	-91.039	1	4	2.45
585	Villamil	Dec	2002	23.7	Day	Landing	Isabela Sur	Isabela	West	4.83	-1.0041	-91.039	1	4	2.225
586	Villamil	Dec	2002	23.7	Day	Landing	Isabela Sur	Isabela	West	4.83	-1.0041	-91.039	1	4	2.45
587	Villamil	Dec	2002	23.7	Day	Landing	Isabela Sur	Isabela	West	4.83	-1.0041	-91.039	1	4	1.3
588	Villamil	Dec	2002	23.7	Day	Landing	Isabela Sur	Isabela	West	4.83	-1.0041	-91.039	1	4	0.175
589	Villamil	Dec	2002	23.7	Day	Landing	Isabela Sur	Isabela	West	4.83	-1.0041	-91.039	1	4	0.45
590	Villamil	Dec	2002	23.7	Day	Landing	Isabela Sur	Isabela	West	4.83	-1.0041	-91.039	1	5	1
591	Villamil	Dec	2002	23.7	Day	Landing	Isabela Sur	Isabela	West	4.83	-1.0041	-91.039	1	4	1.25
592	Villamil	Dec	2002	23.7	Day	Landing	Isabela Sur	Isabela	West	4.83	-1.0041	-91.039	1	3	1.2
593	Villamil	Dec	2002	23.7	Day	Landing	Isabela Sur	Isabela	West	4.83	-1.0041	-91.039	1	5	1
594	Villamil	Dec	2002	23.7	Day	Landing	Isabela Sur	Isabela	West	4.83	-1.0041	-91.039	1	4	1.8
595	Villamil	Dec	2002	23.7	Day	Landing	Isabela Sur	Isabela	West	4.83	-1.0041	-91.039	1	4	1.25
596	Villamil	Dec	2002	23.7	Day	Landing	Isabela Sur	Isabela	West	4.83	-1.0041	-91.039	1	4	1.35
597	Villamil	Dec	2002	23.7	Day	Landing	Isabela Sur	Isabela	West	4.83	-1.0041	-91.039	1	3	1.166666667
598	Villamil	Dec	2002	23.7	Day	Landing	Isabela Sur	Isabela	West	4.83	-1.0041	-91.039	1	3	1.2
599	Villamil	Dec	2002	23.7	Day	Landing	Isabela Sur	Isabela	West	4.83	-1.0041	-91.039	2	4	0.4
600	Villamil	Dec	2002	23.7	Night	Landing	Isabela Sur	Isabela	West	4.83	-1.0041	-91.039	1	3	0.833333333
601	Villamil	Dec	2002	23.7	Day	Landing	Isabela Sur	Isabela	West	4.83	-1.0041	-91.039	1	4	0.75
602	Villamil	Dec	2002	23.7	Day	Landing	Isabela Sur	Isabela	West	4.83	-1.0041	-91.039	1	4	0.85
603	Villamil	Dec	2002	23.7	Day	Landing	Isabela Sur	Isabela	West	4.83	-1.0041	-91.039	1	4	0.675
604	Villamil	Dec	2002	23.7	Day	Landing	Isabela Sur	Isabela	West	4.83	-1.0041	-91.039	1	4	1.25
605	Villamil	Dec	2002	23.7	Day	Landing	Isabela Sur	Isabela	West	4.83	-1.0041	-91.039	1	3	1.833333333
606	Villamil	Dec	2002	23.7	Day	Landing	Isabela Sur	Isabela	West	4.83	-1.0041	-91.039	1	4	1.25
607	Villamil	Dec	2002	23.7	Day	Landing	Isabela Sur	Isabela	West	4.83	-1.0041	-91.039	1	3	0.6
608	Villamil	Dec	2002	23.7	Day	Landing	Isabela Sur	Isabela	West	4.83	-1.0041	-91.039	1	5	2.82
609	Villamil	Dec	2002	23.7	Day	Landing	Isabela Sur	Isabela	West	4.83	-1.0041	-91.039	2	4	0.875
610	Villamil	Dec	2002	23.7	Day	Landing	Isabela Sur	Isabela	West	4.83	-1.0041	-91.039	1	4	1.35
611	Villamil	Dec	2002	23.7	Day	Landing	Isabela Sur	Isabela	West	4.83	-1.0041	-91.039	1	4	3.175
612	Villamil	Dec	2002	23.7	Day	Landing	Isabela Sur	Isabela	West	4.83	-1.0041	-91.039	1	4	0.5
613	Villamil	Dec	2002	23.7	Day	Landing	Isabela Sur	Isabela	West	4.83	-1.0041	-91.039	1	3	3
614	Villamil	Dec	2002	23.7	Day	Landing	Isabela Sur	Isabela	West	4.83	-1.0041	-91.039	1	5	1
615	Villamil	Dec	2002	23.7	Day	Landing	Isabela Sur	Isabela	West	4.83	-1.0041	-91.039	1	4	2.45
616	Villamil	Dec	2002	23.7	Day	Landing	Isabela Sur	Isabela	West	4.83	-1.0041	-91.039	1	4	0.975
617	Villamil	Dec	2002	23.7	Day	Landing	Isabela Sur	Isabela	West	4.83	-1.0041	-91.039	1	4	1.375
618	Villamil	Dec	2002	23.7	Day	Landing	Isabela Sur	Isabela	West	4.83	-1.0041	-91.039	1	4	1.475
619	Villamil	Dec	2002	23.7	Night	Landing	Isabela Sur	Isabela	West	4.83	-1.0041	-91.039	1	3	1
620	Villamil	Dec	2002	23.7	Day	Landing	Isabela Sur	Isabela	West	4.83	-1.0041	-91.039	1	3	1.666666667
621	Villamil	Dec	2002	23.7	Day	Landing	Isabela Sur	Isabela	West	14.7	-1.05069	-91.17433	1	4	0.25
622	Villamil	Dec	2002	23.7	Day	Landing	Isabela Sur	Isabela	West	14.7	-1.05069	-91.17433	1	4	0.275
623	Villamil	Dec	2002	23.7	Day	Landing	Isabela Sur	Isabela	West	14.7	-1.05069	-91.17433	1	4	1.375
624	Villamil	Dec	2002	23.7	Night	Landing	Isabela Sur	Isabela	West	14.7	-1.05069	-91.17433	2	4	0.3375
625	Villamil	Dec	2002	23.7	Night	Landing	Isabela Sur	Isabela	West	14.7	-1.05069	-91.17433	1	4	0.275
626	Villamil	Dec	2002	23.7	Day	Landing	Isabela Sur	Isabela	West	14.7	-1.05069	-91.17433	1	4	0.8
627	Villamil	Dec	2002	23.7	Day	Landing	Isabela Sur	Isabela	West	14.7	-1.05069	-91.17433	1	15	0.82
628	Villamil	Dec	2002	23.7	Day	Landing	Isabela Sur	Isabela	West	14.7	-1.05069	-91.17433	1	10	1.45
629	Villamil	Dec	2002	23.7	Day	Landing	Isabela Sur	Isabela	West	14.7	-1.05069	-91.17433	1	20	1.205
630	Villamil	Dec	2002	23.7	Day	Landing	Isabela Sur	Isabela	West	0.52	-0.96708	-90.9665	1	4	0.85
631	Villamil	Dec	2002	23.7	Day	Landing	Isabela Sur	Isabela	West	0.52	-0.96708	-90.9665	1	4	0.35
632	Villamil	Dec	2002	23.7	Day	Landing	Isabela Sur	Isabela	West	0.52	-0.96708	-90.9665	1	5	0.84
633	Villamil	Dec	2002	23.7	Day	Landing	Isabela Sur	Isabela	West	0.52	-0.96708	-90.9665	1	4	0.175
634	Villamil	Dec	2002	23.7	Day	Landing	Isabela Sur	Isabela	West	0.52	-0.96708	-90.9665	1	5	1.44
635	Villamil	Dec	2002	23.7	Day	Landing	Isabela Sur	Isabela	West	0.52	-0.96708	-90.9665	1	4	1.8
636	Villamil	Dec	2002	23.7	Day	Landing	Isabela Sur	Isabela	West	0.52	-0.96708	-90.9665	1	4	0.625
637	Villamil	Dec	2002	23.7	Day	Landing	Isabela Sur	Isabela	West	0.52	-0.96708	-90.9665	1	4	1.475
638	Villamil	Dec	2002	23.7	Day	Landing	Isabela Sur	Isabela	West	0.52	-0.96708	-90.9665	1	4	2.625
639	Villamil	Dec	2002	23.7	Night	Landing	Isabela Sur	Isabela	West	1.93	-0.97723	-90.98803	2	4	0.45
640	Villamil	Dec	2002	23.7	Night	Landing	Isabela Sur	Isabela	West	1.93	-0.97723	-90.98803	2	3	0.716666667
641	Villamil	Dec	2002	23.7	Day	Landing	Isabela Sur	Isabela	West	1.93	-0.97723	-90.98803	2	4	0.5125
642	Villamil	Dec	2002	23.7	Night	Landing	Isabela Sur	Isabela	West	1.93	-0.97723	-90.98803	1	3	2.2
643	Villamil	Dec	2002	23.7	Day	Landing	Isabela Sur	Isabela	West	1.93	-0.97723	-90.98803	1	3	1.133333333
644	Villamil	Dec	2002	23.7	Day	Landing	Isabela Sur	Isabela	West	1.93	-0.97723	-90.98803	1	3	1.666666667
645	Villamil	Dec	2002	23.7	Day	Landing	Isabela Sur	Isabela	West	1.93	-0.97723	-90.98803	1	4	1.65
646	Villamil	Dec	2002	23.7	Day	Landing	Isabela Sur	Isabela	West	1.93	-0.97723	-90.98803	1	3	0.6
647	Villamil	Dec	2002	23.7	Day	Landing	Isabela Sur	Isabela	West	1.93	-0.97723	-90.98803	1	4	1.25
648	Villamil	Dec	2002	23.7	Day	Landing	Isabela Sur	Isabela	West	12.2	-1.0394	-91.1467	1	15	1
649	Villamil	Dec	2002	23.7	Day	Landing	Isabela Sur	Isabela	West	12.2	-1.0394	-91.1467	2	12	0.3
650	Villamil	Dec	2002	23.7	Night	Landing	Isabela Sur	Isabela	West	12.2	-1.0394	-91.1467	1	5	0.9
651	Villamil	Dec	2002	23.7	Day	Landing	Isabela Sur	Isabela	West	12.2	-1.0394	-91.1467	1	10	1.84
652	Villamil	Dec	2002	23.7	Day	Landing	Isabela Sur	Isabela	West	12.2	-1.0394	-91.1467	1	10	1.09
653	Villamil	Dec	2002	23.7	Day	Landing	Isabela Sur	Isabela	West	12.2	-1.0394	-91.1467	1	4	1.375
654	Villamil	Dec	2002	23.7	Day	Landing	Isabela Sur	Isabela	West	12.2	-1.0394	-91.1467	1	20	0.82
655	Villamil	Dec	2002	23.7	Day	Landing	Isabela Sur	Isabela	West	12.2	-1.0394	-91.1467	1	15	1.513333333
656	Villamil	Dec	2002	23.7	Day	Landing	Isabela Sur	Isabela	West	12.2	-1.0394	-91.1467	1	4	1.925
657	Villamil	Dec	2002	23.7	Day	Observer	Isabela Sur	Isabela	West	12.2	-1.0394	-91.1467	1	3	1.5
658	Villamil	Dec	2002	23.7	Day	Landing	Isabela Sur	Isabela	West	12.2	-1.0394	-91.1467	1	8	0.5625
659	Villamil	Dec	2002	23.7	Day	Landing	Isabela Sur	Isabela	West	22.7	-0.72072	-90.80723	1	4	0.275
660	Villamil	Dec	2002	23.7	Day	Landing	Isabela Sur	Isabela	West	34.2	-0.95519	-91.461	2	16	0.875
661	Villamil	Dec	2002	23.7	Day	Landing	Isabela Sur	Isabela	West	34.2	-0.95519	-91.461	2	20	0.6475
662	Villamil	Dec	2002	23.7	Day	Landing	Isabela Sur	Isabela	West	34.2	-0.95519	-91.461	1	18	0.683333333
663	Villamil	Dec	2002	23.7	Day	Landing	Isabela Sur	Isabela	West	34.2	-0.95519	-91.461	1	20	1.295
664	Villamil	Dec	2002	23.7	Day	Landing	Isabela Sur	Isabela	West	34.2	-0.95519	-91.461	1	6	0.383333333
665	Villamil	Dec	2002	23.7	Day	Landing	Isabela Sur	Isabela	West	6.42	-0.9896	-90.8706	1	3	1.666666667
666	Villamil	Dec	2002	23.7	Day	Landing	Isabela Sur	Isabela	West	9.18	-1.02	-91.1	1	5	0.86
667	Villamil	Dec	2002	23.7	Day	Landing	Isabela Sur	Isabela	West	9.18	-1.02	-91.1	1	4	1.075
668	Villamil	Dec	2002	23.7	Day	Landing	Isabela Sur	Isabela	West	9.18	-1.02	-91.1	1	4	1.25
669	Villamil	Dec	2002	23.7	Day	Landing	Isabela Sur	Isabela	West	9.18	-1.02	-91.1	1	4	0.725
670	Villamil	Dec	2002	23.7	Day	Landing	Isabela Sur	Isabela	West	9.18	-1.02	-91.1	1	4	0.975
671	Villamil	Dec	2002	23.7	Day	Landing	Isabela Sur	Isabela	West	9.18	-1.02	-91.1	1	5	2.1
672	Villamil	Dec	2002	23.7	Day	Landing	Isabela Sur	Isabela	West	9.18	-1.02	-91.1	1	4	2.725
673	Villamil	Dec	2002	23.7	Day	Landing	Isabela Sur	Isabela	West	9.18	-1.02	-91.1	1	4	0.275
674	Villamil	Dec	2002	23.7	Day	Landing	Isabela Sur	Isabela	West	9.18	-1.02	-91.1	1	4	0.9
675	Villamil	Dec	2002	23.7	Day	Landing	Isabela Sur	Isabela	West	9.18	-1.02	-91.1	1	4	2.05
676	Villamil	Dec	2002	23.7	Day	Landing	Isabela Sur	Isabela	West	9.18	-1.02	-91.1	1	4	1.3
677	Villamil	Dec	2002	23.7	Day	Landing	Isabela Sur	Isabela	West	9.18	-1.02	-91.1	2	4	1.5875
678	Villamil	Dec	2002	23.7	Day	Landing	Isabela Sur	Isabela	West	9.18	-1.02	-91.1	1	4	1.65
679	Villamil	Dec	2002	23.7	Day	Landing	Isabela Sur	Isabela	West	9.18	-1.02	-91.1	1	4	1.8
680	Villamil	Dec	2002	23.7	Day	Landing	Isabela Sur	Isabela	West	9.18	-1.02	-91.1	1	4	1.825
681	Villamil	Dec	2002	23.7	Day	Landing	Isabela Sur	Isabela	West	9.18	-1.02	-91.1	1	4	1.375
682	Villamil	Dec	2002	23.7	Day	Landing	Isabela Sur	Isabela	West	9.18	-1.02	-91.1	1	4	2.5
683	Villamil	Dec	2002	23.7	Day	Landing	Isabela Sur	Isabela	West	9.18	-1.02	-91.1	1	4	2.375
684	Villamil	Dec	2002	23.7	Day	Landing	Isabela Sur	Isabela	West	9.18	-1.02	-91.1	1	4	2.325
685	Villamil	Dec	2002	23.7	Day	Landing	Isabela Sur	Isabela	West	9.18	-1.02	-91.1	1	3	1.966666667
686	Villamil	Dec	2002	23.7	Day	Landing	Isabela Sur	Isabela	West	9.18	-1.02	-91.1	2	4	1.1375
687	Villamil	Dec	2002	23.7	Day	Landing	Isabela Sur	Isabela	West	9.18	-1.02	-91.1	1	4	1.7
688	Villamil	Dec	2002	23.7	Day	Landing	Isabela Sur	Isabela	West	9.18	-1.02	-91.1	1	3	0.766666667
689	Villamil	Dec	2002	23.7	Day	Landing	Isabela Sur	Isabela	West	5.79	-0.9802	-90.8703	2	2	0.35
690	Villamil	Dec	2002	23.7	Day	Landing	Isabela Sur	Isabela	West	1.21	-0.978203	-90.95763	1	4	0.5
691	Villamil	Dec	2002	23.7	Day	Landing	Isabela Sur	Isabela	West	1.21	-0.978203	-90.95763	1	5	1.04
692	Villamil	Dec	2002	23.7	Day	Landing	Isabela Sur	Isabela	West	1.21	-0.978203	-90.95763	1	4	1.025
693	Villamil	Dec	2002	23.7	Day	Landing	Isabela Sur	Isabela	West	1.21	-0.978203	-90.95763	1	3	0.466666667
694	Villamil	Dec	2002	23.7	Day	Landing	Isabela Sur	Isabela	West	1.21	-0.978203	-90.95763	1	4	0.4
695	Villamil	Dec	2002	23.7	Day	Landing	Isabela Sur	Isabela	West	1.21	-0.978203	-90.95763	1	3	0.3
696	Villamil	Dec	2002	23.7	Day	Landing	Isabela Sur	Isabela	West	1.21	-0.978203	-90.95763	1	2	0.35
697	Villamil	Dec	2002	23.7	Day	Landing	Isabela Sur	Isabela	West	1.21	-0.978203	-90.95763	1	5	1.28
698	Villamil	Dec	2002	23.7	Day	Landing	Isabela Sur	Isabela	West	1.21	-0.978203	-90.95763	1	4	0.5
699	Villamil	Dec	2002	23.7	Day	Landing	Isabela Sur	Isabela	West	1.21	-0.978203	-90.95763	1	3	1.033333333
700	Villamil	Dec	2002	23.7	Day	Landing	Isabela Sur	Isabela	West	1.21	-0.978203	-90.95763	1	4	0.9
701	Villamil	Dec	2002	23.7	Day	Landing	Isabela Sur	Isabela	West	2.1	-0.9711	-90.9343	1	4	1.6
702	Villamil	Dec	2002	23.7	Day	Landing	Isabela Sur	Isabela	West	2.1	-0.9711	-90.9343	1	4	0.45
703	Villamil	Dec	2002	23.7	Day	Landing	Isabela Sur	Isabela	West	2.1	-0.9711	-90.9343	1	4	0.75
704	Villamil	Dec	2002	23.7	Day	Landing	Isabela Sur	Isabela	West	2.1	-0.9711	-90.9343	1	4	1.125
705	Villamil	Dec	2002	23.7	Day	Landing	Isabela Sur	Isabela	West	2.1	-0.9711	-90.9343	1	4	0.225
706	Villamil	Dec	2002	23.7	Day	Landing	Isabela Sur	Isabela	West	14.9	-1.04912	-91.18457	1	15	0.24
707	Villamil	Dec	2002	23.7	Day	Landing	Isabela Sur	Isabela	West	14.9	-1.04912	-91.18457	1	3	0.166666667
708	Villamil	Dec	2002	23.7	Day	Landing	Isabela Sur	Isabela	West	14.9	-1.04912	-91.18457	2	10	1.16
709	Villamil	Dec	2002	23.7	Day	Landing	Isabela Sur	Isabela	West	14.9	-1.04912	-91.18457	1	10	1.32
710	Villamil	Dec	2002	23.7	Day	Landing	Isabela Sur	Isabela	West	14.9	-1.04912	-91.18457	1	4	1.475
711	Villamil	Dec	2002	23.7	Day	Landing	Isabela Sur	Isabela	West	6.56	-1.01864	-91.05577	1	4	1.125
712	Villamil	Dec	2002	23.7	Day	Landing	Isabela Sur	Isabela	West	6.56	-1.01864	-91.05577	1	4	1.125
713	Villamil	Dec	2002	23.7	Day	Landing	Isabela Sur	Isabela	West	6.56	-1.01864	-91.05577	1	4	1.125
714	Villamil	Dec	2002	23.7	Day	Landing	Isabela Sur	Isabela	West	6.56	-1.01864	-91.05577	1	3	0.766666667
715	Villamil	Dec	2002	23.7	Day	Landing	Isabela Sur	Isabela	West	6.56	-1.01864	-91.05577	1	1	1.1
716	Villamil	Dec	2002	23.7	Day	Landing	Isabela Sur	Isabela	West	6.56	-1.01864	-91.05577	1	4	0.85
717	Villamil	Dec	2002	23.7	Day	Landing	Isabela Sur	Isabela	West	6.56	-1.01864	-91.05577	1	4	1.475
718	Villamil	Dec	2002	23.7	Day	Landing	Isabela Sur	Isabela	West	6.56	-1.01864	-91.05577	1	4	1.2
719	Villamil	Dec	2002	23.7	Day	Landing	Isabela Sur	Isabela	West	6.56	-1.01864	-91.05577	1	4	0.85
720	Villamil	Dec	2002	23.7	Day	Landing	Isabela Sur	Isabela	West	6.56	-1.01864	-91.05577	1	4	1.925
721	Villamil	Dec	2002	23.7	Day	Landing	Isabela Sur	Isabela	West	6.56	-1.01864	-91.05577	1	4	1.125
722	Villamil	Dec	2002	23.7	Day	Landing	Isabela Sur	Isabela	West	6.56	-1.01864	-91.05577	1	4	0.85
723	Villamil	Dec	2002	23.7	Day	Landing	Isabela Sur	Isabela	West	6.56	-1.01864	-91.05577	1	3	0.3
724	Villamil	Dec	2002	23.7	Day	Landing	Isabela Sur	Isabela	West	6.56	-1.01864	-91.05577	1	4	1.025
725	Villamil	Dec	2002	23.7	Day	Landing	Isabela Sur	Isabela	West	6.56	-1.01864	-91.05577	1	4	1.25
726	Villamil	Dec	2002	23.7	Day	Landing	Isabela Sur	Isabela	West	6.56	-1.01864	-91.05577	1	4	0.9
727	Villamil	Dec	2002	23.7	Day	Landing	Isabela Sur	Isabela	West	6.56	-1.01864	-91.05577	1	4	0.85
728	Villamil	Dec	2002	23.7	Day	Landing	Isabela Sur	Isabela	West	6.56	-1.01864	-91.05577	1	4	0.625
729	Villamil	Dec	2002	23.7	Day	Landing	Isabela Sur	Isabela	West	6.56	-1.01864	-91.05577	1	4	1.375
730	Villamil	Dec	2002	23.7	Day	Landing	Isabela Sur	Isabela	West	6.56	-1.01864	-91.05577	1	4	1.7
731	Villamil	Dec	2002	23.7	Day	Landing	Isabela Sur	Isabela	West	6.56	-1.01864	-91.05577	1	3	1.733333333
732	Villamil	Dec	2002	23.7	Day	Landing	Isabela Sur	Isabela	West	6.56	-1.01864	-91.05577	1	4	1.925
733	Villamil	Dec	2002	23.7	Day	Landing	Isabela Sur	Isabela	West	6.56	-1.01864	-91.05577	1	4	0.9
734	Villamil	Dec	2002	23.7	Day	Landing	Isabela Sur	Isabela	West	6.56	-1.01864	-91.05577	1	4	2.2
735	Villamil	Dec	2002	23.7	Day	Landing	Isabela Sur	Isabela	West	6.56	-1.01864	-91.05577	1	4	1.475
736	Villamil	Dec	2002	23.7	Day	Landing	Isabela Sur	Isabela	West	6.56	-1.01864	-91.05577	1	4	0.375
737	Villamil	Dec	2002	23.7	Day	Landing	Isabela Sur	Isabela	West	6.56	-1.01864	-91.05577	1	4	1.575
738	Villamil	Dec	2002	23.7	Day	Landing	Isabela Sur	Isabela	West	6.56	-1.01864	-91.05577	1	4	1.25
739	Villamil	Dec	2002	23.7	Day	Landing	Isabela Sur	Isabela	West	6.56	-1.01864	-91.05577	1	3	0.666666667
740	Villamil	Dec	2002	23.7	Day	Landing	Isabela Sur	Isabela	West	6.56	-1.01864	-91.05577	2	4	1.1375
741	Villamil	Dec	2002	23.7	Day	Landing	Isabela Sur	Isabela	West	6.56	-1.01864	-91.05577	1	4	1.25
742	Villamil	Dec	2002	23.7	Day	Landing	Isabela Sur	Isabela	West	6.56	-1.01864	-91.05577	1	4	0.8
743	Villamil	Dec	2002	23.7	Day	Landing	Isabela Sur	Isabela	West	6.56	-1.01864	-91.05577	1	4	0.8
744	Villamil	Dec	2002	23.7	Day	Landing	Isabela Sur	Isabela	West	6.56	-1.01864	-91.05577	1	4	1.875
745	Villamil	Dec	2002	23.7	Day	Landing	Isabela Sur	Isabela	West	6.56	-1.01864	-91.05577	1	4	1.025
746	Villamil	Dec	2002	23.7	Day	Landing	Isabela Sur	Isabela	West	6.56	-1.01864	-91.05577	1	2	0.8
747	Villamil	Dec	2002	23.7	Day	Landing	Isabela Sur	Isabela	West	6.56	-1.01864	-91.05577	1	3	1.833333333
748	Villamil	Dec	2002	23.7	Day	Landing	Isabela Sur	Isabela	West	6.56	-1.01864	-91.05577	1	4	1.6
749	Villamil	Dec	2002	23.7	Day	Landing	Isabela Sur	Isabela	West	6.56	-1.01864	-91.05577	1	3	2.266666667
750	Villamil	Dec	2002	23.7	Day	Landing	Isabela Sur	Isabela	West	6.56	-1.01864	-91.05577	1	4	2.5
751	Villamil	Dec	2002	23.7	Day	Landing	Isabela Sur	Isabela	West	6.56	-1.01864	-91.05577	1	4	1.375
752	Villamil	Dec	2002	23.7	Day	Landing	Isabela Sur	Isabela	West	6.56	-1.01864	-91.05577	1	3	0.766666667
753	Villamil	Dec	2002	23.7	Day	Landing	Isabela Sur	Isabela	West	6.56	-1.01864	-91.05577	1	4	1.925
754	Villamil	Dec	2002	23.7	Day	Landing	Isabela Sur	Isabela	West	18	-1.0358	-91.2282	1	8	0.85
755	Villamil	Dec	2002	23.7	Day	Landing	Isabela Sur	Isabela	West	18	-1.0358	-91.2282	1	8	0.3375
756	Villamil	Dec	2002	23.7	Day	Landing	Isabela Sur	Isabela	West	18	-1.0358	-91.2282	2	20	0.535
757	Villamil	Dec	2002	23.7	Day	Landing	Isabela Sur	Isabela	West	18	-1.0358	-91.2282	1	20	0.705
758	Villamil	Dec	2002	23.7	Day	Landing	Isabela Sur	Isabela	West	18	-1.0358	-91.2282	2	8	0.6375
759	Villamil	Dec	2002	23.7	Day	Landing	Isabela Sur	Isabela	West	18	-1.0358	-91.2282	1	6	0.533333333
760	Villamil	Dec	2002	23.7	Day	Landing	Isabela Sur	Isabela	West	18	-1.0358	-91.2282	1	3	5.466666667
761	Villamil	Dec	2002	23.7	Day	Landing	Isabela Sur	Isabela	West	18	-1.0358	-91.2282	1	4	2
762	Villamil	Dec	2002	23.7	Day	Landing	Isabela Sur	Isabela	West	18	-1.0358	-91.2282	1	4	1.375
763	Ayora	Sep	2002	21.4	Night	Observer	Santa Cruz	Santa Cruz	Centre- South	10	-0.68227	-90.19071	1	6	0.372222222
764	Ayora	Sep	2002	21.4	Day	Landing	Santa Cruz	Santa Cruz	Centre- South	9.51	-0.75504	-90.42136	1	2	0.8
765	Ayora	Sep	2002	21.4	Day	Landing	Santa Cruz	Santa Cruz	Centre- South	14	-0.73309	-90.4665	1	3	0.333333333
766	Ayora	Sep	2002	21.4	Day	Observer	Santa Cruz	Santa Cruz	Centre- South	26.5	-0.58467	-90.53194	1	8	0.075
767	Ayora	Sep	2002	21.4	Night	Landing	Santa Cruz	Santa Cruz	Centre- South	9.51	-0.75504	-90.42136	1	4	0.75
768	Ayora	Sep	2002	21.4	Day	Landing	Santa Cruz	Santa Cruz	Centre- South	14	-0.73309	-90.4665	1	3	0.3
769	Ayora	Sep	2002	21.4	Day	Landing	Santa Cruz	Santa Cruz	Centre- South	7.42	-0.71	-90.2128	1	4	0.625
770	Ayora	Sep	2002	21.4	Night	Landing	Santa Cruz	Santa Cruz	Centre- South	23.6	-0.6042	-90.5411	1	5	0.18
771	Ayora	Sep	2002	21.4	Day	Landing	Santa Cruz	Santa Cruz	Centre- South	7.42	-0.71	-90.2128	1	4	0.55
772	Ayora	Sep	2002	21.4	Day	Landing	Santa Cruz	Santa Cruz	Centre- South	11.3	-0.7485	-90.4464	2	4	0.1375
773	Ayora	Sep	2002	21.4	Day	Landing	Santa Cruz	Santa Cruz	Centre- South	11.3	-0.7485	-90.4464	2	3	0.077777778
774	Ayora	Sep	2002	21.4	Night	Landing	Santa Cruz	Santa Cruz	Centre- South	9.51	-0.75504	-90.42136	1	4	0.125
775	Ayora	Sep	2002	21.4	Day	Landing	Santa Cruz	Santa Cruz	Centre- South	9.51	-0.75504	-90.42136	1	4	0.225
776	Ayora	Sep	2002	21.4	Day	Landing	Santa Cruz	Santa Cruz	Centre- South	21.2	-0.654	-90.5493	1	2	0.15
777	Ayora	Sep	2002	21.4	Day	Landing	Santa Cruz	Santa Cruz	Centre- South	14	-0.73309	-90.4665	1	5	0.9
778	Ayora	Sep	2002	21.4	Day	Landing	Santa Cruz	Santa Cruz	Centre- South	11.3	-0.7485	-90.4464	2	4	1
779	Ayora	Sep	2002	21.4	Day	Landing	Santa Cruz	Santa Cruz	Centre- South	5.62	-0.7354	-90.2324	1	5	0.1
780	Ayora	Sep	2002	21.4	Night	Landing	Santa Cruz	Santa Cruz	Centre- South	14.6	-0.7236	-90.4896	1	3	0.166666667
781	Ayora	Sep	2002	21.4	Day	Landing	Santa Cruz	Santa Cruz	Centre- South	11.3	-0.7485	-90.4464	1	4	0.45
782	Ayora	Sep	2002	21.4	Night	Landing	Santa Cruz	Santa Cruz	Centre- South	14	-0.73309	-90.4665	2	3	0.033333333
783	Ayora	Sep	2002	21.4	Night	Landing	Santa Cruz	Santa Cruz	Centre- South	14	-0.73309	-90.4665	2	6	0.116666667
784	Ayora	Sep	2002	21.4	Night	Landing	Santa Cruz	Santa Cruz	Centre- South	9.51	-0.75504	-90.42136	1	2	0.25
785	Ayora	Sep	2002	21.4	Night	Landing	Santa Cruz	Santa Cruz	Centre- South	21.2	-0.654	-90.5493	1	6	0.083333333
786	Ayora	Sep	2002	21.4	Day	Landing	Santa Cruz	Santa Cruz	Centre- South	14.6	-0.7236	-90.4896	1	3	0.9
787	Ayora	Sep	2002	21.4	Night	Landing	Santa Cruz	Santa Cruz	Centre- South	21.2	-0.654	-90.5493	1	6	1.433333333
788	Ayora	Sep	2002	21.4	Day	Landing	Santa Cruz	Santa Cruz	Centre- South	12.7	-0.6476	-90.1808	1	5	0.5
789	Ayora	Sep	2002	21.4	Day	Landing	Santa Cruz	Santa Cruz	Centre- South	5.62	-0.7354	-90.2324	1	4	0.466666667
790	Ayora	Sep	2002	21.4	Night	Landing	Santa Cruz	Santa Cruz	Centre- South	21.2	-0.654	-90.5493	1	5	0.1
791	Ayora	Sep	2002	21.4	Day	Landing	Santa Cruz	Santa Cruz	Centre- South	14	-0.73309	-90.4665	1	3	0.066666667
792	Ayora	Sep	2002	21.4	Day	Landing	Santa Cruz	Santa Cruz	Centre- South	26.5	-0.57354	-90.53749	1	4	0.125
793	Ayora	Sep	2002	21.4	Night	Landing	Santa Cruz	Santa Cruz	Centre- South	7.42	-0.71	-90.2128	1	5	0.14
794	Ayora	Sep	2002	21.4	Day	Landing	Santa Cruz	Santa Cruz	Centre- South	13	-0.74564	-90.44894	1	5	0.72
795	Ayora	Sep	2002	21.4	Night	Landing	Santa Cruz	Santa Cruz	Centre- South	28.8	-0.5465	-90.5233	1	9	0.444444444
796	Ayora	Sep	2002	21.4	Day	Landing	Santa Cruz	Santa Cruz	Centre- South	9.51	-0.75504	-90.42136	1	6	0.033333333
797	Ayora	Sep	2002	21.4	Night	Landing	Santa Cruz	Santa Cruz	Centre- South	14	-0.73309	-90.4665	1	4	0.125
798	Ayora	Sep	2002	21.4	Night	Landing	Santa Cruz	Santa Cruz	Centre- South	14	-0.73309	-90.4665	1	4	0.175
799	Ayora	Sep	2002	21.4	Day	Landing	Santa Cruz	Santa Cruz	Centre- South	14	-0.73309	-90.4665	1	4	0.35
800	Ayora	Sep	2002	21.4	Day	Landing	Santa Cruz	Santa Cruz	Centre- South	7.42	-0.71	-90.2128	1	3	0.766666667
801	Ayora	Sep	2002	21.4	Day	Landing	Santa Cruz	Santa Cruz	Centre- South	14	-0.73309	-90.4665	2	6	0.133333333
802	Ayora	Sep	2002	21.4	Day	Landing	Santa Cruz	Santa Cruz	Centre- South	7.42	-0.71	-90.2128	1	3	0.433333333
803	Ayora	Sep	2002	21.4	Day	Landing	Santa Cruz	Santa Cruz	Centre- South	7.42	-0.71	-90.2128	1	4	0.458333333
804	Ayora	Sep	2002	21.4	Night	Landing	Santa Cruz	Santa Cruz	Centre- South	13.8	-0.73309	-90.4665	1	4	0.15
805	Ayora	Sep	2002	21.4	Day	Landing	Santa Cruz	Santa Cruz	Centre- South	7.42	-0.71	-90.2128	2	5	0.21
806	Ayora	Sep	2002	21.4	Day	Landing	Santa Cruz	Santa Cruz	Centre- South	14	-0.73309	-90.4665	2	4	0.4
807	Ayora	Sep	2002	21.4	Day	Landing	Santa Cruz	Santa Cruz	Centre- South	7.42	-0.71	-90.2128	1	5	0.46
808	Ayora	Sep	2002	21.4	Day	Landing	Santa Cruz	Santa Cruz	Centre- South	21.2	-0.654	-90.5493	2	6	0.15
809	Ayora	Sep	2002	21.4	Night	Landing	Santa Cruz	Santa Cruz	Centre- South	39.5	-0.4888	-90.347	2	4	0.1125
810	Ayora	Sep	2002	21.4	Day	Landing	Santa Cruz	Santa Cruz	Centre- South	14	-0.73309	-90.4665	1	8	0.1125
811	Ayora	Sep	2002	21.4	Night	Landing	Santa Cruz	Santa Cruz	Centre- South	24.6	-0.4984	-90.2414	1	16	0.03125
812	Ayora	Sep	2002	21.4	Day	Landing	Santa Cruz	Santa Cruz	Centre- South	11.3	-0.7485	-90.4464	1	3	0.066666667
813	Ayora	Sep	2002	21.4	Night	Landing	Santa Cruz	Santa Cruz	Centre- South	13	-0.74564	-90.44894	1	7	0.071428571
814	Ayora	Sep	2002	21.4	Night	Landing	Santa Cruz	Santa Cruz	Centre- South	9.51	-0.75504	-90.42136	1	3	0.166666667
815	Ayora	Sep	2002	21.4	Night	Landing	Santa Cruz	Santa Cruz	Centre- South	14.6	-0.7236	-90.4896	1	4	0.4
816	Ayora	Sep	2002	21.4	Night	Landing	Santa Cruz	Santa Cruz	Centre- South	14.6	-0.7236	-90.4896	1	5	0.1
817	Ayora	Sep	2002	21.4	Night	Landing	Santa Cruz	Santa Cruz	Centre- South	17.4	-0.7097	-90.5209	1	5	0.08
818	Ayora	Sep	2002	21.4	Night	Landing	Santa Cruz	Santa Cruz	Centre- South	21.2	-0.654	-90.5493	2	3	0.226666667
819	Ayora	Sep	2002	21.4	Night	Landing	Santa Cruz	Santa Cruz	Centre- South	14	-0.73309	-90.4665	1	4	0.325
820	Ayora	Sep	2002	21.4	Day	Landing	Santa Cruz	Santa Cruz	Centre- South	7.42	-0.71	-90.2128	1	3	0.366666667
821	Ayora	Sep	2002	21.4	Day	Landing	Santa Cruz	Santa Cruz	Centre- South	7.42	-0.71	-90.2128	1	5	0.28
822	Ayora	Sep	2002	21.4	Day	Observer	Santa Cruz	Santa Cruz	Centre- South	10	-0.6853	-90.19344	1	2	3.1
823	Ayora	Sep	2002	21.4	Night	Landing	Santa Cruz	Santa Cruz	Centre- South	14.6	-0.7236	-90.4896	2	2.5	0.24
824	Ayora	Sep	2002	21.4	Night	Landing	Santa Cruz	Santa Cruz	Centre- South	14.6	-0.7236	-90.4896	1	4	0.05
825	Ayora	Sep	2002	21.4	Day	Landing	Santa Cruz	Santa Cruz	Centre- South	7.42	-0.71	-90.2128	1	4	0.55
826	Ayora	Sep	2002	21.4	Night	Landing	Santa Cruz	Santa Cruz	Centre- South	21.2	-0.654	-90.5493	1	4	0.05
827	Ayora	Sep	2002	21.4	Day	Landing	Santa Cruz	Santa Cruz	Centre- South	7.42	-0.71	-90.2128	1	4	0.4
828	Ayora	Sep	2002	21.3	Night	Landing	Santa Fe	Santa Fe	Centre- South	14.8	-0.795	-90.0667	2	6	0.833333333
829	Ayora	Sep	2002	22.4	Day	Observer	Santiago	Santiago	Centre- South	40.6	-0.3518	-90.6716	1	5	0.2
830	Ayora	Sep	2002	22.4	Day	Landing	Santiago	Santiago	Centre- South	49.9	-0.23399	-90.58126	1	10	0.09
831	Ayora	Sep	2002	22.4	Night	Landing	Santiago	Santiago	Centre- South	40.6	-0.3518	-90.6716	1	12	0.566666667
832	Ayora	Sep	2002	22.4	Day	Landing	Santiago	Santiago	Centre- South	51.3	-0.28955	-90.92695	2	6	0.041666667
833	Ayora	Sep	2002	22.4	Night	Landing	Santiago	Santiago	Centre- South	45.8	-0.1917	-90.6472	2	15	0.007777778
834	Ayora	Sep	2002	22.4	Night	Landing	Santiago	Santiago	Centre- South	60.4	-0.15665	-90.73737	2	4	0.1125
835	Ayora	Sep	2002	22.4	Night	Landing	Santiago	Santiago	Centre- South	51.3	-0.28955	-90.92695	2	2	0.125
836	Ayora	Oct	2002	21.7	Day	Landing	Santa Cruz	Santa Cruz	Centre- South	5.62	-0.7354	-90.2324	1	4	0.45
837	Ayora	Oct	2002	21.7	Day	Landing	Santa Cruz	Santa Cruz	Centre- South	5.62	-0.7354	-90.2324	1	4	1.15
838	Ayora	Oct	2002	21.7	Day	Landing	Santa Cruz	Santa Cruz	Centre- South	9.51	-0.75504	-90.42136	2	5	0.18
839	Ayora	Oct	2002	21.7	Night	Landing	Santa Cruz	Santa Cruz	Centre- South	14.6	-0.7236	-90.4896	2	4.5	0.066666667
840	Ayora	Oct	2002	21.7	Day	Landing	Santa Cruz	Santa Cruz	Centre- South	7.42	-0.71	-90.2128	2	3	0.15
841	Ayora	Oct	2002	21.7	Night	Landing	Santa Cruz	Santa Cruz	Centre- South	13	-0.74564	-90.44894	1	4	0.1
842	Ayora	Oct	2002	21.7	Day	Landing	Santa Cruz	Santa Cruz	Centre- South	14	-0.73309	-90.4665	1	5	0.2
843	Ayora	Oct	2002	21.7	Night	Landing	Santa Cruz	Santa Cruz	Centre- South	14.6	-0.7236	-90.4896	1	5	0.36
844	Ayora	Oct	2002	21.7	Night	Landing	Santa Cruz	Santa Cruz	Centre- South	5.62	-0.7354	-90.2324	1	4	0.2
845	Ayora	Oct	2002	21.7	Night	Landing	Santa Cruz	Santa Cruz	Centre- South	13	-0.74564	-90.44894	2	3.5	0.128571429
846	Ayora	Oct	2002	21.7	Day	Landing	Santa Cruz	Santa Cruz	Centre- South	11.3	-0.7485	-90.4464	2	4	0.175
847	Ayora	Oct	2002	21.7	Day	Landing	Santa Cruz	Santa Cruz	Centre- South	11.3	-0.7485	-90.4464	1	5	0.1
848	Ayora	Oct	2002	21.7	Day	Landing	Santa Cruz	Santa Cruz	Centre- South	11.3	-0.7485	-90.4464	1	5	0.28
849	Ayora	Oct	2002	21.7	Night	Landing	Santa Cruz	Santa Cruz	Centre- South	14.6	-0.7236	-90.4896	1	4	0.375
850	Ayora	Oct	2002	21.7	Day	Landing	Santa Cruz	Santa Cruz	Centre- South	10	-0.68739	-90.19251	1	4	0.375
851	Ayora	Oct	2002	21.7	Day	Landing	Santa Cruz	Santa Cruz	Centre- South	9.51	-0.75504	-90.42136	1	3	0.333333333
852	Ayora	Oct	2002	21.7	Day	Landing	Santa Cruz	Santa Cruz	Centre- South	9.51	-0.75504	-90.42136	1	4	0.125
853	Ayora	Oct	2002	21.7	Day	Landing	Santa Cruz	Santa Cruz	Centre- South	11.3	-0.7485	-90.4464	2	3	0.233333333
854	Ayora	Oct	2002	21.7	Day	Landing	Santa Cruz	Santa Cruz	Centre- South	10	-0.68739	-90.19251	1	4	0.4
855	Ayora	Oct	2002	21.7	Night	Landing	Santa Cruz	Santa Cruz	Centre- South	14	-0.73309	-90.4665	1	4	0.75
856	Ayora	Oct	2002	21.7	Day	Landing	Santa Cruz	Santa Cruz	Centre- South	13	-0.74564	-90.44894	1	4	0.45
857	Ayora	Oct	2002	21.7	Day	Landing	Santa Cruz	Santa Cruz	Centre- South	9.51	-0.75504	-90.42136	1	7	0.257142857
858	Ayora	Oct	2002	21.7	Day	Landing	Santa Cruz	Santa Cruz	Centre- South	11.3	-0.7485	-90.4464	1	7	0.1
859	Ayora	Oct	2002	21.7	Day	Landing	Santa Cruz	Santa Cruz	Centre- South	7.42	-0.71	-90.2128	1	5	0.54
860	Ayora	Oct	2002	21.7	Day	Landing	Santa Cruz	Santa Cruz	Centre- South	11.3	-0.7485	-90.4464	1	7	0.128571429
861	Ayora	Oct	2002	21.7	Day	Landing	Santa Cruz	Santa Cruz	Centre- South	9.51	-0.75504	-90.42136	1	4	0.425
862	Ayora	Oct	2002	21.7	Day	Landing	Santa Cruz	Santa Cruz	Centre- South	11.3	-0.7485	-90.4464	1	5	0.18
863	Ayora	Oct	2002	21.7	Day	Landing	Santa Cruz	Santa Cruz	Centre- South	9.51	-0.75504	-90.42136	1	5	0.1
864	Ayora	Oct	2002	21.7	Night	Landing	Santa Cruz	Santa Cruz	Centre- South	9.51	-0.75504	-90.42136	1	8	0.0625
865	Ayora	Oct	2002	21.7	Day	Landing	Santa Cruz	Santa Cruz	Centre- South	21.2	-0.654	-90.5493	1	6	1.966666667
866	Ayora	Oct	2002	21.7	Night	Landing	Santa Cruz	Santa Cruz	Centre- South	14	-0.73309	-90.4665	1	4	0.1
867	Ayora	Oct	2002	21.7	Night	Landing	Santa Cruz	Santa Cruz	Centre- South	9.51	-0.75504	-90.42136	1	10	0.2
868	Ayora	Oct	2002	21.7	Night	Landing	Santa Cruz	Santa Cruz	Centre- South	11.3	-0.7485	-90.4464	2	5	0.05
869	Ayora	Oct	2002	21.7	Night	Landing	Santa Cruz	Santa Cruz	Centre- South	13	-0.74564	-90.44894	1	8	0.1125
870	Ayora	Oct	2002	21.7	Day	Landing	Santa Cruz	Santa Cruz	Centre- South	11.3	-0.7485	-90.4464	2	3	0.25
871	Ayora	Oct	2002	21.7	Night	Landing	Santa Cruz	Santa Cruz	Centre- South	14.6	-0.7236	-90.4896	1	10	0.18
872	Ayora	Oct	2002	21.7	Day	Landing	Santa Cruz	Santa Cruz	Centre- South	11.3	-0.7485	-90.4464	1	3	2
873	Ayora	Oct	2002	21.7	Night	Landing	Santa Cruz	Santa Cruz	Centre- South	14	-0.73309	-90.4665	1	5	0.04
874	Ayora	Oct	2002	21.7	Day	Landing	Santa Cruz	Santa Cruz	Centre- South	2.78	-0.77996	-90.3263	1	3	0.6
875	Ayora	Oct	2002	21.7	Night	Landing	Santa Cruz	Santa Cruz	Centre- South	5.62	-0.7354	-90.2324	1	4	0.125
876	Ayora	Oct	2002	21.7	Day	Landing	Santa Cruz	Santa Cruz	Centre- South	7.42	-0.71	-90.2128	1	4	0.225
877	Ayora	Oct	2002	21.7	Day	Landing	Santa Cruz	Santa Cruz	Centre- South	9.51	-0.75504	-90.42136	2	2.5	0.2
878	Ayora	Oct	2002	21.7	Night	Landing	Santa Cruz	Santa Cruz	Centre- South	14.6	-0.7236	-90.4896	1	3	0.466666667
879	Ayora	Oct	2002	21.7	Night	Observer	Santa Cruz	Santa Cruz	Centre- South	9.51	-0.77244	-90.35177	1	3	0.533333333
880	Ayora	Oct	2002	21.7	Night	Observer	Santa Cruz	Santa Cruz	Centre- South	11.3	-0.76013	-90.42018	2	5	0.053333333
881	Ayora	Oct	2002	21.7	Night	Landing	Santa Cruz	Santa Cruz	Centre- South	11.3	-0.7485	-90.4464	2	4	0.179166667
882	Ayora	Oct	2002	21.7	Night	Landing	Santa Cruz	Santa Cruz	Centre- South	17.4	-0.7097	-90.5209	1	8	0.1375
883	Ayora	Oct	2002	21.7	Day	Landing	Santa Cruz	Santa Cruz	Centre- South	9.51	-0.75504	-90.42136	2	6	0.166666667
884	Ayora	Oct	2002	21.7	Day	Landing	Santa Cruz	Santa Cruz	Centre- South	9.51	-0.75504	-90.42136	1	5	0.28
885	Ayora	Oct	2002	21.7	Day	Landing	Santa Cruz	Santa Cruz	Centre- South	11.3	-0.7485	-90.4464	1	5	1.14
886	Ayora	Oct	2002	21.7	Day	Landing	Santa Cruz	Santa Cruz	Centre- South	2.78	-0.77996	-90.3263	2	4	0.05
887	Ayora	Oct	2002	21.7	Night	Landing	Santa Cruz	Santa Cruz	Centre- South	7.42	-0.71	-90.2128	1	11	0.263636364
888	Ayora	Oct	2002	21.7	Day	Landing	Santa Cruz	Santa Cruz	Centre- South	7.42	-0.71	-90.2128	1	4	0.795
889	Ayora	Oct	2002	21.7	Day	Landing	Santa Cruz	Santa Cruz	Centre- South	24.6	-0.4984	-90.2414	1	14	0.157142857
890	Ayora	Oct	2002	21.7	Day	Landing	Santa Cruz	Santa Cruz	Centre- South	11.3	-0.7485	-90.4464	1	5	0.4
891	Ayora	Oct	2002	21.7	Day	Landing	Santa Cruz	Santa Cruz	Centre- South	9.51	-0.75504	-90.42136	1	4	0.25
892	Ayora	Oct	2002	21.7	Day	Landing	Santa Cruz	Santa Cruz	Centre- South	7.42	-0.71	-90.2128	1	5	0.6
893	Ayora	Oct	2002	21.7	Day	Landing	Santa Cruz	Santa Cruz	Centre- South	9.51	-0.75504	-90.42136	1	4	1.35
894	Ayora	Oct	2002	21.7	Night	Landing	Santa Cruz	Santa Cruz	Centre- South	14.6	-0.7236	-90.4896	1	5	0.1
895	Ayora	Oct	2002	21.7	Night	Landing	Santa Cruz	Santa Cruz	Centre- South	14.6	-0.7236	-90.4896	2	4	0.0625
896	Ayora	Oct	2002	21.7	Night	Landing	Santa Cruz	Santa Cruz	Centre- South	14.6	-0.7236	-90.4896	1	4	0.25
897	Ayora	Oct	2002	21.7	Night	Landing	Santa Cruz	Santa Cruz	Centre- South	14	-0.73309	-90.4665	2	12	0.333333333
898	Ayora	Oct	2002	21.7	Day	Landing	Santa Cruz	Santa Cruz	Centre- South	7.42	-0.71	-90.2128	1	3	1.333333333
899	Ayora	Oct	2002	21.7	Day	Landing	Santa Cruz	Santa Cruz	Centre- South	14	-0.73309	-90.4665	1	2	0.25
900	Ayora	Oct	2002	21.7	Day	Landing	Santa Cruz	Santa Cruz	Centre- South	14.6	-0.7236	-90.4896	1	6	0.333333333
901	Ayora	Oct	2002	21.7	Day	Landing	Santa Cruz	Santa Cruz	Centre- South	14	-0.73309	-90.4665	1	4	0.725
902	Ayora	Oct	2002	21.7	Day	Landing	Santa Cruz	Santa Cruz	Centre- South	9.51	-0.75504	-90.42136	1	4	0.25
903	Ayora	Oct	2002	21.7	Day	Landing	Santa Cruz	Santa Cruz	Centre- South	9.51	-0.75504	-90.42136	1	4	0.375
904	Ayora	Oct	2002	21.7	Day	Landing	Santa Cruz	Santa Cruz	Centre- South	9.51	-0.75504	-90.42136	1	5	1.2
905	Ayora	Oct	2002	21.7	Day	Landing	Santa Cruz	Santa Cruz	Centre- South	9.51	-0.75504	-90.42136	1	4	0.2
906	Ayora	Oct	2002	21.7	Day	Landing	Santa Cruz	Santa Cruz	Centre- South	7.42	-0.71	-90.2128	1	5	0.7
907	Ayora	Oct	2002	21.7	Day	Landing	Santa Cruz	Santa Cruz	Centre- South	11.3	-0.7485	-90.4464	2	5	0.1
908	Ayora	Oct	2002	21.7	Day	Landing	Santa Cruz	Santa Cruz	Centre- South	7.42	-0.71	-90.2128	1	4	0.125
909	Ayora	Oct	2002	21.7	Day	Landing	Santa Cruz	Santa Cruz	Centre- South	11.3	-0.7485	-90.4464	2	4	0.225
910	Ayora	Oct	2002	21.7	Night	Observer	Santa Cruz	Santa Cruz	Centre- South	13	-0.75938	-90.42059	2	4	0.0875
911	Ayora	Oct	2002	21.7	Night	Observer	Santa Cruz	Santa Cruz	Centre- South	13.8	-0.74488	-90.45055	2	6	0.027777778
912	Ayora	Oct	2002	21.7	Night	Observer	Santa Cruz	Santa Cruz	Centre- South	13.8	-0.73569	-90.45936	2	7	0.057142857
913	Ayora	Oct	2002	21.7	Night	Observer	Santa Cruz	Santa Cruz	Centre- South	14.6	-0.7098	-90.51611	2	6	0.058333333
914	Ayora	Oct	2002	21.9	Night	Observer	Santiago	Santiago	Centre- South	59	-0.21452	-90.84006	2	5	0.55
915	Ayora	Oct	2002	21.9	Day	Observer	Santiago	Santiago	Centre- South	59	-0.16786	-90.83315	2	4	0.075
916	Ayora	Oct	2002	21.9	Day	Observer	Santiago	Santiago	Centre- South	59	-0.17171	-90.83148	6	5	2.24
917	Ayora	Nov	2002	23.7	Day	Landing	Santa Cruz	Santa Cruz	Centre- South	5.62	-0.7354	-90.2324	1	3	1.833333333
918	Ayora	Nov	2002	23.7	Day	Landing	Santa Cruz	Santa Cruz	Centre- South	9.51	-0.75504	-90.42136	2	4	0.1125
919	Ayora	Nov	2002	23.7	Day	Landing	Santa Cruz	Santa Cruz	Centre- South	9.51	-0.75504	-90.42136	1	5	0.26
920	Ayora	Nov	2002	23.7	Day	Landing	Santa Cruz	Santa Cruz	Centre- South	14	-0.73309	-90.4665	1	7	0.2
921	Ayora	Nov	2002	23.7	Day	Landing	Santa Cruz	Santa Cruz	Centre- South	14	-0.73309	-90.4665	1	6	0.116666667
922	Ayora	Nov	2002	23.7	Night	Landing	Santa Cruz	Santa Cruz	Centre- South	13	-0.74564	-90.44894	1	16	0.03125
923	Ayora	Nov	2002	23.7	Day	Landing	Santa Cruz	Santa Cruz	Centre- South	11.3	-0.7485	-90.4464	1	4	0.85
924	Ayora	Nov	2002	23.7	Night	Landing	Santa Cruz	Santa Cruz	Centre- South	11.3	-0.7485	-90.4464	1	20	0.07
925	Ayora	Nov	2002	23.7	Day	Landing	Santa Cruz	Santa Cruz	Centre- South	11.3	-0.7485	-90.4464	1	6	0.2
926	Ayora	Nov	2002	23.7	Day	Landing	Santa Cruz	Santa Cruz	Centre- South	9.51	-0.75504	-90.42136	1	4	0.45
927	Ayora	Nov	2002	23.7	Night	Landing	Santa Cruz	Santa Cruz	Centre- South	21.2	-0.654	-90.5493	2	6	0.166666667
928	Ayora	Nov	2002	23.7	Day	Landing	Santa Cruz	Santa Cruz	Centre- South	7.42	-0.71	-90.2128	1	5	0.44
929	Ayora	Nov	2002	23.7	Night	Landing	Santa Cruz	Santa Cruz	Centre- South	21.2	-0.654	-90.5493	1	6	0.116666667
930	Ayora	Nov	2002	23.7	Day	Landing	Santa Cruz	Santa Cruz	Centre- South	9.51	-0.75504	-90.42136	1	5	1.72
931	Ayora	Nov	2002	23.7	Day	Landing	Santa Cruz	Santa Cruz	Centre- South	17.4	-0.7097	-90.5209	1	3	0.15
932	Ayora	Nov	2002	23.7	Day	Landing	Santa Cruz	Santa Cruz	Centre- South	9.51	-0.75504	-90.42136	1	5	0.22
933	Ayora	Nov	2002	23.7	Day	Landing	Santa Cruz	Santa Cruz	Centre- South	7.42	-0.71	-90.2128	1	6	0.416666667
934	Ayora	Nov	2002	23.7	Day	Landing	Santa Cruz	Santa Cruz	Centre- South	14	-0.73309	-90.4665	1	3	0.766666667
935	Ayora	Nov	2002	23.7	Day	Landing	Santa Cruz	Santa Cruz	Centre- South	11.3	-0.7485	-90.4464	1	4	0.125
936	Ayora	Nov	2002	23.7	Night	Landing	Santa Cruz	Santa Cruz	Centre- South	14	-0.73309	-90.4665	2	16	0.075
937	Ayora	Nov	2002	23.7	Night	Landing	Santa Cruz	Santa Cruz	Centre- South	14	-0.73309	-90.4665	1	5	0.22
938	Ayora	Nov	2002	23.7	Day	Landing	Santa Cruz	Santa Cruz	Centre- South	14	-0.73309	-90.4665	2	5	0.465
939	Ayora	Nov	2002	23.7	Day	Landing	Santa Cruz	Santa Cruz	Centre- South	9.51	-0.75504	-90.42136	2	4	0.529166667
940	Ayora	Nov	2002	23.7	Night	Landing	Santa Cruz	Santa Cruz	Centre- South	11.3	-0.7485	-90.4464	2	7	0.142857143
941	Ayora	Nov	2002	23.7	Day	Landing	Santa Cruz	Santa Cruz	Centre- South	7.42	-0.71	-90.2128	1	7	0.1
942	Ayora	Nov	2002	23.7	Day	Landing	Santa Cruz	Santa Cruz	Centre- South	14	-0.73309	-90.4665	1	5	0.14
943	Ayora	Nov	2002	23.7	Day	Landing	Santa Cruz	Santa Cruz	Centre- South	13	-0.74564	-90.44894	1	5	0.54
944	Ayora	Nov	2002	23.7	Night	Landing	Santa Cruz	Santa Cruz	Centre- South	13	-0.74564	-90.44894	1	5	0.64
945	Ayora	Nov	2002	23.7	Day	Landing	Santa Cruz	Santa Cruz	Centre- South	14.6	-0.7236	-90.4896	1	5	0.1
946	Ayora	Nov	2002	23.7	Day	Landing	Santa Cruz	Santa Cruz	Centre- South	7.42	-0.71	-90.2128	1	5	0.72
947	Ayora	Nov	2002	23.7	Day	Landing	Santa Cruz	Santa Cruz	Centre- South	7.42	-0.71	-90.2128	1	5	0.26
948	Ayora	Nov	2002	23.7	Night	Observer	Santa Cruz	Santa Cruz	Centre- South	14.6	-0.72811	-90.46694	2	7	0.128571429
949	Ayora	Nov	2002	23.7	Night	Observer	Santa Cruz	Santa Cruz	Centre- South	13	-0.75996	-90.42019	2	6.5	0.130769231
950	Ayora	Nov	2002	23.7	Day	Landing	Santa Cruz	Santa Cruz	Centre- South	14	-0.73309	-90.4665	1	5	0.64
951	Ayora	Nov	2002	23.7	Night	Landing	Santa Cruz	Santa Cruz	Centre- South	14	-0.73309	-90.4665	2	3	0.083333333
952	Ayora	Nov	2002	23.7	Night	Landing	Santa Cruz	Santa Cruz	Centre- South	7.42	-0.71	-90.2128	1	14	0.357142857
953	Ayora	Nov	2002	23.7	Night	Landing	Santa Cruz	Santa Cruz	Centre- South	14.6	-0.7236	-90.4896	2	8	0.03125
954	Ayora	Nov	2002	23.7	Night	Landing	Santa Cruz	Santa Cruz	Centre- South	14.6	-0.7236	-90.4896	1	5	0.4
955	Ayora	Nov	2002	23.7	Night	Landing	Santa Cruz	Santa Cruz	Centre- South	26.5	-0.57354	-90.53749	1	24	0.25
956	Ayora	Nov	2002	23.7	Night	Landing	Santa Cruz	Santa Cruz	Centre- South	13	-0.74564	-90.44894	2	7	0.035714286
957	Ayora	Nov	2002	23.7	Day	Landing	Santa Cruz	Santa Cruz	Centre- South	14	-0.73309	-90.4665	1	3	0.75
958	Ayora	Nov	2002	23.7	Night	Landing	Santa Cruz	Santa Cruz	Centre- South	21.2	-0.654	-90.5493	2	24	0.014583333
959	Ayora	Nov	2002	23.7	Night	Landing	Santa Cruz	Santa Cruz	Centre- South	11.3	-0.7485	-90.4464	2	5	0.2
960	Ayora	Nov	2002	23.7	Day	Landing	Santa Cruz	Santa Cruz	Centre- South	11.3	-0.7485	-90.4464	1	3	0.9
961	Ayora	Nov	2002	23.7	Day	Landing	Santa Cruz	Santa Cruz	Centre- South	9.51	-0.75504	-90.42136	1	4	0.225
962	Ayora	Nov	2002	23.7	Day	Landing	Santa Cruz	Santa Cruz	Centre- South	7.42	-0.71	-90.2128	1	4	0.35
963	Ayora	Nov	2002	23.7	Night	Landing	Santa Cruz	Santa Cruz	Centre- South	14.6	-0.7236	-90.4896	1	4	2.625
964	Ayora	Nov	2002	23.7	Night	Landing	Santa Cruz	Santa Cruz	Centre- South	11.3	-0.7485	-90.4464	2	12	0.0625
965	Ayora	Nov	2002	23.7	Day	Landing	Santa Cruz	Santa Cruz	Centre- South	7.42	-0.71	-90.2128	1	4	0.25
966	Ayora	Nov	2002	23.7	Night	Landing	Santa Cruz	Santa Cruz	Centre- South	11.3	-0.7485	-90.4464	1	6	0.833333333
967	Ayora	Nov	2002	23.7	Night	Landing	Santa Cruz	Santa Cruz	Centre- South	11.3	-0.7485	-90.4464	1	20	0.045
968	Ayora	Nov	2002	23.7	Day	Landing	Santa Cruz	Santa Cruz	Centre- South	11.3	-0.7485	-90.4464	1	6	0.15
969	Ayora	Nov	2002	23.7	Night	Observer	Santa Cruz	Santa Cruz	Centre- South	13	-0.74672	-90.44568	2	5	0.07
970	Ayora	Nov	2002	23.7	Night	Observer	Santa Cruz	Santa Cruz	Centre- South	13	-0.75404	-90.43543	2	5.5	0.048484848
971	Ayora	Nov	2002	23.7	Day	Observer	Santa Cruz	Santa Cruz	Centre- South	13.8	-0.72936	-90.46486	2	4	0.070833333
972	Ayora	Nov	2002	23.7	Night	Observer	Santa Cruz	Santa Cruz	Centre- South	13	-0.75733	-90.42595	2	4	0.116666667
973	Ayora	Dec	2002	24.4	Night	Landing	Santa Cruz	Santa Cruz	Centre- South	14.6	-0.7236	-90.4896	2	12	0.208333333
974	Ayora	Dec	2002	24.4	Day	Landing	Santa Cruz	Santa Cruz	Centre- South	7.42	-0.71	-90.2128	2	7	0.064285714
975	Ayora	Dec	2002	24.4	Night	Landing	Santa Cruz	Santa Cruz	Centre- South	26.5	-0.57354	-90.53749	2	15	0.303333333
976	Ayora	Dec	2002	24.4	Day	Landing	Santa Cruz	Santa Cruz	Centre- South	7.42	-0.71	-90.2128	1	4	0.375
977	Ayora	Dec	2002	24.4	Day	Landing	Santa Cruz	Santa Cruz	Centre- South	9.51	-0.75504	-90.42136	2	4	0.225
978	Ayora	Dec	2002	24.4	Day	Landing	Santa Cruz	Santa Cruz	Centre- South	14	-0.73309	-90.4665	2	5	0.86
979	Ayora	Dec	2002	24.4	Day	Landing	Santa Cruz	Santa Cruz	Centre- South	11.3	-0.7485	-90.4464	1	6	0.15
980	Ayora	Dec	2002	24.4	Day	Landing	Santa Cruz	Santa Cruz	Centre- South	11.3	-0.7485	-90.4464	1	6	0.45
981	Ayora	Dec	2002	24.4	Day	Landing	Santa Cruz	Santa Cruz	Centre- South	7.42	-0.71	-90.2128	1	6	0.383333333
982	Ayora	Dec	2002	24.4	Day	Landing	Santa Cruz	Santa Cruz	Centre- South	9.51	-0.75504	-90.42136	1	5	0.4
983	Ayora	Dec	2002	24.4	Day	Landing	Santa Cruz	Santa Cruz	Centre- South	7.42	-0.71	-90.2128	1	4	0.75
984	Ayora	Dec	2002	24.4	Day	Landing	Santa Cruz	Santa Cruz	Centre- South	9.51	-0.75504	-90.42136	1	5	0.14
985	Ayora	Dec	2002	24.4	Day	Landing	Santa Cruz	Santa Cruz	Centre- South	7.42	-0.71	-90.2128	1	4	0.125
986	Ayora	Dec	2002	24.4	Day	Landing	Santa Cruz	Santa Cruz	Centre- South	7.42	-0.71	-90.2128	1	4	0.1125
987	Ayora	Dec	2002	24.4	Night	Landing	Santa Cruz	Santa Cruz	Centre- South	14	-0.73309	-90.4665	1	16	0.90625
988	Ayora	Dec	2002	24.4	Day	Landing	Santa Cruz	Santa Cruz	Centre- South	7.42	-0.71	-90.2128	1	4.5	0.1
989	Ayora	Dec	2002	24.4	Night	Landing	Santa Cruz	Santa Cruz	Centre- South	21.2	-0.654	-90.5493	1	10	0.045
990	Ayora	Dec	2002	24.4	Day	Landing	Santa Cruz	Santa Cruz	Centre- South	14	-0.73309	-90.4665	1	4	0.1125
991	Ayora	Dec	2002	24.4	Day	Landing	Santa Cruz	Santa Cruz	Centre- South	14	-0.73309	-90.4665	1	5	0.408
992	Ayora	Dec	2002	24.4	Night	Landing	Santa Cruz	Santa Cruz	Centre- South	11.3	-0.7485	-90.4464	1	25	0.3
993	Ayora	Dec	2002	24.4	Night	Landing	Santa Cruz	Santa Cruz	Centre- South	11.3	-0.7485	-90.4464	2	14	0.25
994	Ayora	Dec	2002	24.4	Day	Landing	Santa Cruz	Santa Cruz	Centre- South	7.42	-0.71	-90.2128	1	5	0.4
995	Ayora	Dec	2002	24.4	Night	Landing	Santa Cruz	Santa Cruz	Centre- South	7.42	-0.71	-90.2128	1	5	1.1
996	Ayora	Dec	2002	24.4	Day	Landing	Santa Cruz	Santa Cruz	Centre- South	7.42	-0.71	-90.2128	1	4.5	0.302222222
997	Ayora	Dec	2002	24.4	Day	Landing	Santa Cruz	Santa Cruz	Centre- South	14	-0.73309	-90.4665	2	33	0.117121212
998	Ayora	Dec	2002	24.4	Night	Landing	Santa Cruz	Santa Cruz	Centre- South	21.2	-0.654	-90.5493	2	25	0.05
999	Ayora	Dec	2002	24.4	Day	Landing	Santa Cruz	Santa Cruz	Centre- South	21.2	-0.654	-90.5493	1	60	0.196666667
1000	Ayora	Dec	2002	24.4	Night	Landing	Santa Cruz	Santa Cruz	Centre- South	11.3	-0.7485	-90.4464	2	3	0.533333333
1001	Ayora	Dec	2002	24.4	Day	Landing	Santa Cruz	Santa Cruz	Centre- South	14.6	-0.7236	-90.4896	1	5	1.72
1002	Ayora	Dec	2002	24.4	Day	Landing	Santa Cruz	Santa Cruz	Centre- South	33.6	-0.514	-90.4798	1	48	0.302083333
1003	Ayora	Dec	2002	24.4	Day	Landing	Santa Cruz	Santa Cruz	Centre- South	9.51	-0.75504	-90.42136	1	6	0.3
1004	Ayora	Dec	2002	24.4	Day	Landing	Santa Cruz	Santa Cruz	Centre- South	7.42	-0.71	-90.2128	1	6	0.533333333
1005	Ayora	Dec	2002	24.4	Day	Landing	Santa Cruz	Santa Cruz	Centre- South	14.6	-0.7236	-90.4896	1	8	0.1125
1006	Ayora	Nov	2003		Day	Landing	Wolf	Wolf	North	177	1.391311	-91.829283	5	66	0.061969697
1007	Ayora	Sep	2003	21.7	Night	Landing	Genovesa	Genovesa	North	71.1	0.3123	-89.9583	1	24	0.008333333
1008	Ayora	Sep	2003	21.7	Day	Landing	Isabela Norte y Este	Isabela	West	90.6	0.1711	-91.3558	2	25	0.0128
1009	Ayora	Sep	2003	21.7	Day	Landing	Isabela Norte y Este	Isabela	West	90.6	0.1711	-91.3558	2	25	0.0128
1010	Ayora	Sep	2003	21.7	Day	Observer	Isabela Norte y Este	Isabela	West	42.2	-0.63742	-90.87477	1	4	2
1011	Ayora	Sep	2003	21.7	Day	Observer	Isabela Norte y Este	Isabela	West	104	0.06442	-91.50484	1	6	0.416666667
1012	Ayora	Sep	2003	21.7	Day	Observer	Isabela Norte y Este	Isabela	West	42.2	-0.63742	-90.87477	2	4	0.875
1013	Ayora	Sep	2003	21.7	Day	Observer	Isabela Norte y Este	Isabela	West	50.3	-0.41345	-90.97452	2	5	0.25
1014	Ayora	Sep	2003	21.7	Day	Observer	Isabela Norte y Este	Isabela	West	50.3	-0.41559	-90.97243	1	4	0.375
1015	Ayora	Sep	2003	21.7	Day	Observer	Isabela Norte y Este	Isabela	West	90.6	0.16849	-91.33713	2	4	0.44
1016	Ayora	Sep	2003	21.7	Day	Observer	Isabela Norte y Este	Isabela	West	90.6	0.17005	-91.34121	2	9	0.083333333
1017	Ayora	Sep	2003	21.7	Day	Observer	Isabela Norte y Este	Isabela	West	90.6	0.17005	-91.34121	1	9	0.055555556
1018	Ayora	Sep	2003	21.7	Day	Observer	Isabela Norte y Este	Isabela	West	90.6	0.17005	-91.34121	1	4	0.15
1019	Ayora	Sep	2003	21.7	Night	Observer	Isabela Norte y Este	Isabela	West	104	0.06442	-91.50484	2	5	0.05
1020	Ayora	Sep	2003	21.7	Night	Observer	Isabela Norte y Este	Isabela	West	104	0.06442	-91.50484	2	5	1.36
1021	Ayora	Sep	2003	21.7	Day	Landing	Isabela Norte y Este	Isabela	West	61.2	-0.3039	-91.0875	1	12	0.191666667
1022	Ayora	Sep	2003	21.7	Day	Observer	Isabela Norte y Este	Isabela	West	90.6	0.17005	-91.34121	9	4	0.169444444
1023	Ayora	Sep	2003	21.7	Day	Observer	Isabela Norte y Este	Isabela	West	104	0.10562	-91.48187	9	5	0.077777778
1024	Ayora	Sep	2003	21.7	Day	Observer	Isabela Norte y Este	Isabela	West	104	0.10562	-91.48187	1	5	0.1
1025	Villamil	Sep	2003	21.7	Day	Landing	Isabela Norte y Este	Isabela	West	40.8	-0.58936	-90.94234	2	4	0.8
1026	Villamil	Sep	2003	21.7	Day	Landing	Isabela Norte y Este	Isabela	West	40.8	-0.58936	-90.94234	1	4	1.825
1027	Baquerizo	Sep	2003	21.7	Night	Landing	Isabela Norte y Este	Isabela	West	88.3	-0.4944	-90.95	2	16	0.1025
1028	Ayora	Sep	2003	20.6	Day	Landing	Isabela Oeste	Isabela	West	129	-0.03656	-91.43063	1	12	0.013888889
1029	Ayora	Sep	2003	20.6	Day	Observer	Isabela Oeste	Isabela	West	134	-0.20402	-91.38708	1	5	0.2
1030	Ayora	Sep	2003	20.6	Day	Observer	Isabela Oeste	Isabela	West	117	-0.38585	-91.24987	1	5	1
1031	Ayora	Sep	2003	20.6	Day	Observer	Isabela Oeste	Isabela	West	117	-0.43544	-91.23636	1	5	0.1
1032	Ayora	Sep	2003	20.6	Night	Observer	Isabela Oeste	Isabela	West	138	-0.0627	-91.40737	2	4	0.25
1033	Ayora	Sep	2003	20.6	Day	Observer	Isabela Oeste	Isabela	West	134	-0.20402	-91.38708	1	5	0.5
1034	Ayora	Sep	2003	20.6	Day	Observer	Isabela Oeste	Isabela	West	134	-0.20402	-91.38708	2	5	0.2
1035	Ayora	Sep	2003	20.6	Day	Observer	Isabela Oeste	Isabela	West	134	-0.20402	-91.38708	2	5	0.05
1036	Ayora	Sep	2003	20.6	Day	Observer	Isabela Oeste	Isabela	West	117	-0.38585	-91.24987	2	5	0.35
1037	Ayora	Sep	2003	20.6	Day	Observer	Isabela Oeste	Isabela	West	117	-0.38585	-91.24987	2	5	0.9
1038	Ayora	Sep	2003	20.6	Day	Observer	Isabela Oeste	Isabela	West	117	-0.38585	-91.24987	2	5	0.45
1039	Ayora	Sep	2003	20.6	Day	Observer	Isabela Oeste	Isabela	West	117	-0.38585	-91.24987	1	5	1
1040	Ayora	Sep	2003	20.6	Day	Observer	Isabela Oeste	Isabela	West	117	-0.38585	-91.24987	1	5	1
1041	Ayora	Sep	2003	20.6	Day	Landing	Isabela Oeste	Isabela	West	117	-0.43544	-91.23636	2	5	0.34
1042	Ayora	Sep	2003	20.6	Day	Observer	Isabela Oeste	Isabela	West	138	-0.0627	-91.40737	9	4	0.055555556
1043	Ayora	Sep	2003	20.6	Day	Observer	Isabela Oeste	Isabela	West	134	-0.20402	-91.38708	9	5	0.133333333
1044	Ayora	Sep	2003	20.6	Day	Observer	Isabela Oeste	Isabela	West	117	-0.38585	-91.24987	9	5	0.711111111
1045	Ayora	Sep	2003	20.6	Day	Observer	Isabela Oeste	Isabela	West	117	-0.38585	-91.24987	9	5	1.08
1046	Villamil	Sep	2003	20.6	Day	Landing	Isabela Oeste	Isabela	West	76.7	-0.43544	-91.23636	1	15	0.576
1047	Villamil	Sep	2003	20.6	Day	Landing	Isabela Oeste	Isabela	West	76.7	-0.43544	-91.23636	2	19	0.226315789
1048	Villamil	Sep	2003	20.6	Day	Landing	Isabela Oeste	Isabela	West	76.7	-0.43544	-91.23636	2	10	0.385
1049	Villamil	Sep	2003	20.6	Day	Landing	Isabela Oeste	Isabela	West	51.7	-0.74136	-91.3916	1	32	0.225
1050	Ayora	Sep	2003	20.9	Night	Landing	Isabela Sur	Isabela	West	33.3	-0.79173	-90.81927	1	2.5	2.092
1051	Villamil	Sep	2003	20.9	Day	Observer	Isabela Sur	Isabela	West	3.7	-0.97038	-90.95766	1	2	0.7
1052	Villamil	Sep	2003	20.9	Day	Landing	Isabela Sur	Isabela	West	17	-0.79173	-90.81927	1	6	0.083333333
1053	Villamil	Sep	2003	20.9	Day	Landing	Isabela Sur	Isabela	West	17	-0.79173	-90.81927	1	3	0.366666667
1054	Villamil	Sep	2003	20.9	Day	Landing	Isabela Sur	Isabela	West	17	-0.79173	-90.81927	1	4	0.675
1055	Villamil	Sep	2003	20.9	Day	Landing	Isabela Sur	Isabela	West	4.83	-1.0041	-91.039	1	5	0.28
1056	Villamil	Sep	2003	20.9	Day	Landing	Isabela Sur	Isabela	West	4.83	-1.0041	-91.039	1	5	0.636
1057	Villamil	Sep	2003	20.9	Day	Landing	Isabela Sur	Isabela	West	4.83	-1.0041	-91.039	1	4	0.285
1058	Villamil	Sep	2003	20.9	Day	Landing	Isabela Sur	Isabela	West	4.83	-1.0041	-91.039	1	4	1.475
1059	Villamil	Sep	2003	20.9	Day	Landing	Isabela Sur	Isabela	West	4.83	-1.0041	-91.039	1	3	0.303333333
1060	Villamil	Sep	2003	20.9	Day	Observer	Isabela Sur	Isabela	West	4.83	-0.97607	-90.98473	1	5	0.818
1061	Villamil	Sep	2003	20.9	Day	Landing	Isabela Sur	Isabela	West	4.83	-1.0041	-91.039	1	2.5	0.56
1062	Villamil	Sep	2003	20.9	Day	Landing	Isabela Sur	Isabela	West	4.83	-1.0041	-91.039	2	5	1.05
1063	Villamil	Sep	2003	20.9	Day	Landing	Isabela Sur	Isabela	West	4.83	-1.0041	-91.039	2	5	1.45
1064	Villamil	Sep	2003	20.9	Day	Landing	Isabela Sur	Isabela	West	4.83	-1.0041	-91.039	1	4	0.5
1065	Villamil	Sep	2003	20.9	Day	Landing	Isabela Sur	Isabela	West	4.83	-1.0041	-91.039	2	5	0.18
1066	Villamil	Sep	2003	20.9	Day	Observer	Isabela Sur	Isabela	West	4.83	-0.97607	-90.98473	1	3	1.066666667
1067	Villamil	Sep	2003	20.9	Day	Landing	Isabela Sur	Isabela	West	4.83	-1.0041	-91.039	1	4	0.35
1068	Villamil	Sep	2003	20.9	Day	Landing	Isabela Sur	Isabela	West	4.83	-1.0041	-91.039	1	3	0.466666667
1069	Villamil	Sep	2003	20.9	Day	Landing	Isabela Sur	Isabela	West	4.83	-1.0041	-91.039	1	3	0.3
1070	Villamil	Sep	2003	20.9	Day	Landing	Isabela Sur	Isabela	West	4.83	-1.0041	-91.039	2	2	1.2
1071	Villamil	Sep	2003	20.9	Day	Landing	Isabela Sur	Isabela	West	4.83	-1.0041	-91.039	1	5	0.9
1072	Villamil	Sep	2003	20.9	Day	Landing	Isabela Sur	Isabela	West	4.83	-1.0041	-91.039	1	5	0.6
1073	Villamil	Sep	2003	20.9	Day	Landing	Isabela Sur	Isabela	West	4.83	-1.0041	-91.039	1	5	1.36
1074	Villamil	Sep	2003	20.9	Day	Landing	Isabela Sur	Isabela	West	4.83	-1.0041	-91.039	1	5	1.28
1075	Villamil	Sep	2003	20.9	Day	Landing	Isabela Sur	Isabela	West	4.83	-1.0041	-91.039	1	3	0.366666667
1076	Villamil	Sep	2003	20.9	Day	Landing	Isabela Sur	Isabela	West	4.83	-1.0041	-91.039	2	3	0.666666667
1077	Villamil	Sep	2003	20.9	Day	Landing	Isabela Sur	Isabela	West	4.83	-1.0041	-91.039	1	5	0.62
1078	Villamil	Sep	2003	20.9	Day	Landing	Isabela Sur	Isabela	West	4.83	-1.0041	-91.039	1	3	2.5
1079	Villamil	Sep	2003	20.9	Day	Landing	Isabela Sur	Isabela	West	4.83	-1.0041	-91.039	1	3	1.5
1080	Villamil	Sep	2003	20.9	Night	Landing	Isabela Sur	Isabela	West	4.83	-1.0041	-91.039	1	5	1.82
1081	Villamil	Sep	2003	20.9	Day	Landing	Isabela Sur	Isabela	West	4.83	-1.0041	-91.039	1	3	1.666666667
1082	Villamil	Sep	2003	20.9	Day	Landing	Isabela Sur	Isabela	West	4.83	-1.0041	-91.039	1	4	2.1
1083	Villamil	Sep	2003	20.9	Day	Landing	Isabela Sur	Isabela	West	14.7	-1.05069	-91.17433	2	14	0.525714286
1084	Villamil	Sep	2003	20.9	Day	Landing	Isabela Sur	Isabela	West	14.7	-1.05069	-91.17433	2	5	0.5
1085	Villamil	Sep	2003	20.9	Day	Landing	Isabela Sur	Isabela	West	14.7	-1.05069	-91.17433	1	1	1.8
1086	Villamil	Sep	2003	20.9	Day	Landing	Isabela Sur	Isabela	West	14.7	-1.05069	-91.17433	1	3	1.066666667
1087	Villamil	Sep	2003	20.9	Day	Landing	Isabela Sur	Isabela	West	14.7	-1.05069	-91.17433	1	5	1.36
1088	Villamil	Sep	2003	20.9	Day	Landing	Isabela Sur	Isabela	West	14.7	-1.05069	-91.17433	1	4	0.5
1089	Villamil	Sep	2003	20.9	Day	Landing	Isabela Sur	Isabela	West	14.7	-1.05069	-91.17433	1	4	1.75
1090	Villamil	Sep	2003	20.9	Day	Landing	Isabela Sur	Isabela	West	14.7	-1.05069	-91.17433	2	8	0.76875
1091	Villamil	Sep	2003	20.9	Day	Landing	Isabela Sur	Isabela	West	14.7	-1.05069	-91.17433	2	8	1.39375
1092	Villamil	Sep	2003	20.9	Day	Landing	Isabela Sur	Isabela	West	14.7	-1.05069	-91.17433	1	4	1.65
1093	Villamil	Sep	2003	20.9	Night	Landing	Isabela Sur	Isabela	West	1.93	-0.97723	-90.98803	1	2	0.57
1094	Villamil	Sep	2003	20.9	Night	Landing	Isabela Sur	Isabela	West	1.93	-0.97723	-90.98803	1	2	0.115
1095	Villamil	Sep	2003	20.9	Day	Landing	Isabela Sur	Isabela	West	1.93	-0.97723	-90.98803	2	5	0.682
1096	Villamil	Sep	2003	20.9	Day	Landing	Isabela Sur	Isabela	West	1.93	-0.97723	-90.98803	1	1	1.1
1097	Villamil	Sep	2003	20.9	Day	Landing	Isabela Sur	Isabela	West	1.93	-0.97723	-90.98803	1	3	0.833333333
1098	Villamil	Sep	2003	20.9	Day	Landing	Isabela Sur	Isabela	West	1.93	-0.97723	-90.98803	1	5	1.1
1099	Villamil	Sep	2003	20.9	Day	Landing	Isabela Sur	Isabela	West	12.2	-1.0394	-91.1467	2	10	0.65
1100	Villamil	Sep	2003	20.9	Day	Landing	Isabela Sur	Isabela	West	12.2	-1.0394	-91.1467	1	15	1.986666667
1101	Villamil	Sep	2003	20.9	Day	Landing	Isabela Sur	Isabela	West	34.2	-0.95519	-91.461	2	15	0.29
1102	Villamil	Sep	2003	20.9	Day	Landing	Isabela Sur	Isabela	West	9.18	-1.02	-91.1	1	3	0.453333333
1103	Villamil	Sep	2003	20.9	Day	Landing	Isabela Sur	Isabela	West	9.18	-1.02	-91.1	2	4	0.68125
1104	Villamil	Sep	2003	20.9	Day	Landing	Isabela Sur	Isabela	West	9.18	-1.02	-91.1	1	4	1.535
1105	Villamil	Sep	2003	20.9	Day	Landing	Isabela Sur	Isabela	West	9.18	-1.02	-91.1	2	4	0.275
1106	Villamil	Sep	2003	20.9	Day	Landing	Isabela Sur	Isabela	West	9.18	-1.02	-91.1	1	3	2.666666667
1107	Villamil	Sep	2003	20.9	Day	Landing	Isabela Sur	Isabela	West	9.18	-1.02	-91.1	1	5	0.64
1108	Villamil	Sep	2003	20.9	Day	Landing	Isabela Sur	Isabela	West	9.18	-1.02	-91.1	1	5	0.96
1109	Villamil	Sep	2003	20.9	Day	Landing	Isabela Sur	Isabela	West	9.18	-1.02	-91.1	1	5	2.1
1110	Villamil	Sep	2003	20.9	Day	Landing	Isabela Sur	Isabela	West	9.18	-1.02	-91.1	1	5	2.18
1111	Villamil	Sep	2003	20.9	Day	Landing	Isabela Sur	Isabela	West	9.18	-1.02	-91.1	2	5	0.95
1112	Villamil	Sep	2003	20.9	Day	Landing	Isabela Sur	Isabela	West	9.18	-1.02	-91.1	1	4	0.4
1113	Villamil	Sep	2003	20.9	Day	Landing	Isabela Sur	Isabela	West	9.18	-1.02	-91.1	1	4	1.375
1114	Villamil	Sep	2003	20.9	Day	Landing	Isabela Sur	Isabela	West	9.18	-1.02	-91.1	1	5	1.22
1115	Villamil	Sep	2003	20.9	Day	Landing	Isabela Sur	Isabela	West	9.18	-1.02	-91.1	1	5	1.14
1116	Villamil	Sep	2003	20.9	Day	Landing	Isabela Sur	Isabela	West	9.18	-1.02	-91.1	1	4	1.175
1117	Villamil	Sep	2003	20.9	Day	Landing	Isabela Sur	Isabela	West	9.18	-1.02	-91.1	2	5	0.45
1118	Villamil	Sep	2003	20.9	Day	Observer	Isabela Sur	Isabela	West	9.18	-0.96607	-90.87264	1	4	2.225
1119	Villamil	Sep	2003	20.9	Day	Observer	Isabela Sur	Isabela	West	9.18	-0.96607	-90.87264	1	2	0.35
1120	Villamil	Sep	2003	20.9	Day	Observer	Isabela Sur	Isabela	West	9.18	-0.96607	-90.87264	1	3	0.766666667
1121	Villamil	Sep	2003	20.9	Day	Observer	Isabela Sur	Isabela	West	9.18	-0.96607	-90.87264	1	3	0.466666667
1122	Villamil	Sep	2003	20.9	Night	Landing	Isabela Sur	Isabela	West	9.18	-1.02	-91.1	1	5	2.64
1123	Villamil	Sep	2003	20.9	Day	Landing	Isabela Sur	Isabela	West	9.18	-1.02	-91.1	1	5	1.18
1124	Villamil	Sep	2003	20.9	Day	Landing	Isabela Sur	Isabela	West	9.18	-1.02	-91.1	1	5	2.54
1125	Villamil	Sep	2003	20.9	Day	Landing	Isabela Sur	Isabela	West	9.18	-1.02	-91.1	1	5	2
1126	Villamil	Sep	2003	20.9	Day	Landing	Isabela Sur	Isabela	West	9.18	-1.02	-91.1	1	5	1.4
1127	Villamil	Sep	2003	20.9	Day	Landing	Isabela Sur	Isabela	West	9.18	-1.02	-91.1	1	5	1
1128	Villamil	Sep	2003	20.9	Day	Landing	Isabela Sur	Isabela	West	9.18	-1.02	-91.1	1	5	0.54
1129	Villamil	Sep	2003	20.9	Day	Landing	Isabela Sur	Isabela	West	9.18	-1.02	-91.1	2	5	1
1130	Villamil	Sep	2003	20.9	Day	Landing	Isabela Sur	Isabela	West	9.18	-1.02	-91.1	1	4	1.7
1131	Villamil	Sep	2003	20.9	Day	Landing	Isabela Sur	Isabela	West	9.18	-1.02	-91.1	1	4	1.025
1132	Villamil	Sep	2003	20.9	Day	Landing	Isabela Sur	Isabela	West	1.21	-0.978203	-90.95763	1	3	1.133333333
1133	Villamil	Sep	2003	20.9	Day	Landing	Isabela Sur	Isabela	West	1.21	-0.978203	-90.95763	1	3	1.2
1134	Villamil	Sep	2003	20.9	Day	Landing	Isabela Sur	Isabela	West	1.21	-0.978203	-90.95763	1	4	0.275
1135	Villamil	Sep	2003	20.9	Day	Landing	Isabela Sur	Isabela	West	2.1	-0.9711	-90.9343	1	4	2.125
1136	Villamil	Sep	2003	20.9	Day	Landing	Isabela Sur	Isabela	West	2.1	-0.9711	-90.9343	1	4	0.275
1137	Villamil	Sep	2003	20.9	Day	Landing	Isabela Sur	Isabela	West	14.9	-1.04912	-91.18457	1	4	2.95
1138	Villamil	Sep	2003	20.9	Day	Landing	Isabela Sur	Isabela	West	14.9	-1.04912	-91.18457	2	18	0.138888889
1139	Villamil	Sep	2003	20.9	Night	Landing	Isabela Sur	Isabela	West	14.9	-1.04912	-91.18457	1	8	0.85
1140	Villamil	Sep	2003	20.9	Day	Landing	Isabela Sur	Isabela	West	6.56	-1.01864	-91.05577	2	4	0.625
1141	Villamil	Sep	2003	20.9	Day	Landing	Isabela Sur	Isabela	West	6.56	-1.01864	-91.05577	2	5	2.36
1142	Villamil	Sep	2003	20.9	Day	Landing	Isabela Sur	Isabela	West	6.56	-1.01864	-91.05577	1	4	1.3
1143	Villamil	Sep	2003	20.9	Day	Landing	Isabela Sur	Isabela	West	6.56	-1.01864	-91.05577	2	5	1.43
1144	Villamil	Sep	2003	20.9	Day	Landing	Isabela Sur	Isabela	West	6.56	-1.01864	-91.05577	2	4	0.4875
1145	Villamil	Sep	2003	20.9	Day	Landing	Isabela Sur	Isabela	West	6.56	-1.01864	-91.05577	2	5	1.05
1146	Villamil	Sep	2003	20.9	Day	Landing	Isabela Sur	Isabela	West	6.56	-1.01864	-91.05577	1	5	0.64
1147	Villamil	Sep	2003	20.9	Day	Landing	Isabela Sur	Isabela	West	6.56	-1.01864	-91.05577	2	5	1.43
1148	Villamil	Sep	2003	20.9	Day	Landing	Isabela Sur	Isabela	West	6.56	-1.01864	-91.05577	1	5	0.32
1149	Villamil	Sep	2003	20.9	Day	Landing	Isabela Sur	Isabela	West	6.56	-1.01864	-91.05577	2	5	1.32
1150	Villamil	Sep	2003	20.9	Day	Landing	Isabela Sur	Isabela	West	6.56	-1.01864	-91.05577	1	5	1.36
1151	Villamil	Sep	2003	20.9	Day	Landing	Isabela Sur	Isabela	West	6.56	-1.01864	-91.05577	1	5	1.8
1152	Villamil	Sep	2003	20.9	Day	Landing	Isabela Sur	Isabela	West	6.56	-1.01864	-91.05577	1	5	1.18
1153	Villamil	Sep	2003	20.9	Day	Landing	Isabela Sur	Isabela	West	6.56	-1.01864	-91.05577	2	4	1.6875
1154	Villamil	Sep	2003	20.9	Day	Landing	Isabela Sur	Isabela	West	6.56	-1.01864	-91.05577	2	4	0.7375
1155	Villamil	Sep	2003	20.9	Day	Landing	Isabela Sur	Isabela	West	6.56	-1.01864	-91.05577	2	5	1.75
1156	Villamil	Sep	2003	20.9	Day	Landing	Isabela Sur	Isabela	West	8.1	-0.92	-90.85	1	4	0.8
1158	Villamil	Sep	2003	20.9	Day	Landing	Isabela Sur	Isabela	West	9.22	-1.03944	-91.0943	1	3	2.266666667
1159	Villamil	Sep	2003	20.9	Day	Landing	Isabela Sur	Isabela	West	9.22	-1.03944	-91.0943	1	4	0.85
1160	Villamil	Sep	2003	20.9	Day	Landing	Isabela Sur	Isabela	West	9.22	-1.03944	-91.0943	2	4	0.6875
1161	Villamil	Sep	2003	20.9	Day	Landing	Isabela Sur	Isabela	West	9.22	-1.03944	-91.0943	1	5	0.68
1162	Villamil	Sep	2003	20.9	Day	Landing	Isabela Sur	Isabela	West	9.22	-1.03944	-91.0943	1	5	0.9
1163	Villamil	Sep	2003	20.9	Day	Landing	Isabela Sur	Isabela	West	9.22	-1.03944	-91.0943	1	5	1.18
1164	Villamil	Sep	2003	20.9	Day	Landing	Isabela Sur	Isabela	West	9.22	-1.03944	-91.0943	1	4	1.475
1165	Baquerizo	Sep	2003	20.9	Night	Landing	Isabela Sur	Isabela	West	137	-0.93874	-91.49262	2	6	0.136666667
1166	Baquerizo	Sep	2003	22.8	Night	Landing	Marchena	Marchena	North	100	0.640889	-90.76494	3	16	0.037708333
1167	Ayora	Oct	2003	24	Day	Observer	Isabela Norte y Este	Isabela	West	42.2	-0.58936	-90.94234	1	4	1.025
1168	Ayora	Oct	2003	24	Day	Observer	Isabela Norte y Este	Isabela	West	42.2	-0.58936	-90.94234	2	4	0.75
1169	Ayora	Oct	2003	24	Day	Observer	Isabela Norte y Este	Isabela	West	42.2	-0.58936	-90.94234	1	4	1.875
1170	Ayora	Oct	2003	24	Day	Observer	Isabela Norte y Este	Isabela	West	42.2	-0.60592	-90.8937	1	5	0.4
1171	Ayora	Oct	2003	24	Day	Observer	Isabela Norte y Este	Isabela	West	42.2	-0.60592	-90.8937	1	5	1.9
1172	Ayora	Oct	2003	24	Day	Observer	Isabela Norte y Este	Isabela	West	42.2	-0.60592	-90.8937	2	5	0.25
1173	Ayora	Oct	2003	24	Day	Observer	Isabela Norte y Este	Isabela	West	42.2	-0.60592	-90.8937	1	5	1
1174	Ayora	Oct	2003	24	Day	Observer	Isabela Norte y Este	Isabela	West	42.2	-0.60592	-90.8937	2	5	0.6
1175	Ayora	Oct	2003	24	Day	Landing	Isabela Norte y Este	Isabela	West	42.2	-0.58936	-90.94234	1	4	1.25
1176	Ayora	Oct	2003	24	Day	Landing	Isabela Norte y Este	Isabela	West	90.6	0.1711	-91.3558	2	24	0.009375
1177	Ayora	Oct	2003	24	Day	Landing	Isabela Norte y Este	Isabela	West	47.3	-0.4944	-90.95	2	12	0.028333333
1178	Ayora	Oct	2003	24	Day	Landing	Isabela Norte y Este	Isabela	West	90.6	0.1711	-91.3558	1	15	0.060666667
1179	Villamil	Oct	2003	24	Day	Landing	Isabela Norte y Este	Isabela	West	40.8	-0.58936	-90.94234	2	15	1.006666667
1180	Baquerizo	Oct	2003	24	Night	Landing	Isabela Norte y Este	Isabela	West	143	0.1711	-91.3558	9	6	0.056111111
1181	Ayora	Oct	2003	22.4	Day	Landing	Isabela Oeste	Isabela	West	117	-0.43544	-91.23636	1	6	1.816666667
1182	Baquerizo	Oct	2003	22.4	Night	Landing	Isabela Oeste	Isabela	West	185	-0.08697	-91.40798	9	12	0.056111111
1183	Ayora	Oct	2003	22.8	Day	Landing	Isabela Sur	Isabela	West	63.3	-1.0358	-91.2282	4	25	0.523
1184	Villamil	Oct	2003	22.8	Day	Landing	Isabela Sur	Isabela	West	3.7	-0.99697	-91.01602	1	1	1.4
1185	Villamil	Oct	2003	22.8	Day	Landing	Isabela Sur	Isabela	West	17	-0.79173	-90.81927	1	8	0.45
1186	Villamil	Oct	2003	22.8	Day	Landing	Isabela Sur	Isabela	West	17	-0.79173	-90.81927	1	4	0.575
1187	Villamil	Oct	2003	22.8	Day	Landing	Isabela Sur	Isabela	West	17	-0.79173	-90.81927	1	3.5	1.285714286
1188	Villamil	Oct	2003	22.8	Day	Landing	Isabela Sur	Isabela	West	17	-0.79173	-90.81927	1	3	0.366666667
1189	Villamil	Oct	2003	22.8	Day	Landing	Isabela Sur	Isabela	West	17	-0.79173	-90.81927	1	3.5	0.4
1190	Villamil	Oct	2003	22.8	Day	Landing	Isabela Sur	Isabela	West	4.83	-1.0041	-91.039	1	3	0.666666667
1191	Villamil	Oct	2003	22.8	Day	Landing	Isabela Sur	Isabela	West	4.83	-1.0041	-91.039	1	3	1.366666667
1192	Villamil	Oct	2003	22.8	Day	Landing	Isabela Sur	Isabela	West	4.83	-1.0041	-91.039	1	3	1.066666667
1193	Villamil	Oct	2003	22.8	Day	Landing	Isabela Sur	Isabela	West	4.83	-1.0041	-91.039	1	3	1.433333333
1194	Villamil	Oct	2003	22.8	Day	Landing	Isabela Sur	Isabela	West	4.83	-1.0041	-91.039	1	3.5	1.028571429
1195	Villamil	Oct	2003	22.8	Day	Landing	Isabela Sur	Isabela	West	4.83	-1.0041	-91.039	1	3.5	0.914285714
1196	Villamil	Oct	2003	22.8	Day	Landing	Isabela Sur	Isabela	West	4.83	-1.0041	-91.039	1	4	1.525
1197	Villamil	Oct	2003	22.8	Day	Landing	Isabela Sur	Isabela	West	4.83	-1.0041	-91.039	1	3	1.666666667
1198	Villamil	Oct	2003	22.8	Day	Landing	Isabela Sur	Isabela	West	4.83	-1.0041	-91.039	1	3	0.6
1199	Villamil	Oct	2003	22.8	Day	Landing	Isabela Sur	Isabela	West	4.83	-1.0041	-91.039	1	4	0.975
1200	Villamil	Oct	2003	22.8	Night	Landing	Isabela Sur	Isabela	West	4.83	-1.0041	-91.039	1	4	0.625
1201	Villamil	Oct	2003	22.8	Day	Landing	Isabela Sur	Isabela	West	4.83	-1.0041	-91.039	2	4	0.7375
1202	Villamil	Oct	2003	22.8	Night	Landing	Isabela Sur	Isabela	West	4.83	-1.0041	-91.039	1	3	1.3
1203	Villamil	Oct	2003	22.8	Day	Landing	Isabela Sur	Isabela	West	4.83	-1.0041	-91.039	1	4	0.625
1204	Villamil	Oct	2003	22.8	Day	Landing	Isabela Sur	Isabela	West	4.83	-1.0041	-91.039	1	4	1.2
1205	Villamil	Oct	2003	22.8	Day	Landing	Isabela Sur	Isabela	West	4.83	-1.0041	-91.039	1	3	1.366666667
1206	Villamil	Oct	2003	22.8	Day	Landing	Isabela Sur	Isabela	West	4.83	-1.0041	-91.039	2	3.5	1.2
1207	Villamil	Oct	2003	22.8	Day	Landing	Isabela Sur	Isabela	West	4.83	-1.0041	-91.039	1	3	1
1208	Villamil	Oct	2003	22.8	Day	Landing	Isabela Sur	Isabela	West	4.83	-1.0041	-91.039	1	2	0.45
1209	Villamil	Oct	2003	22.8	Day	Landing	Isabela Sur	Isabela	West	4.83	-1.0041	-91.039	1	2	1
1210	Villamil	Oct	2003	22.8	Day	Landing	Isabela Sur	Isabela	West	4.83	-1.0041	-91.039	1	3	0.666666667
1211	Villamil	Oct	2003	22.8	Day	Landing	Isabela Sur	Isabela	West	4.83	-1.0041	-91.039	1	4	1.3
1212	Villamil	Oct	2003	22.8	Day	Landing	Isabela Sur	Isabela	West	4.83	-1.0041	-91.039	2	3	0.1
1213	Villamil	Oct	2003	22.8	Day	Landing	Isabela Sur	Isabela	West	4.83	-1.0041	-91.039	1	2.5	0.82
1214	Villamil	Oct	2003	22.8	Day	Landing	Isabela Sur	Isabela	West	4.83	-1.0041	-91.039	1	3	1.333333333
1215	Villamil	Oct	2003	22.8	Day	Landing	Isabela Sur	Isabela	West	4.83	-1.0041	-91.039	1	3	1.333333333
1216	Villamil	Oct	2003	22.8	Day	Landing	Isabela Sur	Isabela	West	4.83	-1.0041	-91.039	1	4	2.025
1217	Villamil	Oct	2003	22.8	Night	Landing	Isabela Sur	Isabela	West	4.83	-1.0041	-91.039	1	2	3.4
1218	Villamil	Oct	2003	22.8	Day	Landing	Isabela Sur	Isabela	West	4.83	-1.0041	-91.039	1	2	0.9
1219	Villamil	Oct	2003	22.8	Day	Landing	Isabela Sur	Isabela	West	14.7	-1.05069	-91.17433	1	5	0.68
1220	Villamil	Oct	2003	22.8	Day	Landing	Isabela Sur	Isabela	West	14.7	-1.05069	-91.17433	1	8	1.25
1221	Villamil	Oct	2003	22.8	Day	Landing	Isabela Sur	Isabela	West	14.7	-1.05069	-91.17433	2	5	0.89
1222	Villamil	Oct	2003	22.8	Day	Landing	Isabela Sur	Isabela	West	14.7	-1.05069	-91.17433	2	5	0.89
1223	Villamil	Oct	2003	22.8	Day	Landing	Isabela Sur	Isabela	West	14.7	-1.05069	-91.17433	1	5	1.46
1224	Villamil	Oct	2003	22.8	Day	Landing	Isabela Sur	Isabela	West	14.7	-1.05069	-91.17433	1	5	1.22
1225	Villamil	Oct	2003	22.8	Day	Landing	Isabela Sur	Isabela	West	14.7	-1.05069	-91.17433	1	5	1.68
1226	Villamil	Oct	2003	22.8	Day	Landing	Isabela Sur	Isabela	West	14.7	-1.05069	-91.17433	1	4	1.375
1227	Villamil	Oct	2003	22.8	Day	Landing	Isabela Sur	Isabela	West	14.7	-1.05069	-91.17433	2	4	1.3625
1228	Villamil	Oct	2003	22.8	Day	Landing	Isabela Sur	Isabela	West	14.7	-1.05069	-91.17433	1	4	1.025
1229	Villamil	Oct	2003	22.8	Day	Landing	Isabela Sur	Isabela	West	14.7	-1.05069	-91.17433	1	8	0.5125
1230	Villamil	Oct	2003	22.8	Night	Landing	Isabela Sur	Isabela	West	14.7	-1.05069	-91.17433	1	3	0.233333333
1231	Villamil	Oct	2003	22.8	Day	Landing	Isabela Sur	Isabela	West	14.7	-1.05069	-91.17433	1	4	0.975
1232	Villamil	Oct	2003	22.8	Day	Landing	Isabela Sur	Isabela	West	14.7	-1.05069	-91.17433	1	4	2.9
1233	Villamil	Oct	2003	22.8	Day	Landing	Isabela Sur	Isabela	West	14.7	-1.05069	-91.17433	1	8	2.3875
1234	Villamil	Oct	2003	22.8	Day	Landing	Isabela Sur	Isabela	West	14.7	-1.05069	-91.17433	1	2	2.5
1235	Villamil	Oct	2003	22.8	Day	Landing	Isabela Sur	Isabela	West	14.7	-1.05069	-91.17433	2	12	0.6625
1236	Villamil	Oct	2003	22.8	Day	Landing	Isabela Sur	Isabela	West	0.52	-0.96708	-90.9665	1	3	1.666666667
1237	Villamil	Oct	2003	22.8	Day	Landing	Isabela Sur	Isabela	West	0.52	-0.96708	-90.9665	1	3	1.666666667
1238	Villamil	Oct	2003	22.8	Night	Landing	Isabela Sur	Isabela	West	1.93	-0.97723	-90.98803	1	4	0.05
1239	Villamil	Oct	2003	22.8	Night	Landing	Isabela Sur	Isabela	West	1.93	-0.97723	-90.98803	1	3	0.6
1240	Villamil	Oct	2003	22.8	Night	Landing	Isabela Sur	Isabela	West	1.93	-0.97723	-90.98803	1	1.5	0.333333333
1241	Villamil	Oct	2003	22.8	Day	Landing	Isabela Sur	Isabela	West	1.93	-0.97723	-90.98803	2	9	0.627777778
1242	Villamil	Oct	2003	22.8	Night	Landing	Isabela Sur	Isabela	West	12.2	-1.0394	-91.1467	1	4	2.05
1243	Villamil	Oct	2003	22.8	Day	Observer	Isabela Sur	Isabela	West	12.2	-1.03939	-91.14686	1	8	0.375
1244	Villamil	Oct	2003	22.8	Day	Observer	Isabela Sur	Isabela	West	12.2	-1.047118	-91.18785	1	3.5	0.857142857
1245	Villamil	Oct	2003	22.8	Day	Landing	Isabela Sur	Isabela	West	12.2	-1.0394	-91.1467	1	5	1.1
1246	Villamil	Oct	2003	22.8	Day	Landing	Isabela Sur	Isabela	West	12.2	-1.0394	-91.1467	1	3.5	0.4
1247	Villamil	Oct	2003	22.8	Day	Observer	Isabela Sur	Isabela	West	12.2	-1.04331	-91.16294	1	7	0.194285714
1248	Villamil	Oct	2003	22.8	Day	Observer	Isabela Sur	Isabela	West	12.2	-1.04641	-91.18654	1	7	1.234285714
1249	Villamil	Oct	2003	22.8	Day	Observer	Isabela Sur	Isabela	West	12.2	-1.03475	-91.14765	1	3	0.453333333
1250	Villamil	Oct	2003	22.8	Day	Landing	Isabela Sur	Isabela	West	12.2	-1.0394	-91.1467	1	35	0.441428571
1251	Villamil	Oct	2003	22.8	Day	Landing	Isabela Sur	Isabela	West	12.2	-1.0394	-91.1467	2	34	0.227205882
1252	Villamil	Oct	2003	22.8	Day	Landing	Isabela Sur	Isabela	West	12.2	-1.0394	-91.1467	1	28	0.300357143
1253	Villamil	Oct	2003	22.8	Day	Landing	Isabela Sur	Isabela	West	12.2	-1.0394	-91.1467	2	28	0.141964286
1254	Villamil	Oct	2003	22.8	Day	Landing	Isabela Sur	Isabela	West	12.2	-1.0394	-91.1467	1	28	0.178571429
1255	Villamil	Oct	2003	22.8	Day	Landing	Isabela Sur	Isabela	West	12.2	-1.0394	-91.1467	1	24	0.529166667
1256	Villamil	Oct	2003	22.8	Day	Landing	Isabela Sur	Isabela	West	12.2	-1.0394	-91.1467	1	14	2.335714286
1257	Villamil	Oct	2003	22.8	Day	Landing	Isabela Sur	Isabela	West	12.2	-1.0394	-91.1467	1	20	1.11
1258	Villamil	Oct	2003	22.8	Day	Landing	Isabela Sur	Isabela	West	12.2	-1.0394	-91.1467	1	2	0.65
1259	Villamil	Oct	2003	22.8	Day	Landing	Isabela Sur	Isabela	West	12.2	-1.0394	-91.1467	2	3.5	1.371428571
1260	Villamil	Oct	2003	22.8	Day	Landing	Isabela Sur	Isabela	West	12.2	-1.0394	-91.1467	2	15	0.35
1261	Villamil	Oct	2003	22.8	Day	Landing	Isabela Sur	Isabela	West	12.2	-1.0394	-91.1467	1	18	0.861111111
1262	Villamil	Oct	2003	22.8	Day	Observer	Isabela Sur	Isabela	West	12.2	-1.04731	-91.17933	1	4	0.325
1263	Villamil	Oct	2003	22.8	Day	Observer	Isabela Sur	Isabela	West	12.2	-1.03747	-91.15432	1	6	1.133333333
1264	Villamil	Oct	2003	22.8	Day	Observer	Isabela Sur	Isabela	West	12.2	-1.05434	-91.16743	1	6	0.366666667
1265	Villamil	Oct	2003	22.8	Day	Landing	Isabela Sur	Isabela	West	22.7	-0.72072	-90.80723	1	4	1.925
1266	Villamil	Oct	2003	22.8	Day	Landing	Isabela Sur	Isabela	West	34.2	-0.95519	-91.461	1	12	0.95
1267	Villamil	Oct	2003	22.8	Day	Landing	Isabela Sur	Isabela	West	9.18	-1.02	-91.1	1	3.5	0.857142857
1268	Villamil	Oct	2003	22.8	Day	Landing	Isabela Sur	Isabela	West	9.18	-1.02	-91.1	1	3	2.133333333
1269	Villamil	Oct	2003	22.8	Day	Landing	Isabela Sur	Isabela	West	9.18	-1.02	-91.1	1	3	2.433333333
1270	Villamil	Oct	2003	22.8	Day	Landing	Isabela Sur	Isabela	West	9.18	-1.02	-91.1	1	3.5	1.742857143
1271	Villamil	Oct	2003	22.8	Day	Landing	Isabela Sur	Isabela	West	9.18	-1.02	-91.1	1	3.5	2.342857143
1272	Villamil	Oct	2003	22.8	Day	Landing	Isabela Sur	Isabela	West	9.18	-1.02	-91.1	1	4	0.975
1273	Villamil	Oct	2003	22.8	Day	Landing	Isabela Sur	Isabela	West	9.18	-1.02	-91.1	1	5	1.68
1274	Villamil	Oct	2003	22.8	Day	Landing	Isabela Sur	Isabela	West	9.18	-1.02	-91.1	1	5	0.82
1275	Villamil	Oct	2003	22.8	Day	Landing	Isabela Sur	Isabela	West	9.18	-1.02	-91.1	1	5	1.4
1276	Villamil	Oct	2003	22.8	Day	Landing	Isabela Sur	Isabela	West	9.18	-1.02	-91.1	1	5	1.28
1277	Villamil	Oct	2003	22.8	Day	Landing	Isabela Sur	Isabela	West	9.18	-1.02	-91.1	2	5	1.02
1278	Villamil	Oct	2003	22.8	Day	Landing	Isabela Sur	Isabela	West	9.18	-1.02	-91.1	1	5	0.86
1279	Villamil	Oct	2003	22.8	Day	Landing	Isabela Sur	Isabela	West	9.18	-1.02	-91.1	1	5	1.14
1280	Villamil	Oct	2003	22.8	Day	Landing	Isabela Sur	Isabela	West	9.18	-1.02	-91.1	1	5	0.82
1281	Villamil	Oct	2003	22.8	Day	Landing	Isabela Sur	Isabela	West	9.18	-1.02	-91.1	1	5	0.54
1282	Villamil	Oct	2003	22.8	Day	Landing	Isabela Sur	Isabela	West	9.18	-1.02	-91.1	1	4	0.8
1283	Villamil	Oct	2003	22.8	Day	Landing	Isabela Sur	Isabela	West	9.18	-1.02	-91.1	1	4	1.6
1284	Villamil	Oct	2003	22.8	Day	Landing	Isabela Sur	Isabela	West	9.18	-1.02	-91.1	1	4	1.6
1285	Villamil	Oct	2003	22.8	Night	Landing	Isabela Sur	Isabela	West	9.18	-1.02	-91.1	2	4	0.3375
1286	Villamil	Oct	2003	22.8	Day	Landing	Isabela Sur	Isabela	West	9.18	-1.02	-91.1	1	4	1.25
1287	Villamil	Oct	2003	22.8	Day	Landing	Isabela Sur	Isabela	West	9.18	-1.02	-91.1	1	5	1.86
1288	Villamil	Oct	2003	22.8	Day	Landing	Isabela Sur	Isabela	West	9.18	-1.02	-91.1	1	4	3.075
1289	Villamil	Oct	2003	22.8	Day	Landing	Isabela Sur	Isabela	West	9.18	-1.02	-91.1	1	4	0.8
1290	Villamil	Oct	2003	22.8	Day	Landing	Isabela Sur	Isabela	West	9.18	-1.02	-91.1	1	4	1.6
1291	Villamil	Oct	2003	22.8	Night	Landing	Isabela Sur	Isabela	West	9.18	-1.02	-91.1	1	4	1.425
1292	Villamil	Oct	2003	22.8	Day	Landing	Isabela Sur	Isabela	West	9.18	-1.02	-91.1	1	5	1.18
1293	Villamil	Oct	2003	22.8	Day	Landing	Isabela Sur	Isabela	West	9.18	-1.02	-91.1	1	4	0.8
1294	Villamil	Oct	2003	22.8	Day	Landing	Isabela Sur	Isabela	West	9.18	-1.02	-91.1	1	4	2.05
1295	Villamil	Oct	2003	22.8	Day	Landing	Isabela Sur	Isabela	West	9.18	-1.02	-91.1	1	8	1.3125
1296	Villamil	Oct	2003	22.8	Day	Landing	Isabela Sur	Isabela	West	9.18	-1.02	-91.1	2	5	1.15
1297	Villamil	Oct	2003	22.8	Day	Landing	Isabela Sur	Isabela	West	9.18	-1.02	-91.1	1	3	2.133333333
1298	Villamil	Oct	2003	22.8	Day	Landing	Isabela Sur	Isabela	West	9.18	-1.02	-91.1	1	2	0.45
1299	Villamil	Oct	2003	22.8	Day	Landing	Isabela Sur	Isabela	West	9.18	-1.02	-91.1	1	3	1.3
1300	Villamil	Oct	2003	22.8	Day	Landing	Isabela Sur	Isabela	West	9.18	-1.02	-91.1	1	3	1.666666667
1301	Villamil	Oct	2003	22.8	Day	Landing	Isabela Sur	Isabela	West	9.18	-1.02	-91.1	1	2	0.7
1302	Villamil	Oct	2003	22.8	Day	Landing	Isabela Sur	Isabela	West	9.18	-1.02	-91.1	1	2	0.45
1303	Villamil	Oct	2003	22.8	Day	Landing	Isabela Sur	Isabela	West	9.18	-1.02	-91.1	1	3.5	1.028571429
1304	Villamil	Oct	2003	22.8	Day	Landing	Isabela Sur	Isabela	West	9.18	-1.02	-91.1	2	3	0.183333333
1305	Villamil	Oct	2003	22.8	Day	Landing	Isabela Sur	Isabela	West	9.18	-1.02	-91.1	2	4	0.9
1306	Villamil	Oct	2003	22.8	Day	Landing	Isabela Sur	Isabela	West	9.18	-1.02	-91.1	1	3	0.733333333
1307	Villamil	Oct	2003	22.8	Day	Landing	Isabela Sur	Isabela	West	9.18	-1.02	-91.1	1	4	0.45
1308	Villamil	Oct	2003	22.8	Day	Landing	Isabela Sur	Isabela	West	9.18	-1.02	-91.1	1	3	0.2
1309	Villamil	Oct	2003	22.8	Day	Landing	Isabela Sur	Isabela	West	9.18	-1.02	-91.1	1	3	1.5
1310	Villamil	Oct	2003	22.8	Day	Landing	Isabela Sur	Isabela	West	9.18	-1.02	-91.1	1	4	2.025
1311	Villamil	Oct	2003	22.8	Day	Landing	Isabela Sur	Isabela	West	9.18	-1.02	-91.1	1	15	1.033333333
1312	Villamil	Oct	2003	22.8	Day	Landing	Isabela Sur	Isabela	West	9.18	-1.02	-91.1	1	3	1.066666667
1313	Villamil	Oct	2003	22.8	Day	Landing	Isabela Sur	Isabela	West	9.18	-1.02	-91.1	1	18	0.733333333
1314	Villamil	Oct	2003	22.8	Day	Observer	Isabela Sur	Isabela	West	9.18	-1.02	-91.1	1	4	0.9
1315	Villamil	Oct	2003	22.8	Day	Landing	Isabela Sur	Isabela	West	9.18	-1.02	-91.1	1	4	1.925
1316	Villamil	Oct	2003	22.8	Day	Landing	Isabela Sur	Isabela	West	9.18	-1.02	-91.1	1	3	0.766666667
1317	Villamil	Oct	2003	22.8	Day	Landing	Isabela Sur	Isabela	West	1.21	-0.978203	-90.95763	1	3	0.533333333
1318	Villamil	Oct	2003	22.8	Day	Landing	Isabela Sur	Isabela	West	1.21	-0.978203	-90.95763	1	3	1.5
1319	Villamil	Oct	2003	22.8	Day	Landing	Isabela Sur	Isabela	West	1.21	-0.978203	-90.95763	1	3.5	0.771428571
1320	Villamil	Oct	2003	22.8	Day	Landing	Isabela Sur	Isabela	West	1.21	-0.978203	-90.95763	1	3	0.303333333
1321	Villamil	Oct	2003	22.8	Day	Landing	Isabela Sur	Isabela	West	1.21	-0.978203	-90.95763	2	3	0.378333333
1322	Villamil	Oct	2003	22.8	Day	Landing	Isabela Sur	Isabela	West	1.21	-0.978203	-90.95763	1	2.5	0.64
1323	Villamil	Oct	2003	22.8	Night	Landing	Isabela Sur	Isabela	West	1.21	-0.978203	-90.95763	1	3	0.166666667
1324	Villamil	Oct	2003	22.8	Day	Landing	Isabela Sur	Isabela	West	1.21	-0.978203	-90.95763	1	3	0.066666667
1325	Villamil	Oct	2003	22.8	Day	Landing	Isabela Sur	Isabela	West	1.21	-0.978203	-90.95763	1	3	0.233333333
1326	Villamil	Oct	2003	22.8	Day	Landing	Isabela Sur	Isabela	West	2.1	-0.9711	-90.9343	1	3	0.666666667
1327	Villamil	Oct	2003	22.8	Day	Landing	Isabela Sur	Isabela	West	14.9	-1.04912	-91.18457	1	5	1.68
1328	Villamil	Oct	2003	22.8	Day	Landing	Isabela Sur	Isabela	West	14.9	-1.04912	-91.18457	2	8	1.28125
1329	Villamil	Oct	2003	22.8	Day	Landing	Isabela Sur	Isabela	West	14.9	-1.04912	-91.18457	1	12	1.516666667
1330	Villamil	Oct	2003	22.8	Day	Landing	Isabela Sur	Isabela	West	14.9	-1.04912	-91.18457	1	12	1.591666667
1331	Villamil	Oct	2003	22.8	Day	Landing	Isabela Sur	Isabela	West	14.9	-1.04912	-91.18457	1	12	0.758333333
1332	Villamil	Oct	2003	22.8	Day	Landing	Isabela Sur	Isabela	West	14.9	-1.04912	-91.18457	2	20	0.2725
1333	Villamil	Oct	2003	22.8	Day	Landing	Isabela Sur	Isabela	West	14.9	-1.04912	-91.18457	1	12	0.016666667
1334	Villamil	Oct	2003	22.8	Day	Landing	Isabela Sur	Isabela	West	6.56	-1.01864	-91.05577	1	3	1.066666667
1335	Villamil	Oct	2003	22.8	Day	Landing	Isabela Sur	Isabela	West	9.22	-1.03944	-91.0943	2	4	0.5125
1336	Villamil	Oct	2003	22.8	Day	Landing	Isabela Sur	Isabela	West	9.22	-1.03944	-91.0943	1	3.5	1.314285714
1337	Villamil	Oct	2003	22.8	Day	Landing	Isabela Sur	Isabela	West	9.22	-1.03944	-91.0943	1	3.5	1.028571429
1338	Villamil	Oct	2003	22.8	Day	Landing	Isabela Sur	Isabela	West	18	-1.0358	-91.2282	1	3	2.566666667
1339	Baquerizo	Nov	2003	22.7	Night	Landing	Espa�ola	Espa�ola	Centre- South	36.6	-1.3477	-89.6749	5	20	0.179
1340	Ayora	Nov	2003	23.7	Day	Observer	Isabela Norte y Este	Isabela	West	42.2	-0.52844	-90.94832	1	3	1.522222222
1341	Ayora	Nov	2003	23.7	Day	Observer	Isabela Norte y Este	Isabela	West	42.2	-0.62653	-90.88127	1	3	0.333333333
1342	Ayora	Nov	2003	22.5	Day	Landing	Isabela Oeste	Isabela	West	113	-0.49371	-91.20542	2	4	0.3875
1343	Villamil	Nov	2003	22.5	Day	Landing	Isabela Oeste	Isabela	West	76.7	-0.43544	-91.23636	1	30	1.666666667
1344	Villamil	Nov	2003	22.5	Day	Landing	Isabela Oeste	Isabela	West	76.7	-0.43544	-91.23636	1	20	0.705
1345	Villamil	Nov	2003	22.5	Day	Landing	Isabela Oeste	Isabela	West	76.7	-0.43544	-91.23636	1	25	1.364
1346	Villamil	Nov	2003	22.5	Day	Landing	Isabela Oeste	Isabela	West	76.7	-0.43544	-91.23636	1	25	0.812
1347	Baquerizo	Nov	2003	22.5	Night	Landing	Isabela Oeste	Isabela	West	161	-0.65789	-91.14564	10	20	0.0636
1348	Villamil	Nov	2003	22.2	Day	Landing	Isabela Sur	Isabela	West	3.7	-0.99697	-91.01602	1	4	1.025
1349	Villamil	Nov	2003	22.2	Day	Landing	Isabela Sur	Isabela	West	3.7	-0.99697	-91.01602	1	4	0.75
1350	Villamil	Nov	2003	22.2	Day	Landing	Isabela Sur	Isabela	West	17	-0.79173	-90.81927	1	4	2.75
1351	Villamil	Nov	2003	22.2	Day	Landing	Isabela Sur	Isabela	West	17	-0.79173	-90.81927	1	4	3.175
1352	Villamil	Nov	2003	22.2	Day	Landing	Isabela Sur	Isabela	West	17	-0.79173	-90.81927	2	5	0.36
1353	Villamil	Nov	2003	22.2	Day	Landing	Isabela Sur	Isabela	West	17	-0.79173	-90.81927	2	4	0.1375
1354	Villamil	Nov	2003	22.2	Day	Landing	Isabela Sur	Isabela	West	4.83	-1.0041	-91.039	1	3	1.366666667
1355	Villamil	Nov	2003	22.2	Day	Landing	Isabela Sur	Isabela	West	4.83	-1.0041	-91.039	1	4	0.95
1356	Villamil	Nov	2003	22.2	Day	Landing	Isabela Sur	Isabela	West	4.83	-1.0041	-91.039	1	4	1.475
1357	Villamil	Nov	2003	22.2	Night	Landing	Isabela Sur	Isabela	West	4.83	-1.0041	-91.039	1	3	0.3
1358	Villamil	Nov	2003	22.2	Day	Landing	Isabela Sur	Isabela	West	4.83	-1.0041	-91.039	2	3	0.833333333
1359	Villamil	Nov	2003	22.2	Day	Landing	Isabela Sur	Isabela	West	4.83	-1.0041	-91.039	1	3	0.9
1360	Villamil	Nov	2003	22.2	Day	Landing	Isabela Sur	Isabela	West	4.83	-1.0041	-91.039	2	4	0.5
1361	Villamil	Nov	2003	22.2	Day	Landing	Isabela Sur	Isabela	West	4.83	-1.0041	-91.039	1	4	2.725
1362	Villamil	Nov	2003	22.2	Day	Landing	Isabela Sur	Isabela	West	4.83	-1.0041	-91.039	1	4	2.1
1363	Villamil	Nov	2003	22.2	Day	Landing	Isabela Sur	Isabela	West	4.83	-1.0041	-91.039	1	4	1.575
1364	Villamil	Nov	2003	22.2	Day	Landing	Isabela Sur	Isabela	West	4.83	-1.0041	-91.039	1	4	1.925
1365	Villamil	Nov	2003	22.2	Day	Landing	Isabela Sur	Isabela	West	4.83	-1.0041	-91.039	1	3	1.033333333
1366	Villamil	Nov	2003	22.2	Day	Landing	Isabela Sur	Isabela	West	4.83	-1.0041	-91.039	1	4	0.9
1367	Villamil	Nov	2003	22.2	Day	Landing	Isabela Sur	Isabela	West	4.83	-1.0041	-91.039	1	4	0.625
1368	Villamil	Nov	2003	22.2	Day	Landing	Isabela Sur	Isabela	West	4.83	-1.0041	-91.039	1	5	0.92
1369	Villamil	Nov	2003	22.2	Day	Landing	Isabela Sur	Isabela	West	4.83	-1.0041	-91.039	1	4	0.1
1370	Villamil	Nov	2003	22.2	Day	Landing	Isabela Sur	Isabela	West	4.83	-1.0041	-91.039	1	4	1.975
1371	Villamil	Nov	2003	22.2	Day	Landing	Isabela Sur	Isabela	West	4.83	-1.0041	-91.039	1	2	0.9
1372	Villamil	Nov	2003	22.2	Day	Landing	Isabela Sur	Isabela	West	4.83	-1.0041	-91.039	1	4	1.0225
1373	Villamil	Nov	2003	22.2	Day	Landing	Isabela Sur	Isabela	West	4.83	-1.0041	-91.039	1	4	0.75
1374	Villamil	Nov	2003	22.2	Day	Landing	Isabela Sur	Isabela	West	4.83	-1.0041	-91.039	2	4	1.2125
1375	Villamil	Nov	2003	22.2	Day	Landing	Isabela Sur	Isabela	West	4.83	-1.0041	-91.039	1	4	2.55
1376	Villamil	Nov	2003	22.2	Day	Landing	Isabela Sur	Isabela	West	4.83	-1.0041	-91.039	1	4	1.2
1377	Villamil	Nov	2003	22.2	Day	Landing	Isabela Sur	Isabela	West	4.83	-1.0041	-91.039	2	4	0.7625
1378	Villamil	Nov	2003	22.2	Day	Landing	Isabela Sur	Isabela	West	4.83	-1.0041	-91.039	1	4	0.925
1379	Villamil	Nov	2003	22.2	Day	Landing	Isabela Sur	Isabela	West	4.83	-1.0041	-91.039	1	4	1.7
1380	Villamil	Nov	2003	22.2	Day	Landing	Isabela Sur	Isabela	West	4.83	-1.0041	-91.039	1	4	1.6
1381	Villamil	Nov	2003	22.2	Day	Landing	Isabela Sur	Isabela	West	4.83	-1.0041	-91.039	1	4	0.35
1382	Villamil	Nov	2003	22.2	Day	Landing	Isabela Sur	Isabela	West	4.83	-1.0041	-91.039	1	4	0.225
1383	Villamil	Nov	2003	22.2	Day	Landing	Isabela Sur	Isabela	West	4.83	-1.0041	-91.039	1	4	0.4
1384	Villamil	Nov	2003	22.2	Day	Landing	Isabela Sur	Isabela	West	4.83	-1.0041	-91.039	1	4	2.45
1385	Villamil	Nov	2003	22.2	Day	Landing	Isabela Sur	Isabela	West	14.7	-1.05069	-91.17433	1	4	2.775
1386	Villamil	Nov	2003	22.2	Day	Observer	Isabela Sur	Isabela	West	14.7	-0.03879	-91.1297	1	6	0.6
1387	Villamil	Nov	2003	22.2	Day	Landing	Isabela Sur	Isabela	West	14.7	-1.05069	-91.17433	2	5	0.9
1388	Villamil	Nov	2003	22.2	Day	Landing	Isabela Sur	Isabela	West	14.7	-1.05069	-91.17433	2	4	0.875
1389	Villamil	Nov	2003	22.2	Day	Observer	Isabela Sur	Isabela	West	14.7	-1.03601	-91.11814	1	6	0.616666667
1390	Villamil	Nov	2003	22.2	Day	Landing	Isabela Sur	Isabela	West	14.7	-1.05069	-91.17433	2	4	0.7125
1391	Villamil	Nov	2003	22.2	Day	Landing	Isabela Sur	Isabela	West	14.7	-1.05069	-91.17433	1	4	1.025
1392	Villamil	Nov	2003	22.2	Day	Landing	Isabela Sur	Isabela	West	14.7	-1.05069	-91.17433	2	4	1.1625
1393	Villamil	Nov	2003	22.2	Day	Landing	Isabela Sur	Isabela	West	14.7	-1.05069	-91.17433	2	4	1.3625
1394	Villamil	Nov	2003	22.2	Day	Landing	Isabela Sur	Isabela	West	0.52	-0.96708	-90.9665	1	5	0.26
1395	Villamil	Nov	2003	22.2	Day	Landing	Isabela Sur	Isabela	West	0.52	-0.96708	-90.9665	1	4	0.675
1396	Villamil	Nov	2003	22.2	Day	Landing	Isabela Sur	Isabela	West	0.52	-0.96708	-90.9665	1	4	0.8
1397	Villamil	Nov	2003	22.2	Night	Landing	Isabela Sur	Isabela	West	1.93	-0.97723	-90.98803	1	4	1.025
1398	Villamil	Nov	2003	22.2	Day	Landing	Isabela Sur	Isabela	West	1.93	-0.97723	-90.98803	1	4	0.35
1399	Villamil	Nov	2003	22.2	Day	Landing	Isabela Sur	Isabela	West	1.93	-0.97723	-90.98803	1	4	1.525
1400	Villamil	Nov	2003	22.2	Night	Landing	Isabela Sur	Isabela	West	1.93	-0.97723	-90.98803	1	4	0.05
1401	Villamil	Nov	2003	22.2	Day	Landing	Isabela Sur	Isabela	West	1.93	-0.97723	-90.98803	1	4	2.85
1402	Villamil	Nov	2003	22.2	Night	Observer	Isabela Sur	Isabela	West	12.2	-1.034765	-91.15765	1	5	0.36
1403	Villamil	Nov	2003	22.2	Day	Observer	Isabela Sur	Isabela	West	12.2	-1.03475	-91.14765	1	4	1.125
1404	Villamil	Nov	2003	22.2	Day	Observer	Isabela Sur	Isabela	West	12.2	-1.04718	-91.18785	1	3	0.733333333
1405	Villamil	Nov	2003	22.2	Day	Observer	Isabela Sur	Isabela	West	12.2	-1.04331	-91.16294	1	7	0.257142857
1406	Villamil	Nov	2003	22.2	Day	Observer	Isabela Sur	Isabela	West	12.2	-1.03745	-91.14745	1	6	0.6
1407	Villamil	Nov	2003	22.2	Day	Observer	Isabela Sur	Isabela	West	12.2	-1.09718	-91.14666	1	6	0.216666667
1408	Villamil	Nov	2003	22.2	Day	Landing	Isabela Sur	Isabela	West	12.2	-1.0394	-91.1467	1	15	1.3
1409	Villamil	Nov	2003	22.2	Day	Landing	Isabela Sur	Isabela	West	12.2	-1.0394	-91.1467	1	20	1.295
1410	Villamil	Nov	2003	22.2	Day	Landing	Isabela Sur	Isabela	West	12.2	-1.0394	-91.1467	1	10	1.11
1411	Villamil	Nov	2003	22.2	Day	Landing	Isabela Sur	Isabela	West	12.2	-1.0394	-91.1467	2	20	0.7625
1412	Villamil	Nov	2003	22.2	Day	Observer	Isabela Sur	Isabela	West	12.2	-1.0394	-91.1467	1	10	1.02
1413	Villamil	Nov	2003	22.2	Day	Observer	Isabela Sur	Isabela	West	12.2	-1.0394	-91.1467	1	10	0.27
1414	Villamil	Nov	2003	22.2	Day	Observer	Isabela Sur	Isabela	West	12.2	-1.0394	-91.1467	1	9	0.2
1415	Villamil	Nov	2003	22.2	Day	Observer	Isabela Sur	Isabela	West	12.2	-1.0394	-91.1467	1	10	0.23
1416	Villamil	Nov	2003	22.2	Night	Observer	Isabela Sur	Isabela	West	12.2	-1.0394	-91.1467	1	3	0.233333333
1417	Villamil	Nov	2003	22.2	Day	Observer	Isabela Sur	Isabela	West	12.2	-1.0394	-91.1467	1	7	0.357142857
1418	Villamil	Nov	2003	22.2	Day	Observer	Isabela Sur	Isabela	West	12.2	-1.0394	-91.1467	1	5	1.36
1419	Villamil	Nov	2003	22.2	Day	Landing	Isabela Sur	Isabela	West	10.5	-0.89	-90.84	1	4	0.8
1420	Villamil	Nov	2003	22.2	Day	Landing	Isabela Sur	Isabela	West	22.7	-0.72072	-90.80723	1	2	1
1421	Villamil	Nov	2003	22.2	Day	Landing	Isabela Sur	Isabela	West	22.7	-0.72072	-90.80723	1	2.5	2
1422	Villamil	Nov	2003	22.2	Day	Landing	Isabela Sur	Isabela	West	22.7	-0.72072	-90.80723	1	4	1.25
1423	Villamil	Nov	2003	22.2	Day	Landing	Isabela Sur	Isabela	West	34.2	-0.95519	-91.461	1	30	0.56
1424	Villamil	Nov	2003	22.2	Day	Landing	Isabela Sur	Isabela	West	34.2	-0.95519	-91.461	2	30	0.95
1425	Villamil	Nov	2003	22.2	Day	Landing	Isabela Sur	Isabela	West	7.27	-1.0306	-90.8846	1	4	0.15
1426	Villamil	Nov	2003	22.2	Day	Landing	Isabela Sur	Isabela	West	9.18	-1.02	-91.1	1	4	0.725
1427	Villamil	Nov	2003	22.2	Day	Landing	Isabela Sur	Isabela	West	9.18	-1.02	-91.1	1	4	0.95
1428	Villamil	Nov	2003	22.2	Day	Landing	Isabela Sur	Isabela	West	9.18	-1.02	-91.1	1	3	0.466666667
1429	Villamil	Nov	2003	22.2	Day	Landing	Isabela Sur	Isabela	West	9.18	-1.02	-91.1	1	4	1.025
1430	Villamil	Nov	2003	22.2	Day	Landing	Isabela Sur	Isabela	West	9.18	-1.02	-91.1	1	4	2.25
1431	Villamil	Nov	2003	22.2	Day	Landing	Isabela Sur	Isabela	West	9.18	-1.02	-91.1	1	4	1.7
1432	Villamil	Nov	2003	22.2	Day	Landing	Isabela Sur	Isabela	West	9.18	-1.02	-91.1	1	4	0.375
1433	Villamil	Nov	2003	22.2	Day	Landing	Isabela Sur	Isabela	West	9.18	-1.02	-91.1	2	4	0.3875
1434	Villamil	Nov	2003	22.2	Day	Landing	Isabela Sur	Isabela	West	9.18	-1.02	-91.1	1	4	0.325
1435	Villamil	Nov	2003	22.2	Day	Landing	Isabela Sur	Isabela	West	9.18	-1.02	-91.1	1	3	0.2
1436	Villamil	Nov	2003	22.2	Day	Landing	Isabela Sur	Isabela	West	9.18	-1.02	-91.1	2	3	0.6
1437	Villamil	Nov	2003	22.2	Day	Landing	Isabela Sur	Isabela	West	9.18	-1.02	-91.1	1	3	0.133333333
1438	Villamil	Nov	2003	22.2	Day	Landing	Isabela Sur	Isabela	West	9.18	-1.02	-91.1	1	3.5	1.285714286
1439	Villamil	Nov	2003	22.2	Day	Landing	Isabela Sur	Isabela	West	9.18	-1.02	-91.1	1	3.5	1.542857143
1440	Villamil	Nov	2003	22.2	Day	Landing	Isabela Sur	Isabela	West	9.18	-1.02	-91.1	1	4	2.25
1441	Villamil	Nov	2003	22.2	Day	Landing	Isabela Sur	Isabela	West	9.18	-1.02	-91.1	1	4	1
1442	Villamil	Nov	2003	22.2	Day	Landing	Isabela Sur	Isabela	West	9.18	-1.02	-91.1	1	4	0.85
1443	Villamil	Nov	2003	22.2	Day	Landing	Isabela Sur	Isabela	West	9.18	-1.02	-91.1	1	4	1.625
1444	Villamil	Nov	2003	22.2	Day	Landing	Isabela Sur	Isabela	West	9.18	-1.02	-91.1	2	4	1.3
1445	Villamil	Nov	2003	22.2	Day	Landing	Isabela Sur	Isabela	West	9.18	-1.02	-91.1	1	4	1.475
1446	Villamil	Nov	2003	22.2	Day	Landing	Isabela Sur	Isabela	West	9.18	-1.02	-91.1	1	4	1.35
1447	Villamil	Nov	2003	22.2	Day	Landing	Isabela Sur	Isabela	West	9.18	-1.02	-91.1	1	4	0.675
1448	Villamil	Nov	2003	22.2	Day	Landing	Isabela Sur	Isabela	West	9.18	-1.02	-91.1	1	4	0.9
1449	Villamil	Nov	2003	22.2	Day	Landing	Isabela Sur	Isabela	West	9.18	-1.02	-91.1	2	3	0.983333333
1450	Villamil	Nov	2003	22.2	Day	Landing	Isabela Sur	Isabela	West	9.18	-1.02	-91.1	1	5	0.9
1451	Villamil	Nov	2003	22.2	Day	Landing	Isabela Sur	Isabela	West	9.18	-1.02	-91.1	2	5	0.79
1452	Villamil	Nov	2003	22.2	Day	Landing	Isabela Sur	Isabela	West	9.18	-1.02	-91.1	1	4	2.05
1453	Villamil	Nov	2003	22.2	Day	Landing	Isabela Sur	Isabela	West	9.18	-1.02	-91.1	1	4	1.125
1454	Villamil	Nov	2003	22.2	Day	Landing	Isabela Sur	Isabela	West	9.18	-1.02	-91.1	1	9	1.055555556
1455	Villamil	Nov	2003	22.2	Day	Landing	Isabela Sur	Isabela	West	9.18	-1.02	-91.1	1	4	1.125
1456	Villamil	Nov	2003	22.2	Day	Landing	Isabela Sur	Isabela	West	9.18	-1.02	-91.1	1	4	1.65
1457	Villamil	Nov	2003	22.2	Day	Landing	Isabela Sur	Isabela	West	9.18	-1.02	-91.1	1	4	2.325
1458	Villamil	Nov	2003	22.2	Day	Landing	Isabela Sur	Isabela	West	9.18	-1.02	-91.1	1	4	0.35
1459	Villamil	Nov	2003	22.2	Day	Landing	Isabela Sur	Isabela	West	9.18	-1.02	-91.1	1	4	0.275
1460	Villamil	Nov	2003	22.2	Day	Landing	Isabela Sur	Isabela	West	9.18	-1.02	-91.1	1	4	0.5
1461	Villamil	Nov	2003	22.2	Day	Landing	Isabela Sur	Isabela	West	9.18	-1.02	-91.1	1	4	0.575
1462	Villamil	Nov	2003	22.2	Night	Landing	Isabela Sur	Isabela	West	9.18	-1.02	-91.1	1	3	1.833333333
1463	Villamil	Nov	2003	22.2	Day	Landing	Isabela Sur	Isabela	West	9.18	-1.02	-91.1	1	4	0.175
1464	Villamil	Nov	2003	22.2	Day	Landing	Isabela Sur	Isabela	West	9.18	-1.02	-91.1	1	2	0.7
1465	Villamil	Nov	2003	22.2	Day	Landing	Isabela Sur	Isabela	West	9.18	-1.02	-91.1	2	4	1.025
1466	Villamil	Nov	2003	22.2	Day	Landing	Isabela Sur	Isabela	West	9.18	-1.02	-91.1	1	4	1.875
1467	Villamil	Nov	2003	22.2	Day	Landing	Isabela Sur	Isabela	West	9.18	-1.02	-91.1	2	4	0.625
1468	Villamil	Nov	2003	22.2	Day	Landing	Isabela Sur	Isabela	West	9.18	-1.02	-91.1	1	4	0.675
1469	Villamil	Nov	2003	22.2	Day	Landing	Isabela Sur	Isabela	West	9.18	-1.02	-91.1	1	4	0.5
1470	Villamil	Nov	2003	22.2	Day	Landing	Isabela Sur	Isabela	West	5.79	-0.9802	-90.8703	1	4	0.675
1471	Villamil	Nov	2003	22.2	Day	Landing	Isabela Sur	Isabela	West	1.21	-0.978203	-90.95763	1	3	3.2
1472	Villamil	Nov	2003	22.2	Day	Landing	Isabela Sur	Isabela	West	1.21	-0.978203	-90.95763	1	4	0.15
1473	Villamil	Nov	2003	22.2	Day	Landing	Isabela Sur	Isabela	West	1.21	-0.978203	-90.95763	1	3	1.033333333
1474	Villamil	Nov	2003	22.2	Day	Landing	Isabela Sur	Isabela	West	14.3	-0.85295	-90.78476	1	4	1.475
1475	Villamil	Nov	2003	22.2	Day	Landing	Isabela Sur	Isabela	West	14.9	-1.04912	-91.18457	1	4	0.775
1476	Villamil	Nov	2003	22.2	Day	Landing	Isabela Sur	Isabela	West	14.9	-1.04912	-91.18457	1	8	0.5125
1477	Villamil	Nov	2003	22.2	Day	Landing	Isabela Sur	Isabela	West	14.9	-1.04912	-91.18457	2	8	0.45625
1478	Villamil	Nov	2003	22.2	Day	Landing	Isabela Sur	Isabela	West	14.9	-1.04912	-91.18457	2	20	0.3875
1479	Villamil	Nov	2003	22.2	Day	Landing	Isabela Sur	Isabela	West	6.56	-1.01864	-91.05577	1	4	0.95
1480	Villamil	Nov	2003	22.2	Day	Landing	Isabela Sur	Isabela	West	6.56	-1.01864	-91.05577	1	4	1.075
1481	Villamil	Nov	2003	22.2	Day	Observer	Isabela Sur	Isabela	West	6.56	-1.04529	-91.05668	1	5	0.62
1482	Villamil	Nov	2003	22.2	Day	Landing	Isabela Sur	Isabela	West	9.22	-1.03944	-91.0943	1	4	0.5
1483	Villamil	Nov	2003	22.2	Day	Landing	Isabela Sur	Isabela	West	9.22	-1.03944	-91.0943	1	4	0.9
1484	Villamil	Nov	2003	22.2	Day	Landing	Isabela Sur	Isabela	West	18	-1.0358	-91.2282	1	8	1.8125
1485	Villamil	Nov	2003	22.2	Day	Landing	Isabela Sur	Isabela	West	18	-1.0358	-91.2282	1	25	0.852
1486	Villamil	Nov	2003	22.2	Day	Landing	Isabela Sur	Isabela	West	18	-1.0358	-91.2282	1	20	1.85
1487	Villamil	Nov	2003	22.2	Day	Landing	Isabela Sur	Isabela	West	18	-1.0358	-91.2282	1	4	0.375
1488	Villamil	Nov	2003	22.2	Day	Landing	Isabela Sur	Isabela	West	18	-1.0358	-91.2282	2	15	1
1489	Baquerizo	Nov	2003	22.2	Night	Landing	Isabela Sur	Isabela	West	137	-0.93874	-91.49262	10	40	0.047725
1490	Baquerizo	Dec	2003	23.3	Night	Landing	Floreana	Floreana	Centre- South	69.4	-1.29001	-90.4992	15	20	0.0303
1491	Ayora	Dec	2003	24.6	Day	Landing	Isabela Norte y Este	Isabela	West	42.2	-0.58936	-90.94234	1	10	0.068
1492	Villamil	Dec	2003	23.9	Day	Landing	Isabela Sur	Isabela	West	3.7	-0.99697	-91.01602	1	4	1.025
1493	Villamil	Dec	2003	23.9	Day	Landing	Isabela Sur	Isabela	West	17	-0.79173	-90.81927	1	4	0.35
1494	Villamil	Dec	2003	23.9	Day	Landing	Isabela Sur	Isabela	West	17	-0.79173	-90.81927	1	3	1.433333333
1495	Villamil	Dec	2003	23.9	Day	Landing	Isabela Sur	Isabela	West	17	-0.79173	-90.81927	1	4	0.5
1496	Villamil	Dec	2003	23.9	Day	Landing	Isabela Sur	Isabela	West	17	-0.79173	-90.81927	1	3	0.6
1497	Villamil	Dec	2003	23.9	Day	Landing	Isabela Sur	Isabela	West	17	-0.79173	-90.81927	1	4	0.625
1498	Villamil	Dec	2003	23.9	Day	Landing	Isabela Sur	Isabela	West	17	-0.79173	-90.81927	2	5	0.07
1499	Villamil	Dec	2003	23.9	Day	Landing	Isabela Sur	Isabela	West	4.83	-1.0041	-91.039	1	4	1.125
1500	Villamil	Dec	2003	23.9	Day	Landing	Isabela Sur	Isabela	West	4.83	-1.0041	-91.039	1	4	1.925
1501	Villamil	Dec	2003	23.9	Day	Landing	Isabela Sur	Isabela	West	4.83	-1.0041	-91.039	1	4	1.6
1502	Villamil	Dec	2003	23.9	Day	Landing	Isabela Sur	Isabela	West	4.83	-1.0041	-91.039	1	4	0.175
1503	Villamil	Dec	2003	23.9	Day	Landing	Isabela Sur	Isabela	West	4.83	-1.0041	-91.039	1	4	1.3
1504	Villamil	Dec	2003	23.9	Day	Landing	Isabela Sur	Isabela	West	4.83	-1.0041	-91.039	1	4	1.475
1505	Villamil	Dec	2003	23.9	Day	Landing	Isabela Sur	Isabela	West	4.83	-1.0041	-91.039	1	4	0.975
1506	Villamil	Dec	2003	23.9	Day	Landing	Isabela Sur	Isabela	West	4.83	-1.0041	-91.039	1	4	0.625
1507	Villamil	Dec	2003	23.9	Day	Landing	Isabela Sur	Isabela	West	4.83	-1.0041	-91.039	1	4	2.325
1508	Villamil	Dec	2003	23.9	Day	Landing	Isabela Sur	Isabela	West	4.83	-1.0041	-91.039	1	4	1.075
1509	Villamil	Dec	2003	23.9	Day	Landing	Isabela Sur	Isabela	West	4.83	-1.0041	-91.039	1	3	0.833333333
1510	Villamil	Dec	2003	23.9	Day	Landing	Isabela Sur	Isabela	West	4.83	-1.0041	-91.039	1	4	0.5
1511	Villamil	Dec	2003	23.9	Day	Landing	Isabela Sur	Isabela	West	4.83	-1.0041	-91.039	1	4	1.125
1512	Villamil	Dec	2003	23.9	Night	Landing	Isabela Sur	Isabela	West	4.83	-1.0041	-91.039	1	3	1.6
1513	Villamil	Dec	2003	23.9	Day	Landing	Isabela Sur	Isabela	West	4.83	-1.0041	-91.039	1	4	0.575
1514	Villamil	Dec	2003	23.9	Day	Landing	Isabela Sur	Isabela	West	4.83	-1.0041	-91.039	1	4	0.675
1515	Villamil	Dec	2003	23.9	Day	Landing	Isabela Sur	Isabela	West	4.83	-1.0041	-91.039	1	4	3.75
1516	Villamil	Dec	2003	23.9	Day	Landing	Isabela Sur	Isabela	West	0.52	-0.96708	-90.9665	1	4	1.7
1517	Villamil	Dec	2003	23.9	Day	Landing	Isabela Sur	Isabela	West	0.52	-0.96708	-90.9665	1	4	0.625
1518	Villamil	Dec	2003	23.9	Day	Landing	Isabela Sur	Isabela	West	0.52	-0.96708	-90.9665	1	4	1.075
1519	Villamil	Dec	2003	23.9	Day	Landing	Isabela Sur	Isabela	West	0.52	-0.96708	-90.9665	1	4	0.9
1520	Villamil	Dec	2003	23.9	Day	Landing	Isabela Sur	Isabela	West	0.52	-0.96708	-90.9665	2	4	0.1375
1521	Villamil	Dec	2003	23.9	Day	Landing	Isabela Sur	Isabela	West	0.52	-0.96708	-90.9665	1	4	0.9
1522	Villamil	Dec	2003	23.9	Day	Landing	Isabela Sur	Isabela	West	0.52	-0.96708	-90.9665	1	3	0.9
1523	Villamil	Dec	2003	23.9	Day	Landing	Isabela Sur	Isabela	West	1.93	-0.97723	-90.98803	1	4	2.15
1524	Villamil	Dec	2003	23.9	Day	Landing	Isabela Sur	Isabela	West	1.93	-0.97723	-90.98803	1	4	1.3
1525	Villamil	Dec	2003	23.9	Day	Landing	Isabela Sur	Isabela	West	1.93	-0.97723	-90.98803	1	4	1.375
1526	Villamil	Dec	2003	23.9	Day	Landing	Isabela Sur	Isabela	West	1.93	-0.97723	-90.98803	1	4	2.15
1527	Villamil	Dec	2003	23.9	Day	Landing	Isabela Sur	Isabela	West	1.93	-0.97723	-90.98803	1	4	0.8
1528	Villamil	Dec	2003	23.9	Day	Landing	Isabela Sur	Isabela	West	0.66	-0.96708	-90.96005	1	4	2
1529	Villamil	Dec	2003	23.9	Day	Landing	Isabela Sur	Isabela	West	12.2	-1.0394	-91.1467	1	8	2.125
1530	Villamil	Dec	2003	23.9	Day	Landing	Isabela Sur	Isabela	West	12.2	-1.0394	-91.1467	1	10	0.45
1531	Villamil	Dec	2003	23.9	Day	Observer	Isabela Sur	Isabela	West	12.2	-1.03939	-91.14666	1	8	0.5625
1532	Villamil	Dec	2003	23.9	Day	Observer	Isabela Sur	Isabela	West	12.2	-1.03891	-91.18784	1	7	0.714285714
1533	Villamil	Dec	2003	23.9	Day	Observer	Isabela Sur	Isabela	West	12.2	-1.04848	-91.24032	1	8	0.3375
1534	Villamil	Dec	2003	23.9	Day	Observer	Isabela Sur	Isabela	West	12.2	-1.04951	-91.19331	1	7	0.714285714
1535	Villamil	Dec	2003	23.9	Day	Observer	Isabela Sur	Isabela	West	12.2	-1.03481	-91.18431	1	10	0.27
1536	Villamil	Dec	2003	23.9	Day	Observer	Isabela Sur	Isabela	West	12.2	-1.04398	-91.18345	1	12	0.241666667
1537	Villamil	Dec	2003	23.9	Day	Landing	Isabela Sur	Isabela	West	12.2	-1.0394	-91.1467	1	12	2.275
1538	Villamil	Dec	2003	23.9	Day	Landing	Isabela Sur	Isabela	West	12.2	-1.0394	-91.1467	1	15	0.82
1539	Villamil	Dec	2003	23.9	Day	Landing	Isabela Sur	Isabela	West	12.2	-1.0394	-91.1467	1	5	1.46
1540	Villamil	Dec	2003	23.9	Day	Landing	Isabela Sur	Isabela	West	12.2	-1.0394	-91.1467	2	6	0.341666667
1541	Villamil	Dec	2003	23.9	Night	Observer	Isabela Sur	Isabela	West	12.2	-1.0394	-91.1467	1	5	0.18
1542	Villamil	Dec	2003	23.9	Day	Observer	Isabela Sur	Isabela	West	12.2	-1.0394	-91.1467	1	8	0.45
1543	Villamil	Dec	2003	23.9	Night	Observer	Isabela Sur	Isabela	West	12.2	-1.0394	-91.1467	1	5	0.28
1544	Villamil	Dec	2003	23.9	Day	Landing	Isabela Sur	Isabela	West	22.7	-0.72072	-90.80723	1	3.5	2.285714286
1545	Villamil	Dec	2003	23.9	Day	Landing	Isabela Sur	Isabela	West	22.7	-0.72072	-90.80723	2	3.5	1.885714286
1546	Villamil	Dec	2003	23.9	Day	Landing	Isabela Sur	Isabela	West	22.7	-0.72072	-90.80723	2	4	0.9625
1547	Villamil	Dec	2003	23.9	Day	Landing	Isabela Sur	Isabela	West	22.7	-0.72072	-90.80723	1	3.5	2.6
1548	Villamil	Dec	2003	23.9	Day	Landing	Isabela Sur	Isabela	West	22.7	-0.72072	-90.80723	1	4	1.6
1549	Villamil	Dec	2003	23.9	Day	Landing	Isabela Sur	Isabela	West	22.7	-0.72072	-90.80723	1	4	0.975
1550	Villamil	Dec	2003	23.9	Day	Landing	Isabela Sur	Isabela	West	22.7	-0.72072	-90.80723	2	5	1.09
1551	Villamil	Dec	2003	23.9	Day	Landing	Isabela Sur	Isabela	West	22.7	-0.72072	-90.80723	1	3.5	1.171428571
1552	Villamil	Dec	2003	23.9	Day	Landing	Isabela Sur	Isabela	West	22.7	-0.72072	-90.80723	2	4	0.5375
1553	Villamil	Dec	2003	23.9	Day	Landing	Isabela Sur	Isabela	West	22.7	-0.72072	-90.80723	1	4	0.575
1554	Villamil	Dec	2003	23.9	Day	Landing	Isabela Sur	Isabela	West	22.7	-0.72072	-90.80723	1	3	1.066666667
1555	Villamil	Dec	2003	23.9	Day	Landing	Isabela Sur	Isabela	West	22.7	-0.72072	-90.80723	1	5	1
1556	Villamil	Dec	2003	23.9	Day	Landing	Isabela Sur	Isabela	West	34.2	-0.95519	-91.461	1	5	1.5
1557	Villamil	Dec	2003	23.9	Day	Landing	Isabela Sur	Isabela	West	34.2	-0.95519	-91.461	1	20	0.32
1558	Villamil	Dec	2003	23.9	Day	Landing	Isabela Sur	Isabela	West	7.27	-1.0306	-90.8846	2	4	0.875
1559	Villamil	Dec	2003	23.9	Day	Landing	Isabela Sur	Isabela	West	9.18	-1.02	-91.1	1	4	1.2
1560	Villamil	Dec	2003	23.9	Day	Landing	Isabela Sur	Isabela	West	9.18	-1.02	-91.1	2	4	1.05
1561	Villamil	Dec	2003	23.9	Day	Landing	Isabela Sur	Isabela	West	9.18	-1.02	-91.1	2	4	1.3625
1562	Villamil	Dec	2003	23.9	Day	Landing	Isabela Sur	Isabela	West	9.18	-1.02	-91.1	1	3.5	0.914285714
1563	Villamil	Dec	2003	23.9	Day	Landing	Isabela Sur	Isabela	West	9.18	-1.02	-91.1	1	4	0.9
1564	Villamil	Dec	2003	23.9	Day	Landing	Isabela Sur	Isabela	West	9.18	-1.02	-91.1	1	4	0.9
1565	Villamil	Dec	2003	23.9	Day	Landing	Isabela Sur	Isabela	West	9.18	-1.02	-91.1	1	4	0.225
1566	Villamil	Dec	2003	23.9	Day	Landing	Isabela Sur	Isabela	West	9.18	-1.02	-91.1	1	2	0.9
1567	Villamil	Dec	2003	23.9	Night	Landing	Isabela Sur	Isabela	West	9.18	-1.02	-91.1	1	3	2.266666667
1568	Villamil	Dec	2003	23.9	Day	Landing	Isabela Sur	Isabela	West	9.18	-1.02	-91.1	1	4	1.25
1569	Villamil	Dec	2003	23.9	Day	Landing	Isabela Sur	Isabela	West	9.18	-1.02	-91.1	1	4	1.375
1570	Villamil	Dec	2003	23.9	Day	Landing	Isabela Sur	Isabela	West	9.18	-1.02	-91.1	1	4	0.45
1571	Villamil	Dec	2003	23.9	Day	Landing	Isabela Sur	Isabela	West	9.18	-1.02	-91.1	1	4	1.475
1572	Villamil	Dec	2003	23.9	Day	Landing	Isabela Sur	Isabela	West	9.18	-1.02	-91.1	1	4	0.8
1573	Villamil	Dec	2003	23.9	Day	Landing	Isabela Sur	Isabela	West	9.18	-1.02	-91.1	1	4	0.8
1574	Villamil	Dec	2003	23.9	Day	Landing	Isabela Sur	Isabela	West	9.18	-1.02	-91.1	1	4	0.8
1575	Villamil	Dec	2003	23.9	Day	Landing	Isabela Sur	Isabela	West	9.18	-1.02	-91.1	1	4	1.375
1576	Villamil	Dec	2003	23.9	Day	Landing	Isabela Sur	Isabela	West	9.18	-1.02	-91.1	2	4	0.7625
1577	Villamil	Dec	2003	23.9	Day	Landing	Isabela Sur	Isabela	West	9.18	-1.02	-91.1	1	3.5	0.4
1578	Villamil	Dec	2003	23.9	Day	Landing	Isabela Sur	Isabela	West	9.18	-1.02	-91.1	1	4	0.575
1579	Villamil	Dec	2003	23.9	Day	Landing	Isabela Sur	Isabela	West	9.18	-1.02	-91.1	2	4	1.3375
1580	Villamil	Dec	2003	23.9	Day	Landing	Isabela Sur	Isabela	West	9.18	-1.02	-91.1	1	5	1.04
1581	Villamil	Dec	2003	23.9	Day	Landing	Isabela Sur	Isabela	West	9.18	-1.02	-91.1	2	4	0.85
1582	Villamil	Dec	2003	23.9	Day	Landing	Isabela Sur	Isabela	West	9.18	-1.02	-91.1	1	4	1.375
1583	Villamil	Dec	2003	23.9	Day	Landing	Isabela Sur	Isabela	West	9.18	-1.02	-91.1	1	4	1.125
1584	Villamil	Dec	2003	23.9	Day	Landing	Isabela Sur	Isabela	West	9.18	-1.02	-91.1	1	4	0.625
1585	Villamil	Dec	2003	23.9	Day	Landing	Isabela Sur	Isabela	West	9.18	-1.02	-91.1	1	4	1.025
1586	Villamil	Dec	2003	23.9	Day	Landing	Isabela Sur	Isabela	West	9.18	-1.02	-91.1	1	4	0.35
1587	Villamil	Dec	2003	23.9	Day	Landing	Isabela Sur	Isabela	West	1.21	-0.978203	-90.95763	1	4	0.45
1588	Villamil	Dec	2003	23.9	Day	Landing	Isabela Sur	Isabela	West	1.21	-0.978203	-90.95763	1	4	0.575
1589	Villamil	Dec	2003	23.9	Day	Landing	Isabela Sur	Isabela	West	1.21	-0.978203	-90.95763	1	3	0.666666667
1590	Villamil	Dec	2003	23.9	Day	Landing	Isabela Sur	Isabela	West	1.21	-0.978203	-90.95763	1	3.5	0.657142857
1591	Villamil	Dec	2003	23.9	Day	Landing	Isabela Sur	Isabela	West	2.1	-0.9711	-90.9343	1	4	0.225
1592	Villamil	Dec	2003	23.9	Day	Landing	Isabela Sur	Isabela	West	2.1	-0.9711	-90.9343	1	4	0.525
1593	Villamil	Dec	2003	23.9	Day	Landing	Isabela Sur	Isabela	West	2.1	-0.9711	-90.9343	1	3	2.566666667
1594	Villamil	Dec	2003	23.9	Day	Landing	Isabela Sur	Isabela	West	2.1	-0.9711	-90.9343	1	4	0.275
1595	Villamil	Dec	2003	23.9	Day	Landing	Isabela Sur	Isabela	West	14.9	-1.04912	-91.18457	1	8	0.3125
1596	Villamil	Dec	2003	23.9	Day	Landing	Isabela Sur	Isabela	West	14.9	-1.04912	-91.18457	2	14	0.496428571
1597	Villamil	Dec	2003	23.9	Day	Landing	Isabela Sur	Isabela	West	14.9	-1.04912	-91.18457	2	10	0.225
1598	Villamil	Dec	2003	23.9	Day	Landing	Isabela Sur	Isabela	West	6.56	-1.01864	-91.05577	1	4	1.7
1599	Villamil	Dec	2003	23.9	Day	Landing	Isabela Sur	Isabela	West	6.56	-1.01864	-91.05577	1	4	0.8
1600	Villamil	Dec	2003	23.9	Day	Landing	Isabela Sur	Isabela	West	6.56	-1.01864	-91.05577	1	4	0.675
1601	Villamil	Dec	2003	23.9	Day	Landing	Isabela Sur	Isabela	West	6.56	-1.01864	-91.05577	1	4	0.975
1602	Villamil	Dec	2003	23.9	Night	Landing	Isabela Sur	Isabela	West	6.56	-1.01864	-91.05577	1	5	2.18
1603	Villamil	Dec	2003	23.9	Day	Landing	Isabela Sur	Isabela	West	9.22	-1.03944	-91.0943	1	4	1.7
1604	Villamil	Dec	2003	23.9	Night	Landing	Isabela Sur	Isabela	West	9.22	-1.03944	-91.0943	1	4	1.25
1605	Baquerizo	Sep	2003	23.2	Night	Landing	Pinta	Pinta	North	130	0.4761	-90.6455	3	16	0.0275
1606	Baquerizo	Sep	2003	21.8	Day	Landing	San Cristobal N y O	San Cristobal	Centre- South	19.8	-0.7042	-89.3752	1	6	0.075
1607	Baquerizo	Sep	2003	21.8	Day	Landing	San Cristobal N y O	San Cristobal	Centre- South	7.46	-0.8139	-89.5417	1	6	0.53
1608	Baquerizo	Sep	2003	21.8	Day	Landing	San Cristobal N y O	San Cristobal	Centre- South	7.46	-0.8139	-89.5417	1	6	0.681666667
1609	Baquerizo	Sep	2003	21.8	Night	Landing	San Cristobal N y O	San Cristobal	Centre- South	13.9	-0.7812	-89.4684	1	5	0.818
1610	Baquerizo	Sep	2003	21.8	Day	Landing	San Cristobal N y O	San Cristobal	Centre- South	13.9	-0.7812	-89.4684	1	6	0.378333333
1611	Baquerizo	Sep	2003	20.9	Day	Landing	San Cristobal S y E	San Cristobal	Centre- South	27.8	-0.842495	-89.352716	1	6	0.226666667
1612	Baquerizo	Sep	2003	20.9	Day	Landing	San Cristobal S y E	San Cristobal	Centre- South	27.8	-0.842495	-89.352716	1	6	0.453333333
1613	Baquerizo	Sep	2003	20.9	Day	Landing	San Cristobal S y E	San Cristobal	Centre- South	11.2	-0.9497	-89.4963	1	4	0.225
1614	Baquerizo	Sep	2003	20.9	Night	Landing	San Cristobal S y E	San Cristobal	Centre- South	11.2	-0.9497	-89.4963	1	6	0.075
1615	Baquerizo	Sep	2003	20.9	Night	Landing	San Cristobal S y E	San Cristobal	Centre- South	11.2	-0.9497	-89.4963	1	6	0.075
1616	Ayora	Sep	2003	21.3	Day	Landing	Santa Cruz	Santa Cruz	Centre- South	21.2	-0.654	-90.5493	2	6	0.0375
1617	Ayora	Sep	2003	21.3	Night	Landing	Santa Cruz	Santa Cruz	Centre- South	11.3	-0.7485	-90.4464	1	7	0.514285714
1618	Ayora	Sep	2003	21.3	Night	Landing	Santa Cruz	Santa Cruz	Centre- South	11.3	-0.7485	-90.4464	1	4	1.1925
1619	Ayora	Sep	2003	21.3	Day	Landing	Santa Cruz	Santa Cruz	Centre- South	14	-0.73309	-90.4665	1	6	0.151666667
1620	Ayora	Sep	2003	21.3	Day	Landing	Santa Cruz	Santa Cruz	Centre- South	14	-0.73309	-90.4665	1	4	0.3975
1621	Ayora	Sep	2003	21.3	Day	Landing	Santa Cruz	Santa Cruz	Centre- South	14	-0.73309	-90.4665	1	5	1.364
1622	Ayora	Sep	2003	21.3	Night	Landing	Santa Cruz	Santa Cruz	Centre- South	14.6	-0.7236	-90.4896	1	10	0.02
1623	Ayora	Sep	2003	21.3	Day	Landing	Santa Cruz	Santa Cruz	Centre- South	14	-0.73309	-90.4665	1	5	0.182
1624	Ayora	Sep	2003	21.3	Day	Landing	Santa Cruz	Santa Cruz	Centre- South	11.3	-0.7485	-90.4464	2	5	0.04
1625	Ayora	Sep	2003	21.3	Day	Landing	Santa Cruz	Santa Cruz	Centre- South	14	-0.73309	-90.4665	1	5	0.08
1626	Ayora	Sep	2003	21.3	Day	Landing	Santa Cruz	Santa Cruz	Centre- South	14	-0.73309	-90.4665	2	12	0.216666667
1627	Ayora	Sep	2003	21.3	Day	Landing	Santa Cruz	Santa Cruz	Centre- South	7.42	-0.71	-90.2128	1	7	0.157142857
1628	Ayora	Sep	2003	21.3	Night	Landing	Santa Cruz	Santa Cruz	Centre- South	11.3	-0.7485	-90.4464	1	3	0.976666667
1629	Ayora	Sep	2003	21.3	Night	Landing	Santa Cruz	Santa Cruz	Centre- South	14.6	-0.7236	-90.4896	2	12	0.116666667
1630	Ayora	Sep	2003	21.3	Night	Landing	Santa Cruz	Santa Cruz	Centre- South	21.2	-0.654	-90.5493	1	20	0.09
1631	Ayora	Sep	2003	21.3	Day	Landing	Santa Cruz	Santa Cruz	Centre- South	14	-0.73309	-90.4665	2	6	0.308333333
1632	Ayora	Sep	2003	21.3	Night	Landing	Santa Cruz	Santa Cruz	Centre- South	14	-0.73309	-90.4665	1	5	0.36
1633	Ayora	Sep	2003	21.3	Day	Landing	Santa Cruz	Santa Cruz	Centre- South	11.3	-0.7485	-90.4464	1	3	0.15
1634	Ayora	Sep	2003	21.3	Day	Landing	Santa Cruz	Santa Cruz	Centre- South	21.2	-0.654	-90.5493	2	11	0.124090909
1635	Ayora	Sep	2003	21.3	Day	Landing	Santa Cruz	Santa Cruz	Centre- South	21.2	-0.654	-90.5493	1	12	0.008333333
1636	Ayora	Sep	2003	21.3	Day	Landing	Santa Cruz	Santa Cruz	Centre- South	14	-0.73309	-90.4665	1	3	0.453333333
1637	Ayora	Sep	2003	21.3	Day	Landing	Santa Cruz	Santa Cruz	Centre- South	14.6	-0.7236	-90.4896	1	8	0.1125
1638	Ayora	Sep	2003	21.3	Night	Landing	Santa Cruz	Santa Cruz	Centre- South	14.6	-0.7236	-90.4896	2	5	0.181
1639	Ayora	Sep	2003	21.3	Day	Landing	Santa Cruz	Santa Cruz	Centre- South	13	-0.74564	-90.44894	1	2	0.225
1640	Ayora	Sep	2003	21.3	Day	Landing	Santa Cruz	Santa Cruz	Centre- South	14	-0.73309	-90.4665	1	6	0.453333333
1641	Ayora	Sep	2003	21.3	Day	Landing	Santa Cruz	Santa Cruz	Centre- South	14	-0.73309	-90.4665	1	4	0.125
1642	Ayora	Sep	2003	21.3	Night	Landing	Santa Cruz	Santa Cruz	Centre- South	9.51	-0.75504	-90.42136	1	3	0.533333333
1643	Ayora	Sep	2003	21.3	Night	Landing	Santa Cruz	Santa Cruz	Centre- South	11.3	-0.7485	-90.4464	1	4	0.125
1644	Ayora	Sep	2003	21.3	Day	Landing	Santa Cruz	Santa Cruz	Centre- South	13.8	-0.73309	-90.4665	1	15	0.013333333
1645	Ayora	Sep	2003	21.3	Day	Landing	Santa Cruz	Santa Cruz	Centre- South	38.6	-0.49725	-90.371	1	6	0.15
1646	Ayora	Sep	2003	21.3	Day	Landing	Santa Cruz	Santa Cruz	Centre- South	14	-0.73309	-90.4665	1	3	0.066666667
1647	Ayora	Sep	2003	21.3	Night	Landing	Santa Cruz	Santa Cruz	Centre- South	14.6	-0.7236	-90.4896	1	6	0.15
1648	Ayora	Sep	2003	21.3	Night	Landing	Santa Cruz	Santa Cruz	Centre- South	21.2	-0.654	-90.5493	1	6	1.1
1649	Ayora	Sep	2003	21.3	Night	Landing	Santa Cruz	Santa Cruz	Centre- South	13	-0.74564	-90.44894	2	6	0.034166667
1650	Ayora	Sep	2003	21.3	Night	Landing	Santa Cruz	Santa Cruz	Centre- South	14.6	-0.7236	-90.4896	1	3	0.5
1651	Ayora	Sep	2003	21.3	Night	Landing	Santa Cruz	Santa Cruz	Centre- South	14.6	-0.7236	-90.4896	1	5	0.084
1652	Ayora	Sep	2003	21.3	Day	Landing	Santa Cruz	Santa Cruz	Centre- South	9.51	-0.75504	-90.42136	1	5	0.46
1653	Ayora	Sep	2003	21.3	Night	Landing	Santa Cruz	Santa Cruz	Centre- South	9.51	-0.75504	-90.42136	1	6	0.183333333
1654	Ayora	Sep	2003	21.3	Day	Landing	Santa Cruz	Santa Cruz	Centre- South	21.2	-0.654	-90.5493	1	8	0.0625
1655	Ayora	Sep	2003	21.3	Day	Landing	Santa Cruz	Santa Cruz	Centre- South	14	-0.73309	-90.4665	1	3	0.9
1656	Ayora	Sep	2003	21.3	Night	Landing	Santa Cruz	Santa Cruz	Centre- South	9.51	-0.75504	-90.42136	1	4	0.225
1657	Ayora	Sep	2003	21.3	Day	Landing	Santa Cruz	Santa Cruz	Centre- South	14	-0.73309	-90.4665	1	5	0.82
1658	Ayora	Sep	2003	21.3	Day	Landing	Santa Cruz	Santa Cruz	Centre- South	11.3	-0.7485	-90.4464	1	4	0.225
1659	Ayora	Sep	2003	21.3	Day	Landing	Santa Cruz	Santa Cruz	Centre- South	14.6	-0.7236	-90.4896	1	5	0.18
1660	Ayora	Sep	2003	21.3	Night	Landing	Santa Cruz	Santa Cruz	Centre- South	11.3	-0.7485	-90.4464	1	8	0.05
1661	Ayora	Sep	2003	21.3	Day	Observer	Santa Cruz	Santa Cruz	Centre- South	17.4	-0.66958	-91.24157	9	3	0.240740741
1662	Ayora	Sep	2003	21.3	Day	Observer	Santa Cruz	Santa Cruz	Centre- South	14	-0.33841	-89.17854	2	5	0.2
1663	Ayora	Sep	2003	21.3	Day	Landing	Santa Cruz	Santa Cruz	Centre- South	24.6	-0.4984	-90.2414	1	4	0.34
1664	Ayora	Sep	2003	21.3	Day	Landing	Santa Cruz	Santa Cruz	Centre- South	14	-0.73309	-90.4665	1	4	0.5
1665	Ayora	Sep	2003	21.3	Night	Landing	Santa Cruz	Santa Cruz	Centre- South	14	-0.73309	-90.4665	1	4	0.17
1666	Ayora	Sep	2003	21.3	Day	Landing	Santa Cruz	Santa Cruz	Centre- South	21.2	-0.654	-90.5493	1	12.5	0.152
1667	Ayora	Sep	2003	21.3	Night	Landing	Santa Cruz	Santa Cruz	Centre- South	14.6	-0.7236	-90.4896	2	7	0.032142857
1668	Ayora	Sep	2003	21.3	Day	Observer	Santa Cruz	Santa Cruz	Centre- South	7.37	-0.71379	-90.21271	1	3	0.133333333
1669	Ayora	Sep	2003	21.3	Day	Landing	Santa Cruz	Santa Cruz	Centre- South	23.6	-0.6042	-90.5411	2	15	0.393333333
1670	Ayora	Sep	2003	21.3	Day	Landing	Santa Cruz	Santa Cruz	Centre- South	14.6	-0.7236	-90.4896	1	12	0.113333333
1671	Ayora	Sep	2003	21.3	Day	Landing	Santa Cruz	Santa Cruz	Centre- South	9.51	-0.75504	-90.42136	1	3	0.453333333
1672	Ayora	Sep	2003	21.3	Day	Landing	Santa Cruz	Santa Cruz	Centre- South	14	-0.73309	-90.4665	1	8	0.225
1673	Ayora	Sep	2003	21.3	Day	Observer	Santa Cruz	Santa Cruz	Centre- South	13.8	-0.55884	-90.53369	2	4	0.125
1674	Ayora	Sep	2003	21.3	Day	Landing	Santa Cruz	Santa Cruz	Centre- South	14	-0.73309	-90.4665	1	5	0.5
1675	Ayora	Sep	2003	21.3	Day	Landing	Santa Cruz	Santa Cruz	Centre- South	14	-0.73309	-90.4665	1	5	0.44
1676	Baquerizo	Sep	2003	20.2	Night	Landing	Santa Fe	Santa Fe	Centre- South	29.8	-0.82133	-90.02925	2	6	0.135833333
1677	Ayora	Sep	2003	21.6	Day	Landing	Santiago	Santiago	Centre- South	40.6	-0.3518	-90.6716	2	15	0.06
1678	Baquerizo	Sep	2003	21.6	Night	Landing	Santiago	Santiago	Centre- South	88.7	-0.3518	-90.6716	4	12	0.009375
1679	Baquerizo	Sep	2003	21.6	Night	Landing	Santiago	Santiago	Centre- South	88.7	-0.3518	-90.6716	2	6	0.135833333
1680	Baquerizo	Oct	2003	23.5	Day	Landing	San Cristobal N y O	San Cristobal	Centre- South	12.8	-0.77633	-89.47567	1	7	0.12952381
1681	Baquerizo	Oct	2003	23.5	Day	Landing	San Cristobal N y O	San Cristobal	Centre- South	19.8	-0.7042	-89.3752	1	6	1.173333333
1682	Ayora	Oct	2003	23.4	Day	Landing	Santa Cruz	Santa Cruz	Centre- South	7.42	-0.71	-90.2128	1	4	0.285
1683	Ayora	Oct	2003	23.4	Night	Landing	Santa Cruz	Santa Cruz	Centre- South	21.2	-0.654	-90.5493	1	3.5	0.18
1684	Ayora	Oct	2003	23.4	Day	Landing	Santa Cruz	Santa Cruz	Centre- South	14.6	-0.7236	-90.4896	2	8	0.028125
1685	Ayora	Oct	2003	23.4	Day	Landing	Santa Cruz	Santa Cruz	Centre- South	14	-0.73309	-90.4665	2	5	0.183
1686	Ayora	Oct	2003	23.4	Day	Landing	Santa Cruz	Santa Cruz	Centre- South	21.2	-0.654	-90.5493	1	12	0.069166667
1687	Ayora	Oct	2003	23.4	Day	Landing	Santa Cruz	Santa Cruz	Centre- South	21.2	-0.654	-90.5493	1	12	0.056666667
1688	Ayora	Oct	2003	23.4	Day	Landing	Santa Cruz	Santa Cruz	Centre- South	14.6	-0.7236	-90.4896	2	8	0.1275
1689	Ayora	Oct	2003	23.4	Day	Landing	Santa Cruz	Santa Cruz	Centre- South	7.42	-0.71	-90.2128	1	3	0.15
1690	Ayora	Oct	2003	23.4	Day	Landing	Santa Cruz	Santa Cruz	Centre- South	11.3	-0.7485	-90.4464	1	6	0.188333333
1691	Ayora	Oct	2003	23.4	Day	Landing	Santa Cruz	Santa Cruz	Centre- South	11.3	-0.7485	-90.4464	1	4	0.055
1692	Ayora	Oct	2003	23.4	Day	Landing	Santa Cruz	Santa Cruz	Centre- South	21.2	-0.654	-90.5493	2	16	0.0140625
1693	Ayora	Oct	2003	23.4	Day	Landing	Santa Cruz	Santa Cruz	Centre- South	9.51	-0.75504	-90.42136	1	8	0.0275
1694	Ayora	Oct	2003	23.4	Day	Landing	Santa Cruz	Santa Cruz	Centre- South	9.51	-0.75504	-90.42136	1	3	0.15
1695	Ayora	Oct	2003	23.4	Day	Landing	Santa Cruz	Santa Cruz	Centre- South	9.51	-0.75504	-90.42136	1	4	0.225
1696	Ayora	Oct	2003	23.4	Day	Landing	Santa Cruz	Santa Cruz	Centre- South	14	-0.73309	-90.4665	1	5	0.09
1697	Ayora	Oct	2003	23.4	Day	Landing	Santa Cruz	Santa Cruz	Centre- South	14	-0.73309	-90.4665	1	12	0.113333333
1698	Ayora	Oct	2003	23.4	Day	Landing	Santa Cruz	Santa Cruz	Centre- South	14	-0.73309	-90.4665	1	7	0.257142857
1699	Ayora	Oct	2003	23.4	Day	Landing	Santa Cruz	Santa Cruz	Centre- South	21.2	-0.654	-90.5493	2	14	0.082142857
1700	Ayora	Oct	2003	23.4	Day	Landing	Santa Cruz	Santa Cruz	Centre- South	24.6	-0.4984	-90.2414	1	4	0.225
1701	Ayora	Oct	2003	23.4	Day	Landing	Santa Cruz	Santa Cruz	Centre- South	13	-0.74564	-90.44894	1	6	0.303333333
1702	Ayora	Oct	2003	23.4	Day	Landing	Santa Cruz	Santa Cruz	Centre- South	14	-0.73309	-90.4665	1	12	0.095
1703	Ayora	Oct	2003	23.4	Day	Landing	Santa Cruz	Santa Cruz	Centre- South	11.3	-0.7485	-90.4464	1	4	0.3975
1704	Ayora	Oct	2003	23.4	Night	Observer	Santa Cruz	Santa Cruz	Centre- South	9.51	-0.77338	-90.36756	1	4	0.166666667
1705	Ayora	Oct	2003	23.4	Day	Landing	Santa Cruz	Santa Cruz	Centre- South	21.2	-0.654	-90.5493	1	6	0.166666667
1706	Ayora	Oct	2003	23.4	Day	Landing	Santa Cruz	Santa Cruz	Centre- South	7.42	-0.71	-90.2128	2	4	0.0625
1707	Ayora	Oct	2003	23.4	Day	Landing	Santa Cruz	Santa Cruz	Centre- South	21.2	-0.654	-90.5493	1	10	0.2
1708	Ayora	Oct	2003	23.4	Day	Landing	Santa Cruz	Santa Cruz	Centre- South	14.6	-0.7236	-90.4896	1	7	0.228571429
1709	Ayora	Oct	2003	23.4	Day	Landing	Santa Cruz	Santa Cruz	Centre- South	14.6	-0.7236	-90.4896	1	5	0.046
1710	Ayora	Oct	2003	23.4	Day	Landing	Santa Cruz	Santa Cruz	Centre- South	13	-0.74564	-90.44894	1	8	0.14125
1711	Ayora	Oct	2003	23.4	Night	Observer	Santa Cruz	Santa Cruz	Centre- South	14	-0.66538	-90.17417	2	5	0.076666667
1712	Ayora	Oct	2003	23.4	Day	Observer	Santa Cruz	Santa Cruz	Centre- South	35	-0.59265	-90.17342	2	3	0.45
1713	Ayora	Oct	2003	23.4	Night	Observer	Santa Cruz	Santa Cruz	Centre- South	10	-0.68408	-90.19573	2	6	0.1
1714	Ayora	Oct	2003	23.4	Day	Landing	Santa Cruz	Santa Cruz	Centre- South	0.66	-0.7514	-90.3028	1	8	0.225
1715	Ayora	Oct	2003	23.4	Day	Landing	Santa Cruz	Santa Cruz	Centre- South	14	-0.73309	-90.4665	1	5	1.36
1716	Ayora	Oct	2003	23.4	Day	Landing	Santa Cruz	Santa Cruz	Centre- South	10	-0.68739	-90.19251	1	5	0.22
1717	Ayora	Oct	2003	23.4	Day	Landing	Santa Cruz	Santa Cruz	Centre- South	11.3	-0.7485	-90.4464	1	8	0.175
1718	Ayora	Oct	2003	23.4	Night	Landing	Santa Cruz	Santa Cruz	Centre- South	21.2	-0.654	-90.5493	1	4	0.91
1719	Ayora	Oct	2003	23.4	Day	Landing	Santa Cruz	Santa Cruz	Centre- South	11.3	-0.7485	-90.4464	2	5	0.045
1720	Ayora	Oct	2003	23.4	Night	Landing	Santa Cruz	Santa Cruz	Centre- South	9.51	-0.75504	-90.42136	2	4.5	0.122222222
1721	Ayora	Oct	2003	23.4	Day	Landing	Santa Cruz	Santa Cruz	Centre- South	11.3	-0.7485	-90.4464	2	6	0.125
1722	Ayora	Oct	2003	23.4	Day	Landing	Santa Cruz	Santa Cruz	Centre- South	21.2	-0.654	-90.5493	1	36	0.352777778
1723	Ayora	Oct	2003	23.4	Day	Landing	Santa Cruz	Santa Cruz	Centre- South	21.2	-0.654	-90.5493	1	35	0.065714286
1724	Ayora	Oct	2003	23.4	Day	Landing	Santa Cruz	Santa Cruz	Centre- South	14.6	-0.7236	-90.4896	1	18	0.378333333
1725	Ayora	Oct	2003	23.4	Day	Landing	Santa Cruz	Santa Cruz	Centre- South	24.6	-0.4984	-90.2414	1	3	1.733333333
1726	Ayora	Oct	2003	23.4	Day	Landing	Santa Cruz	Santa Cruz	Centre- South	14	-0.73309	-90.4665	1	4	0.625
1727	Ayora	Oct	2003	23.4	Day	Landing	Santa Cruz	Santa Cruz	Centre- South	14.6	-0.7236	-90.4896	2	2	0.35
1728	Ayora	Oct	2003	23.4	Day	Landing	Santa Cruz	Santa Cruz	Centre- South	14	-0.73309	-90.4665	1	12	0.056666667
1729	Ayora	Oct	2003	23.4	Day	Landing	Santa Cruz	Santa Cruz	Centre- South	7.42	-0.71	-90.2128	1	4	0.285
1730	Ayora	Oct	2003	23.4	Day	Landing	Santa Cruz	Santa Cruz	Centre- South	5.62	-0.7354	-90.2324	1	4	0.0575
1731	Ayora	Oct	2003	23.4	Day	Landing	Santa Cruz	Santa Cruz	Centre- South	9.51	-0.75504	-90.42136	1	3	0.15
1732	Ayora	Oct	2003	23.4	Day	Landing	Santa Cruz	Santa Cruz	Centre- South	14	-0.73309	-90.4665	1	5	0.272
1733	Ayora	Oct	2003	23.4	Day	Landing	Santa Cruz	Santa Cruz	Centre- South	14.6	-0.7236	-90.4896	2	27	0.008333333
1734	Ayora	Oct	2003	23.4	Day	Landing	Santa Cruz	Santa Cruz	Centre- South	12.7	-0.6476	-90.1808	1	6	0.303333333
1735	Ayora	Oct	2003	23.4	Night	Landing	Santa Cruz	Santa Cruz	Centre- South	14.6	-0.7236	-90.4896	1	4	0.1125
1736	Ayora	Oct	2003	23.4	Day	Landing	Santa Cruz	Santa Cruz	Centre- South	21.2	-0.654	-90.5493	1	8	0.075
1737	Ayora	Oct	2003	23.4	Day	Landing	Santa Cruz	Santa Cruz	Centre- South	7.37	-0.7105	-90.2244	1	5	0.3
1738	Ayora	Oct	2003	23.4	Night	Landing	Santa Cruz	Santa Cruz	Centre- South	14.6	-0.7236	-90.4896	2	4	0.175
1739	Ayora	Oct	2003	23.4	Day	Landing	Santa Cruz	Santa Cruz	Centre- South	14	-0.73309	-90.4665	1	6	0.6
1740	Ayora	Oct	2003	23.4	Day	Landing	Santa Cruz	Santa Cruz	Centre- South	9.51	-0.75504	-90.42136	2	4	0.1375
1741	Ayora	Oct	2003	23.4	Day	Landing	Santa Cruz	Santa Cruz	Centre- South	14	-0.73309	-90.4665	2	5	0.31
1742	Ayora	Oct	2003	23.4	Day	Landing	Santa Cruz	Santa Cruz	Centre- South	21.2	-0.654	-90.5493	1	10	0.1
1743	Ayora	Oct	2003	23.4	Night	Landing	Santa Cruz	Santa Cruz	Centre- South	11.3	-0.7485	-90.4464	1	3	0.6
1744	Ayora	Oct	2003	23.4	Day	Landing	Santa Cruz	Santa Cruz	Centre- South	14	-0.73309	-90.4665	2	5	0.136
1745	Ayora	Oct	2003	23.4	Day	Landing	Santa Cruz	Santa Cruz	Centre- South	7.42	-0.71	-90.2128	1	5	0.18
1746	Ayora	Oct	2003	23.4	Night	Landing	Santa Cruz	Santa Cruz	Centre- South	11.3	-0.7485	-90.4464	2	8	0.03125
1747	Ayora	Oct	2003	23.4	Night	Landing	Santa Cruz	Santa Cruz	Centre- South	7.42	-0.71	-90.2128	1	4	0.2125
1748	Ayora	Oct	2003	23.4	Night	Landing	Santa Cruz	Santa Cruz	Centre- South	11.3	-0.7485	-90.4464	1	3	0.366666667
1749	Ayora	Oct	2003	23.5	Night	Landing	Santa Fe	Santa Fe	Centre- South	18.5	-0.82133	-90.02925	1	5	0.204
1750	Ayora	Oct	2003	24.1	Day	Observer	Santiago	Santiago	Centre- South	49.9	-0.18613	-90.69327	1	4	0.75
1751	Ayora	Oct	2003	24.1	Day	Observer	Santiago	Santiago	Centre- South	49.9	-0.18613	-90.69327	2	4	0.25
1752	Ayora	Oct	2003	24.1	Day	Observer	Santiago	Santiago	Centre- South	40.6	-0.35917	-91.03128	2	4	0.45
1753	Ayora	Oct	2003	24.1	Day	Observer	Santiago	Santiago	Centre- South	40.6	-0.35917	-90.69287	1	4	0.625
1754	Ayora	Oct	2003	24.1	Day	Observer	Santiago	Santiago	Centre- South	40.6	-0.35917	-90.69287	1	4	0.75
1755	Baquerizo	Nov	2003	23.5	Night	Landing	San Cristobal N y O	San Cristobal	Centre- South	9.57	-0.78	-89.52	2	6	0.075
1756	Baquerizo	Nov	2003	23.3	Night	Landing	San Cristobal S y E	San Cristobal	Centre- South	9.5	-0.9557	-89.5197	2	5	0.03
1757	Baquerizo	Nov	2003	23.3	Night	Landing	San Cristobal S y E	San Cristobal	Centre- South	23	-0.90673	-89.3997	2	1	0.8
1758	Baquerizo	Nov	2003	23.3	Night	Landing	San Cristobal S y E	San Cristobal	Centre- South	5.41	-0.94788	-89.58696	2	6	0.226666667
1759	Baquerizo	Nov	2003	23.3	Night	Landing	San Cristobal S y E	San Cristobal	Centre- South	5.41	-0.94788	-89.58696	2	4	0.22625
1760	Ayora	Nov	2003	23	Day	Landing	Santa Cruz	Santa Cruz	Centre- South	14	-0.73309	-90.4665	1	6	0.303333333
1761	Ayora	Nov	2003	23	Day	Landing	Santa Cruz	Santa Cruz	Centre- South	14	-0.73309	-90.4665	1	4	0.455
1762	Ayora	Nov	2003	23	Day	Landing	Santa Cruz	Santa Cruz	Centre- South	7.42	-0.71	-90.2128	1	5	0.62
1763	Ayora	Nov	2003	23	Day	Landing	Santa Cruz	Santa Cruz	Centre- South	13	-0.74564	-90.44894	2	5	0.045
1764	Ayora	Nov	2003	23	Day	Landing	Santa Cruz	Santa Cruz	Centre- South	7.42	-0.71	-90.2128	1	6	0.983333333
1765	Ayora	Nov	2003	23	Day	Landing	Santa Cruz	Santa Cruz	Centre- South	14	-0.73309	-90.4665	1	6	0.455
1766	Ayora	Nov	2003	23	Night	Landing	Santa Cruz	Santa Cruz	Centre- South	11.3	-0.7485	-90.4464	1	1	2.72
1767	Ayora	Nov	2003	23	Day	Landing	Santa Cruz	Santa Cruz	Centre- South	9.51	-0.75504	-90.42136	2	5	0.045
1768	Ayora	Nov	2003	23	Day	Landing	Santa Cruz	Santa Cruz	Centre- South	7.42	-0.71	-90.2128	2	4	0.11375
1769	Ayora	Nov	2003	23	Day	Landing	Santa Cruz	Santa Cruz	Centre- South	14	-0.73309	-90.4665	1	4	0.1125
1770	Ayora	Nov	2003	23	Day	Landing	Santa Cruz	Santa Cruz	Centre- South	7.42	-0.71	-90.2128	1	6	0.1
1771	Ayora	Nov	2003	23	Day	Landing	Santa Cruz	Santa Cruz	Centre- South	21.2	-0.654	-90.5493	1	6	1.516666667
1772	Ayora	Nov	2003	23	Day	Landing	Santa Cruz	Santa Cruz	Centre- South	24.6	-0.4984	-90.2414	1	4.5	5.088888889
1773	Ayora	Nov	2003	23	Day	Landing	Santa Cruz	Santa Cruz	Centre- South	24.6	-0.4984	-90.2414	1	4.5	1.008888889
1774	Ayora	Nov	2003	23	Day	Landing	Santa Cruz	Santa Cruz	Centre- South	14	-0.73309	-90.4665	1	4	0.5675
1775	Ayora	Nov	2003	23	Day	Landing	Santa Cruz	Santa Cruz	Centre- South	13	-0.74564	-90.44894	1	5	0.136
1776	Ayora	Nov	2003	23	Night	Landing	Santa Cruz	Santa Cruz	Centre- South	21.2	-0.654	-90.5493	2	8	0.03125
1777	Ayora	Nov	2003	23	Day	Landing	Santa Cruz	Santa Cruz	Centre- South	7.42	-0.71	-90.2128	1	7	0.1
1778	Ayora	Nov	2003	23	Night	Landing	Santa Cruz	Santa Cruz	Centre- South	9.51	-0.75504	-90.42136	1	5	0.1
1779	Ayora	Nov	2003	23	Day	Landing	Santa Cruz	Santa Cruz	Centre- South	9.51	-0.75504	-90.42136	1	5	0.18
1780	Ayora	Nov	2003	23	Night	Landing	Santa Cruz	Santa Cruz	Centre- South	14	-0.73309	-90.4665	1	5	0.54
1781	Ayora	Nov	2003	23	Day	Landing	Santa Cruz	Santa Cruz	Centre- South	7.42	-0.71	-90.2128	1	3	0.226666667
1782	Ayora	Nov	2003	23	Day	Landing	Santa Cruz	Santa Cruz	Centre- South	11.3	-0.7485	-90.4464	1	5	0.1
1783	Ayora	Nov	2003	23	Day	Landing	Santa Cruz	Santa Cruz	Centre- South	7.42	-0.71	-90.2128	1	5	0.1
1784	Ayora	Nov	2003	23	Day	Landing	Santa Cruz	Santa Cruz	Centre- South	9.51	-0.75504	-90.42136	1	5	0.12
1785	Ayora	Nov	2003	23	Day	Landing	Santa Cruz	Santa Cruz	Centre- South	10	-0.68739	-90.19251	1	6	1
1786	Ayora	Nov	2003	23	Day	Landing	Santa Cruz	Santa Cruz	Centre- South	24.6	-0.4984	-90.2414	1	9	0.122222222
1787	Ayora	Nov	2003	23	Day	Landing	Santa Cruz	Santa Cruz	Centre- South	14	-0.73309	-90.4665	1	7	0.071428571
1788	Ayora	Nov	2003	23	Day	Landing	Santa Cruz	Santa Cruz	Centre- South	9.51	-0.75504	-90.42136	1	6	0.216666667
1789	Ayora	Nov	2003	23	Day	Landing	Santa Cruz	Santa Cruz	Centre- South	14.6	-0.7236	-90.4896	1	8	0.3375
1790	Ayora	Nov	2003	23	Night	Observer	Santa Cruz	Santa Cruz	Centre- South	21.2	-0.654	-90.5493	1	3	0.222222222
1791	Ayora	Nov	2003	23	Day	Landing	Santa Cruz	Santa Cruz	Centre- South	9.51	-0.75504	-90.42136	2	4	0.5125
1792	Ayora	Nov	2003	23	Day	Landing	Santa Cruz	Santa Cruz	Centre- South	14	-0.73309	-90.4665	1	5	0.53
1793	Ayora	Nov	2003	23	Day	Landing	Santa Cruz	Santa Cruz	Centre- South	14.6	-0.7236	-90.4896	2	15	0.288
1794	Ayora	Nov	2003	23	Day	Landing	Santa Cruz	Santa Cruz	Centre- South	14	-0.73309	-90.4665	1	5	0.18
1795	Ayora	Nov	2003	23	Day	Landing	Santa Cruz	Santa Cruz	Centre- South	14	-0.73309	-90.4665	1	5	0.272
1796	Ayora	Nov	2003	23	Night	Landing	Santa Cruz	Santa Cruz	Centre- South	13	-0.74564	-90.44894	1	5	0.136
1797	Ayora	Nov	2003	23	Night	Landing	Santa Cruz	Santa Cruz	Centre- South	21.2	-0.654	-90.5493	2	6	0.113333333
1798	Ayora	Nov	2003	23	Day	Landing	Santa Cruz	Santa Cruz	Centre- South	13	-0.74564	-90.44894	2	6	0.051666667
1799	Ayora	Nov	2003	23	Day	Landing	Santa Cruz	Santa Cruz	Centre- South	7.42	-0.71	-90.2128	2	6	0.075833333
1800	Ayora	Nov	2003	23	Day	Landing	Santa Cruz	Santa Cruz	Centre- South	13	-0.74564	-90.44894	2	3	0.075
1801	Ayora	Nov	2003	23	Day	Landing	Santa Cruz	Santa Cruz	Centre- South	7.42	-0.71	-90.2128	1	5	0.182
1802	Ayora	Nov	2003	23	Day	Landing	Santa Cruz	Santa Cruz	Centre- South	9.51	-0.75504	-90.42136	1	3.5	0.974285714
1803	Ayora	Nov	2003	23	Day	Landing	Santa Cruz	Santa Cruz	Centre- South	7.42	-0.71	-90.2128	1	6	0.95
1804	Ayora	Nov	2003	23	Day	Landing	Santa Cruz	Santa Cruz	Centre- South	11.3	-0.7485	-90.4464	1	5	0.26
1805	Ayora	Nov	2003	23	Day	Landing	Santa Cruz	Santa Cruz	Centre- South	7.42	-0.71	-90.2128	1	4	0.275
1806	Ayora	Nov	2003	23	Day	Landing	Santa Cruz	Santa Cruz	Centre- South	7.42	-0.71	-90.2128	1	5	0.728
1807	Ayora	Nov	2003	23	Day	Landing	Santa Cruz	Santa Cruz	Centre- South	14.6	-0.7236	-90.4896	1	9	0.05
1808	Ayora	Nov	2003	23	Day	Landing	Santa Cruz	Santa Cruz	Centre- South	7.42	-0.71	-90.2128	1	4	0.4
1809	Ayora	Nov	2003	23	Day	Landing	Santa Cruz	Santa Cruz	Centre- South	13	-0.74564	-90.44894	1	6	0.036666667
1810	Ayora	Nov	2003	23	Day	Landing	Santa Cruz	Santa Cruz	Centre- South	9.51	-0.75504	-90.42136	1	6	0.075
1811	Ayora	Nov	2003	23	Day	Landing	Santa Cruz	Santa Cruz	Centre- South	9.51	-0.75504	-90.42136	1	4	0.1125
1812	Ayora	Nov	2003	23	Day	Landing	Santa Cruz	Santa Cruz	Centre- South	9.51	-0.75504	-90.42136	1	5	0.362
1813	Ayora	Nov	2003	23	Day	Landing	Santa Cruz	Santa Cruz	Centre- South	11.3	-0.7485	-90.4464	1	8	0.085
1814	Ayora	Nov	2003	23	Day	Landing	Santa Cruz	Santa Cruz	Centre- South	7.42	-0.71	-90.2128	2	6	0.150833333
1815	Ayora	Nov	2003	23	Day	Landing	Santa Cruz	Santa Cruz	Centre- South	14.6	-0.7236	-90.4896	1	6	0.15
1816	Ayora	Nov	2003	23	Day	Landing	Santa Cruz	Santa Cruz	Centre- South	7.42	-0.71	-90.2128	1	4	0.35
1817	Ayora	Nov	2003	23	Day	Landing	Santa Cruz	Santa Cruz	Centre- South	14	-0.73309	-90.4665	1	6	0.6
1818	Ayora	Nov	2003	23	Day	Landing	Santa Cruz	Santa Cruz	Centre- South	7.42	-0.71	-90.2128	1	6	0.075
1819	Ayora	Nov	2003	23	Day	Landing	Santa Cruz	Santa Cruz	Centre- South	7.42	-0.71	-90.2128	1	7	0.075714286
1820	Ayora	Nov	2003	23	Day	Landing	Santa Cruz	Santa Cruz	Centre- South	14	-0.73309	-90.4665	1	4	0.303333333
1821	Ayora	Nov	2003	23	Day	Landing	Santa Cruz	Santa Cruz	Centre- South	11.3	-0.7485	-90.4464	1	4	0.0575
1822	Ayora	Nov	2003	23	Day	Landing	Santa Cruz	Santa Cruz	Centre- South	21.2	-0.654	-90.5493	2	15	0.007666667
1823	Ayora	Nov	2003	23	Night	Landing	Santa Cruz	Santa Cruz	Centre- South	9.51	-0.75504	-90.42136	1	5	0.046
1824	Ayora	Nov	2003	23	Day	Landing	Santa Cruz	Santa Cruz	Centre- South	13	-0.74564	-90.44894	2	5	0.05
1825	Ayora	Nov	2003	23	Day	Landing	Santa Cruz	Santa Cruz	Centre- South	9.51	-0.75504	-90.42136	1	5	0.68
1826	Ayora	Nov	2003	23	Day	Landing	Santa Cruz	Santa Cruz	Centre- South	9.51	-0.75504	-90.42136	1	6	0.266666667
1827	Ayora	Nov	2003	23	Day	Landing	Santa Cruz	Santa Cruz	Centre- South	7.42	-0.71	-90.2128	1	5	0.28
1828	Ayora	Nov	2003	23	Day	Landing	Santa Cruz	Santa Cruz	Centre- South	11.3	-0.7485	-90.4464	1	3	0.166666667
1829	Ayora	Nov	2003	23	Day	Landing	Santa Cruz	Santa Cruz	Centre- South	13	-0.74564	-90.44894	2	6	0.041666667
1830	Ayora	Nov	2003	23	Day	Landing	Santa Cruz	Santa Cruz	Centre- South	14	-0.73309	-90.4665	1	5	0.04
1831	Ayora	Nov	2003	23	Day	Landing	Santa Cruz	Santa Cruz	Centre- South	13	-0.74564	-90.44894	1	6	0.3
1832	Ayora	Nov	2003	23	Day	Landing	Santa Cruz	Santa Cruz	Centre- South	9.51	-0.75504	-90.42136	1	5	0.54
1833	Baquerizo	Dec	2003	24.2	Night	Landing	San Cristobal S y E	San Cristobal	Centre- South	5.41	-0.94788	-89.58696	2	6	0.075
1834	Ayora	Dec	2003	24.1	Day	Landing	Santa Cruz	Santa Cruz	Centre- South	7.42	-0.71	-90.2128	1	7	0.291428571
1835	Ayora	Dec	2003	24.1	Day	Landing	Santa Cruz	Santa Cruz	Centre- South	13	-0.74564	-90.44894	2	3	0.038333333
1836	Ayora	Dec	2003	24.1	Day	Landing	Santa Cruz	Santa Cruz	Centre- South	13	-0.74564	-90.44894	1	5	0.1
1837	Ayora	Dec	2003	24.1	Day	Landing	Santa Cruz	Santa Cruz	Centre- South	14.6	-0.7236	-90.4896	1	6	0.783333333
1838	Ayora	Dec	2003	24.1	Day	Landing	Santa Cruz	Santa Cruz	Centre- South	11.3	-0.7485	-90.4464	1	6	0.3
1839	Ayora	Dec	2003	24.1	Day	Landing	Santa Cruz	Santa Cruz	Centre- South	7.42	-0.71	-90.2128	1	6	0.383333333
1840	Ayora	Dec	2003	24.1	Day	Landing	Santa Cruz	Santa Cruz	Centre- South	13	-0.74564	-90.44894	1	5	0.14
1841	Ayora	Dec	2003	24.1	Day	Landing	Santa Cruz	Santa Cruz	Centre- South	7.42	-0.71	-90.2128	1	5	0.22
1842	Ayora	Dec	2003	24.1	Day	Landing	Santa Cruz	Santa Cruz	Centre- South	7.42	-0.71	-90.2128	1	5	0.64
1843	Ayora	Dec	2003	24.1	Day	Landing	Santa Cruz	Santa Cruz	Centre- South	14.6	-0.7236	-90.4896	1	12	0.133333333
1844	Ayora	Dec	2003	24.1	Day	Landing	Santa Cruz	Santa Cruz	Centre- South	14	-0.73309	-90.4665	2	5	0.55
1845	Ayora	Dec	2003	24.1	Day	Landing	Santa Cruz	Santa Cruz	Centre- South	10	-0.68739	-90.19251	1	5	0.04
1846	Ayora	Dec	2003	24.1	Day	Landing	Santa Cruz	Santa Cruz	Centre- South	11.3	-0.7485	-90.4464	1	5	0.18
1847	Ayora	Dec	2003	24.1	Day	Landing	Santa Cruz	Santa Cruz	Centre- South	24.6	-0.4984	-90.2414	1	3	0.226666667
1848	Ayora	Dec	2003	24.1	Day	Landing	Santa Cruz	Santa Cruz	Centre- South	9.51	-0.75504	-90.42136	2	4	0.05625
1849	Ayora	Dec	2003	24.1	Day	Landing	Santa Cruz	Santa Cruz	Centre- South	13	-0.74564	-90.44894	1	6	0.113333333
1850	Ayora	Dec	2003	24.1	Day	Landing	Santa Cruz	Santa Cruz	Centre- South	14.6	-0.7236	-90.4896	2	6	0.0375
1851	Ayora	Dec	2003	24.1	Day	Landing	Santa Cruz	Santa Cruz	Centre- South	9.51	-0.75504	-90.42136	1	4	0.1125
1852	Ayora	Dec	2003	24.1	Day	Landing	Santa Cruz	Santa Cruz	Centre- South	7.42	-0.71	-90.2128	1	4	0.17
1853	Ayora	Dec	2003	24.1	Day	Landing	Santa Cruz	Santa Cruz	Centre- South	11.3	-0.7485	-90.4464	2	4	0.05625
1854	Ayora	Dec	2003	24.1	Day	Landing	Santa Cruz	Santa Cruz	Centre- South	14.6	-0.7236	-90.4896	1	8	0.085
1855	Ayora	Dec	2003	24.1	Night	Landing	Santa Cruz	Santa Cruz	Centre- South	14.6	-0.7236	-90.4896	1	5	0.1
1856	Ayora	Dec	2003	24.1	Day	Landing	Santa Cruz	Santa Cruz	Centre- South	7.42	-0.71	-90.2128	1	4	0.68
1857	Ayora	Dec	2003	24.1	Day	Landing	Santa Cruz	Santa Cruz	Centre- South	11.3	-0.7485	-90.4464	1	15	0.18
1858	Ayora	Dec	2003	24.1	Day	Landing	Santa Cruz	Santa Cruz	Centre- South	11.3	-0.7485	-90.4464	1	18	0.288888889
1859	Ayora	Dec	2003	24.1	Day	Landing	Santa Cruz	Santa Cruz	Centre- South	11.3	-0.7485	-90.4464	1	18	0.15
1860	Ayora	Dec	2003	24.1	Day	Landing	Santa Cruz	Santa Cruz	Centre- South	11.3	-0.7485	-90.4464	2	18	0.063888889
1861	Ayora	Dec	2003	24.1	Day	Landing	Santa Cruz	Santa Cruz	Centre- South	11.3	-0.7485	-90.4464	1	9	0.1
1862	Ayora	Dec	2003	24.1	Day	Landing	Santa Cruz	Santa Cruz	Centre- South	14	-0.73309	-90.4665	1	8	0.7375
1863	Ayora	Dec	2003	24.1	Day	Landing	Santa Cruz	Santa Cruz	Centre- South	11.3	-0.7485	-90.4464	1	5	0.1
1864	Ayora	Dec	2003	24.1	Day	Landing	Santa Cruz	Santa Cruz	Centre- South	14	-0.73309	-90.4665	1	5	0.272
1865	Ayora	Dec	2003	24.1	Day	Landing	Santa Cruz	Santa Cruz	Centre- South	14	-0.73309	-90.4665	1	5	0.228
1866	Ayora	Dec	2003	24.1	Day	Landing	Santa Cruz	Santa Cruz	Centre- South	9.51	-0.75504	-90.42136	1	4	0.51
1867	Ayora	Dec	2003	24.1	Day	Landing	Santa Cruz	Santa Cruz	Centre- South	7.42	-0.71	-90.2128	1	6	0.303333333
1868	Ayora	Dec	2003	24.1	Day	Landing	Santa Cruz	Santa Cruz	Centre- South	14	-0.73309	-90.4665	1	5	0.318
1869	Ayora	Dec	2003	24.1	Day	Landing	Santa Cruz	Santa Cruz	Centre- South	7.42	-0.71	-90.2128	1	5	1
1870	Ayora	Dec	2003	24.1	Day	Landing	Santa Cruz	Santa Cruz	Centre- South	7.42	-0.71	-90.2128	1	3	0.606666667
1871	Ayora	Dec	2003	24.1	Day	Landing	Santa Cruz	Santa Cruz	Centre- South	14	-0.73309	-90.4665	1	5	0.324
1872	Ayora	Dec	2003	24.1	Day	Landing	Santa Cruz	Santa Cruz	Centre- South	24.6	-0.4984	-90.2414	1	8	0.0375
1873	Ayora	Dec	2003	24.1	Day	Landing	Santa Cruz	Santa Cruz	Centre- South	11.3	-0.7485	-90.4464	2	4	0.1425
1874	Ayora	Dec	2003	24.1	Day	Landing	Santa Cruz	Santa Cruz	Centre- South	14	-0.73309	-90.4665	1	6	0.916666667
1875	Ayora	Dec	2003	24.1	Day	Landing	Santa Cruz	Santa Cruz	Centre- South	14	-0.73309	-90.4665	1	8	1.025
1876	Ayora	Dec	2003	24.1	Day	Landing	Santa Cruz	Santa Cruz	Centre- South	7.42	-0.71	-90.2128	1	4	0.5
1877	Ayora	Dec	2003	24.1	Day	Landing	Santa Cruz	Santa Cruz	Centre- South	7.42	-0.71	-90.2128	1	4	0.4
1878	Ayora	Dec	2003	24.1	Day	Landing	Santa Cruz	Santa Cruz	Centre- South	13	-0.74564	-90.44894	1	7	0.2
1879	Ayora	Dec	2003	24.1	Day	Landing	Santa Cruz	Santa Cruz	Centre- South	14.6	-0.7236	-90.4896	2	9	0.077777778
1880	Villamil	Sep	2004	21.6	Night	Landing	Isabela Oeste	Isabela	West	76.7	-0.43544	-91.23636	1	1.5	0.8
1881	Villamil	Sep	2004	21.6	Day	Observer	Isabela Oeste	Isabela	West	84	-0.29851	-91.357607	1	5	0.26
1882	Villamil	Sep	2004	21.6	Day	Landing	Isabela Oeste	Isabela	West	84	-0.29851	-91.357607	1	6	0.3
1883	Villamil	Sep	2004	21.6	Day	Landing	Isabela Oeste	Isabela	West	84	-0.29851	-91.357607	1	5.75	0.313043478
1884	Villamil	Sep	2004	21.6	Day	Observer	Isabela Oeste	Isabela	West	84	-0.32666	-91.33871	1	5.75	0.226086957
1885	Villamil	Sep	2004	21.6	Day	Landing	Isabela Oeste	Isabela	West	84	-0.29851	-91.357607	2	5	0.22
1886	Villamil	Sep	2004	20.7	Day	Landing	Isabela Sur	Isabela	West	17	-0.79173	-90.81927	1	4	0.4
1887	Villamil	Sep	2004	20.7	Day	Landing	Isabela Sur	Isabela	West	17	-0.79173	-90.81927	1	2	0.45
1888	Villamil	Sep	2004	20.7	Day	Landing	Isabela Sur	Isabela	West	4.83	-1.0041	-91.039	2	4	0.5625
1889	Villamil	Sep	2004	20.7	Day	Landing	Isabela Sur	Isabela	West	4.83	-1.0041	-91.039	1	4	0.125
1890	Villamil	Sep	2004	20.7	Day	Landing	Isabela Sur	Isabela	West	4.83	-1.0041	-91.039	1	4	0.375
1891	Villamil	Sep	2004	20.7	Day	Landing	Isabela Sur	Isabela	West	4.83	-1.0041	-91.039	1	4	0.775
1892	Villamil	Sep	2004	20.7	Day	Landing	Isabela Sur	Isabela	West	4.83	-1.0041	-91.039	2	4	0.225
1893	Villamil	Sep	2004	20.7	Day	Landing	Isabela Sur	Isabela	West	4.83	-1.0041	-91.039	1	4	0.175
1894	Villamil	Sep	2004	20.7	Day	Landing	Isabela Sur	Isabela	West	4.83	-1.0041	-91.039	1	4	0.4
1895	Villamil	Sep	2004	20.7	Day	Landing	Isabela Sur	Isabela	West	4.83	-1.0041	-91.039	2	3	0.866666667
1896	Villamil	Sep	2004	20.7	Day	Landing	Isabela Sur	Isabela	West	4.83	-1.0041	-91.039	1	4	0.9
1897	Villamil	Sep	2004	20.7	Day	Landing	Isabela Sur	Isabela	West	4.83	-1.0041	-91.039	1	3.5	0.571428571
1898	Villamil	Sep	2004	20.7	Day	Landing	Isabela Sur	Isabela	West	4.83	-1.0041	-91.039	2	3	0.15
1899	Villamil	Sep	2004	20.7	Day	Landing	Isabela Sur	Isabela	West	4.83	-1.0041	-91.039	2	4	0.625
1900	Villamil	Sep	2004	20.7	Day	Landing	Isabela Sur	Isabela	West	4.83	-1.0041	-91.039	1	4	0.05
1901	Villamil	Sep	2004	20.7	Day	Landing	Isabela Sur	Isabela	West	4.83	-1.0041	-91.039	1	2	0.45
1902	Villamil	Sep	2004	20.7	Day	Landing	Isabela Sur	Isabela	West	4.83	-1.0041	-91.039	1	3	0.533333333
1903	Villamil	Sep	2004	20.7	Day	Landing	Isabela Sur	Isabela	West	4.83	-1.0041	-91.039	1	4	0.275
1904	Villamil	Sep	2004	20.7	Day	Landing	Isabela Sur	Isabela	West	0.52	-0.96708	-90.9665	1	4	0.35
1905	Villamil	Sep	2004	20.7	Day	Landing	Isabela Sur	Isabela	West	1.93	-0.97723	-90.98803	1	4	0.55
1906	Villamil	Sep	2004	20.7	Day	Observer	Isabela Sur	Isabela	West	12.2	-1.04464	-91.16134	2	2.25	3.088888889
1907	Villamil	Sep	2004	20.7	Day	Landing	Isabela Sur	Isabela	West	12.2	-1.0394	-91.1467	1	26	0.730769231
1908	Villamil	Sep	2004	20.7	Day	Landing	Isabela Sur	Isabela	West	22.7	-0.72072	-90.80723	1	2	0.6
1909	Villamil	Sep	2004	20.7	Day	Landing	Isabela Sur	Isabela	West	22.7	-0.72072	-90.80723	1	4	0.225
1910	Villamil	Sep	2004	20.7	Day	Landing	Isabela Sur	Isabela	West	22.7	-0.72072	-90.80723	1	4	0.225
1911	Villamil	Sep	2004	20.7	Day	Landing	Isabela Sur	Isabela	West	22.7	-0.72072	-90.80723	1	4	0.35
1912	Villamil	Sep	2004	20.7	Day	Landing	Isabela Sur	Isabela	West	34.2	-0.95519	-91.461	2	1.5	0.166666667
1913	Villamil	Sep	2004	20.7	Day	Landing	Isabela Sur	Isabela	West	34.2	-0.95519	-91.461	1	5	0.18
1914	Villamil	Sep	2004	20.7	Day	Landing	Isabela Sur	Isabela	West	9.18	-1.02	-91.1	1	4	0.285
1915	Villamil	Sep	2004	20.7	Day	Landing	Isabela Sur	Isabela	West	9.18	-1.02	-91.1	1	4	0.5
1916	Villamil	Sep	2004	20.7	Day	Landing	Isabela Sur	Isabela	West	9.18	-1.02	-91.1	1	2	2.15
1917	Villamil	Sep	2004	20.7	Day	Landing	Isabela Sur	Isabela	West	9.18	-1.02	-91.1	1	4	0.775
1918	Villamil	Sep	2004	20.7	Day	Landing	Isabela Sur	Isabela	West	9.18	-1.02	-91.1	1	2	2.15
1919	Villamil	Sep	2004	20.7	Night	Landing	Isabela Sur	Isabela	West	1.21	-0.978203	-90.95763	1	3	0.133333333
1920	Villamil	Sep	2004	20.7	Day	Landing	Isabela Sur	Isabela	West	1.21	-0.978203	-90.95763	1	4	0.25
1921	Villamil	Sep	2004	20.7	Day	Landing	Isabela Sur	Isabela	West	2.1	-0.9711	-90.9343	1	3	1.066666667
1922	Villamil	Sep	2004	20.7	Day	Landing	Isabela Sur	Isabela	West	2.1	-0.9711	-90.9343	1	2	0.3
1923	Villamil	Sep	2004	20.7	Night	Landing	Isabela Sur	Isabela	West	14.9	-1.04912	-91.18457	1	3	0.466666667
1924	Villamil	Sep	2004	20.7	Day	Landing	Isabela Sur	Isabela	West	6.56	-1.01864	-91.05577	1	4	0.225
1925	Villamil	Sep	2004	20.7	Day	Landing	Isabela Sur	Isabela	West	6.56	-1.01864	-91.05577	1	3	0.333333333
1926	Villamil	Sep	2004	20.7	Day	Landing	Isabela Sur	Isabela	West	6.56	-1.01864	-91.05577	1	4	0.795
1927	Villamil	Sep	2004	20.7	Day	Landing	Isabela Sur	Isabela	West	6.56	-1.01864	-91.05577	2	2	0.75
1928	Villamil	Sep	2004	20.7	Day	Landing	Isabela Sur	Isabela	West	6.56	-1.01864	-91.05577	1	4	0.575
1929	Villamil	Sep	2004	20.7	Day	Landing	Isabela Sur	Isabela	West	6.56	-1.01864	-91.05577	1	4	0.575
1930	Villamil	Sep	2004	20.7	Day	Landing	Isabela Sur	Isabela	West	6.56	-1.01864	-91.05577	1	4	0.625
1931	Villamil	Sep	2004	20.7	Day	Landing	Isabela Sur	Isabela	West	6.56	-1.01864	-91.05577	2	4	0.225
1932	Villamil	Sep	2004	20.7	Day	Landing	Isabela Sur	Isabela	West	6.56	-1.01864	-91.05577	1	4	1.125
1933	Villamil	Sep	2004	20.7	Day	Landing	Isabela Sur	Isabela	West	6.56	-1.01864	-91.05577	1	3	0.3
1934	Villamil	Sep	2004	20.7	Day	Landing	Isabela Sur	Isabela	West	6.56	-1.01864	-91.05577	1	4	0.45
1935	Villamil	Sep	2004	20.7	Day	Landing	Isabela Sur	Isabela	West	6.56	-1.01864	-91.05577	2	4	0.175
1936	Villamil	Sep	2004	20.7	Day	Landing	Isabela Sur	Isabela	West	6.56	-1.01864	-91.05577	1	4	0.45
1937	Villamil	Sep	2004	20.7	Day	Landing	Isabela Sur	Isabela	West	6.56	-1.01864	-91.05577	1	4	0.1
1938	Villamil	Sep	2004	20.7	Day	Landing	Isabela Sur	Isabela	West	6.56	-1.01864	-91.05577	1	3	1.433333333
1939	Villamil	Sep	2004	20.7	Day	Landing	Isabela Sur	Isabela	West	6.56	-1.01864	-91.05577	2	2	1.125
1940	Villamil	Sep	2004	20.7	Day	Observer	Isabela Sur	Isabela	West	18	-1.03726	-91.22794	1	5	0.044
1941	Villamil	Sep	2004	20.7	Day	Observer	Isabela Sur	Isabela	West	18	-1.03812	-91.22833	1	6.5	0.138461538
1942	Villamil	Sep	2004	20.7	Day	Observer	Isabela Sur	Isabela	West	18	-1.03903	-91.22818	1	6.5	0.104615385
1943	Villamil	Sep	2004	20.7	Day	Observer	Isabela Sur	Isabela	West	18	-1.06044	-91.16689	1	5.5	0.123636364
1944	Villamil	Sep	2004	20.7	Day	Observer	Isabela Sur	Isabela	West	18	-1.03723	-91.22792	1	5.5	0.123636364
1945	Villamil	Sep	2004	20.7	Day	Landing	Isabela Sur	Isabela	West	18	-1.0358	-91.2282	1	4	0.4
1946	Villamil	Oct	2004	22.9	Day	Landing	Isabela Norte y Este	Isabela	West	40.8	-0.58936	-90.94234	1	4	0.725
1947	Villamil	Oct	2004	22.2	Day	Landing	Isabela Oeste	Isabela	West	77.3	-0.6796825	-91.26178085	2	2.5	0.26
1948	Villamil	Oct	2004	21.8	Day	Landing	Isabela Sur	Isabela	West	17	-0.79173	-90.81927	2	3	0.183333333
1949	Villamil	Oct	2004	21.8	Day	Landing	Isabela Sur	Isabela	West	17	-0.79173	-90.81927	1	3	0.3
1950	Villamil	Oct	2004	21.8	Day	Landing	Isabela Sur	Isabela	West	17	-0.79173	-90.81927	1	4	0.175
1951	Villamil	Oct	2004	21.8	Day	Landing	Isabela Sur	Isabela	West	4.83	-1.0041	-91.039	1	4	1.375
1952	Villamil	Oct	2004	21.8	Day	Landing	Isabela Sur	Isabela	West	4.83	-1.0041	-91.039	1	4	1.6
1953	Villamil	Oct	2004	21.8	Day	Landing	Isabela Sur	Isabela	West	4.83	-1.0041	-91.039	1	4	0.8
1954	Villamil	Oct	2004	21.8	Day	Landing	Isabela Sur	Isabela	West	4.83	-1.0041	-91.039	1	5	0.64
1955	Villamil	Oct	2004	21.8	Day	Landing	Isabela Sur	Isabela	West	4.83	-1.0041	-91.039	1	4	1.125
1956	Villamil	Oct	2004	21.8	Day	Landing	Isabela Sur	Isabela	West	14.7	-1.05069	-91.17433	1	4	0.17
1957	Villamil	Oct	2004	21.8	Day	Landing	Isabela Sur	Isabela	West	14.7	-1.05069	-91.17433	2	4	1.3125
1958	Villamil	Oct	2004	21.8	Day	Landing	Isabela Sur	Isabela	West	14.7	-1.05069	-91.17433	1	4	1.475
1959	Villamil	Oct	2004	21.8	Day	Landing	Isabela Sur	Isabela	West	14.7	-1.05069	-91.17433	1	4	1.6
1960	Villamil	Oct	2004	21.8	Day	Landing	Isabela Sur	Isabela	West	14.7	-1.05069	-91.17433	1	15	0.153333333
1961	Villamil	Oct	2004	21.8	Day	Landing	Isabela Sur	Isabela	West	14.7	-1.05069	-91.17433	2	4	1.2
1962	Villamil	Oct	2004	21.8	Day	Landing	Isabela Sur	Isabela	West	14.7	-1.05069	-91.17433	1	4	0.575
1963	Villamil	Oct	2004	21.8	Day	Landing	Isabela Sur	Isabela	West	14.7	-1.05069	-91.17433	2	4	0.825
1964	Villamil	Oct	2004	21.8	Day	Landing	Isabela Sur	Isabela	West	14.7	-1.05069	-91.17433	1	4	0.575
1965	Villamil	Oct	2004	21.8	Day	Landing	Isabela Sur	Isabela	West	14.7	-1.05069	-91.17433	1	4	0.175
1966	Villamil	Oct	2004	21.8	Day	Landing	Isabela Sur	Isabela	West	14.7	-1.05069	-91.17433	1	4	1.15
1967	Villamil	Oct	2004	21.8	Day	Landing	Isabela Sur	Isabela	West	14.7	-1.05069	-91.17433	2	4	0.475
1968	Villamil	Oct	2004	21.8	Day	Landing	Isabela Sur	Isabela	West	14.7	-1.05069	-91.17433	1	3	0.2
1969	Villamil	Oct	2004	21.8	Day	Landing	Isabela Sur	Isabela	West	12.2	-1.0394	-91.1467	2	20	0.6775
1970	Villamil	Oct	2004	21.8	Day	Landing	Isabela Sur	Isabela	West	12.2	-1.0394	-91.1467	2	4	0.65
1971	Villamil	Oct	2004	21.8	Day	Landing	Isabela Sur	Isabela	West	12.2	-1.0394	-91.1467	1	5	1.18
1972	Villamil	Oct	2004	21.8	Day	Landing	Isabela Sur	Isabela	West	12.2	-1.0394	-91.1467	1	5	0.68
1973	Villamil	Oct	2004	21.8	Day	Landing	Isabela Sur	Isabela	West	12.2	-1.0394	-91.1467	2	8	0.425
1974	Villamil	Oct	2004	21.8	Day	Observer	Isabela Sur	Isabela	West	12.2	-1.05659	-91.16977	1	5	0.22
1975	Villamil	Oct	2004	21.8	Day	Landing	Isabela Sur	Isabela	West	10.5	-0.89	-90.84	2	10	0.575
1976	Villamil	Oct	2004	21.8	Day	Landing	Isabela Sur	Isabela	West	9.18	-1.02	-91.1	1	3	2.2
1977	Villamil	Oct	2004	21.8	Day	Landing	Isabela Sur	Isabela	West	9.18	-1.02	-91.1	1	2	1.15
1978	Villamil	Oct	2004	21.8	Day	Landing	Isabela Sur	Isabela	West	9.18	-1.02	-91.1	1	3	0.7
1979	Villamil	Oct	2004	21.8	Day	Landing	Isabela Sur	Isabela	West	9.18	-1.02	-91.1	1	4	0.7
1980	Villamil	Oct	2004	21.8	Day	Landing	Isabela Sur	Isabela	West	9.18	-1.02	-91.1	1	4	1.35
1981	Villamil	Oct	2004	21.8	Day	Landing	Isabela Sur	Isabela	West	9.18	-1.02	-91.1	1	4	1.3
1982	Villamil	Oct	2004	21.8	Day	Landing	Isabela Sur	Isabela	West	9.18	-1.02	-91.1	1	4	1.625
1983	Villamil	Oct	2004	21.8	Day	Landing	Isabela Sur	Isabela	West	9.18	-1.02	-91.1	1	4	1.925
1984	Villamil	Oct	2004	21.8	Day	Landing	Isabela Sur	Isabela	West	9.18	-1.02	-91.1	1	4	1.025
1985	Villamil	Oct	2004	21.8	Day	Landing	Isabela Sur	Isabela	West	9.18	-1.02	-91.1	2	4	0.6
1986	Villamil	Oct	2004	21.8	Day	Landing	Isabela Sur	Isabela	West	9.18	-1.02	-91.1	1	2	0.8
1987	Villamil	Oct	2004	21.8	Day	Landing	Isabela Sur	Isabela	West	9.18	-1.02	-91.1	1	4	0.675
1988	Villamil	Oct	2004	21.8	Day	Landing	Isabela Sur	Isabela	West	9.18	-1.02	-91.1	1	3	1.013333333
1989	Villamil	Oct	2004	21.8	Day	Landing	Isabela Sur	Isabela	West	9.18	-1.02	-91.1	1	4	1.075
1990	Villamil	Oct	2004	21.8	Day	Landing	Isabela Sur	Isabela	West	9.18	-1.02	-91.1	2	5	0.81
1991	Villamil	Oct	2004	21.8	Day	Landing	Isabela Sur	Isabela	West	9.18	-1.02	-91.1	1	4	0.85
1992	Villamil	Oct	2004	21.8	Day	Observer	Isabela Sur	Isabela	West	9.18	-1.01411	-91.10999	2	2.5	0.46
1993	Villamil	Oct	2004	21.8	Day	Landing	Isabela Sur	Isabela	West	1.21	-0.978203	-90.95763	1	4	0.175
1994	Villamil	Oct	2004	21.8	Day	Landing	Isabela Sur	Isabela	West	6.56	-1.01864	-91.05577	1	4	0.125
1995	Villamil	Oct	2004	21.8	Day	Landing	Isabela Sur	Isabela	West	6.56	-1.01864	-91.05577	1	4	0.325
1996	Villamil	Oct	2004	21.8	Day	Landing	Isabela Sur	Isabela	West	6.56	-1.01864	-91.05577	2	4	0.85
1997	Villamil	Oct	2004	21.8	Day	Landing	Isabela Sur	Isabela	West	6.56	-1.01864	-91.05577	2	4	0.2875
1998	Villamil	Oct	2004	21.8	Day	Landing	Isabela Sur	Isabela	West	6.56	-1.01864	-91.05577	1	4	0.675
1999	Villamil	Oct	2004	21.8	Day	Landing	Isabela Sur	Isabela	West	6.56	-1.01864	-91.05577	1	4	0.675
2000	Villamil	Oct	2004	21.8	Day	Landing	Isabela Sur	Isabela	West	6.56	-1.01864	-91.05577	1	4	0.85
[truncated: 1,187 more rows]
