# Supplementary material for: Factors affecting relative abundance of low-mobility fishing resources: spiny lobster in the Galapagos Marine Reserve
Source: PeerJ. 2019 Jul 8;7:e7278. doi: 10.7717/peerj.7278 (PMC6622163; doi:10.7717/peerj.7278)
Supplement: Dataset S5 [file peerj-07-7278-s013.csv]

CPUEfit	SE	CPUEobs	YEAR	DISTANCE	SST	SST_RANGE	REGION	MACROZONE	ISLAND	FISHING_SCHEDULE	HOME_PORT	DATA_SOURCE	MONTH
2.11290769	0.083228439	0.75	2002	37.2	21.5	< = 22	Centre-South	Rabida	Rabida	Night	Ayora	Landing	Sep
2.11290769	0.083228439	2.133333333	2002	37.2	21.5	< = 22	Centre-South	Rabida	Rabida	Night	Ayora	Landing	Sep
2.11290769	0.083228439	0.916666667	2002	37.2	21.5	< = 22	Centre-South	Rabida	Rabida	Night	Ayora	Landing	Sep
2.11290769	0.083228439	1.5	2002	37.2	21.5	< = 22	Centre-South	Rabida	Rabida	Night	Ayora	Landing	Sep
1.13121666	0.115528986	1.5	2002	177	21.6	< = 22	North	Wolf	Wolf	Day	Ayora	Landing	Sep
1.233438284	0.126729286	1.676666667	2002	177	21.2	< = 22	North	Wolf	Wolf	Day	Ayora	Landing	Sep
1.862189923	0.19384098	1.053333333	2002	177	21.8	< = 22	North	Wolf	Wolf	Night	Ayora	Landing	Oct
1.862189923	0.19384098	0.777333333	2002	177	21.8	< = 22	North	Wolf	Wolf	Night	Ayora	Landing	Oct
1.862189923	0.19384098	0.578571429	2002	177	21.8	< = 22	North	Wolf	Wolf	Night	Ayora	Landing	Oct
1.862189923	0.19384098	0.876666667	2002	177	21.8	< = 22	North	Wolf	Wolf	Night	Ayora	Landing	Oct
1.38928045	0.056126615	1.25	2002	37.2	23.5	> 22	Centre-South	Rabida	Rabida	Night	Ayora	Observer	Nov
0.979068939	0.045753108	0.625	2002	37.2	23.5	> 22	Centre-South	Rabida	Rabida	Day	Ayora	Observer	Nov
1.375347889	0.076444527	0.45	2002	89	24.3	> 22	Centre-South	Rabida	Rabida	Night	Baquerizo	Observer	Nov
1.375347889	0.076444527	0.972857143	2002	89	24.3	> 22	Centre-South	Rabida	Rabida	Night	Baquerizo	Observer	Nov
1.375347889	0.076444527	1.428571429	2002	89	24.3	> 22	Centre-South	Rabida	Rabida	Night	Baquerizo	Observer	Nov
0.9276091	0.087850232	1.375	2002	171	23	> 22	North	Wolf	Wolf	Day	Ayora	Observer	Nov
1.316259906	0.120002459	0.75	2002	171	23	> 22	North	Wolf	Wolf	Night	Ayora	Observer	Nov
1.288097522	0.117270173	1.7	2002	171	23.1	> 22	North	Wolf	Wolf	Night	Ayora	Observer	Nov
0.907762197	0.08586769	0.833333333	2002	171	23.1	> 22	North	Wolf	Wolf	Day	Ayora	Observer	Nov
1.207174411	0.109530935	1.875	2002	171	23.4	> 22	North	Wolf	Wolf	Night	Ayora	Observer	Nov
1.233567528	0.112036738	1.4375	2002	171	23.3	> 22	North	Wolf	Wolf	Night	Ayora	Observer	Nov
1.63470496	0.15710052	3.5	2002	171	23.3	> 22	North	Wolf	Wolf	Night	Ayora	Landing	Nov
1.63470496	0.15710052	1.3125	2002	171	23.3	> 22	North	Wolf	Wolf	Night	Ayora	Landing	Nov
1.233567528	0.112036738	1.75	2002	171	23.3	> 22	North	Wolf	Wolf	Night	Ayora	Observer	Nov
1.316259906	0.120002459	0.5	2002	171	23	> 22	North	Wolf	Wolf	Night	Ayora	Observer	Nov
1.207174411	0.109530935	0.625	2002	171	23.4	> 22	North	Wolf	Wolf	Night	Ayora	Observer	Nov
1.207174411	0.109530935	1.75	2002	171	23.4	> 22	North	Wolf	Wolf	Night	Ayora	Observer	Nov
1.233567528	0.112036738	1.25	2002	171	23.3	> 22	North	Wolf	Wolf	Night	Ayora	Observer	Nov
1.288097522	0.117270173	2.125	2002	171	23.1	> 22	North	Wolf	Wolf	Night	Ayora	Observer	Nov
1.207174411	0.109530935	0.875	2002	171	23.4	> 22	North	Wolf	Wolf	Night	Ayora	Observer	Nov
1.233567528	0.112036738	1.125	2002	171	23.3	> 22	North	Wolf	Wolf	Night	Ayora	Observer	Nov
0.964206575	0.098344828	0.277777778	2002	177	22.4	> 22	North	Wolf	Wolf	Day	Ayora	Observer	Nov
1.015126822	0.117217388	1.703703704	2002	184	21.6	< = 22	North	Darwin	Darwin	Day	Ayora	Landing	Sep
1.106858067	0.128424887	1.598484848	2002	184	21.2	< = 22	North	Darwin	Darwin	Day	Ayora	Landing	Sep
1.652076927	0.068982484	0.945833333	2002	35.4	21.3	< = 22	Centre-South	Espa�ola	Espa�ola	Night	Baquerizo	Observer	Sep
1.652076927	0.068982484	2.328571429	2002	35.4	21.3	< = 22	Centre-South	Espa�ola	Espa�ola	Night	Baquerizo	Observer	Sep
2.200885116	0.085969024	0.402777778	2002	36.6	21.3	< = 22	Centre-South	Espa�ola	Espa�ola	Night	Baquerizo	Landing	Sep
1.956977311	0.095903134	2.683333333	2002	49.2	20.4	< = 22	Centre-South	Floreana	Floreana	Day	Villamil	Landing	Sep
1.858753992	0.076816916	0.9525	2002	33.7	20.4	< = 22	Centre-South	Floreana	Floreana	Day	Villamil	Landing	Sep
1.509304031	0.081416308	0.362	2002	57.7	20.4	< = 22	Centre-South	Floreana	Floreana	Day	Baquerizo	Observer	Sep
1.509304031	0.081416308	0.226666667	2002	57.7	20.4	< = 22	Centre-South	Floreana	Floreana	Day	Baquerizo	Observer	Sep
2.244174015	0.114085425	3.323333333	2002	71.8	20.4	< = 22	Centre-South	Floreana	Floreana	Night	Baquerizo	Observer	Sep
2.244174015	0.114085425	0.225	2002	71.8	20.4	< = 22	Centre-South	Floreana	Floreana	Night	Baquerizo	Observer	Sep
1.581538897	0.088510351	0.608	2002	71.8	20.4	< = 22	Centre-South	Floreana	Floreana	Day	Baquerizo	Observer	Sep
1.581538897	0.088510351	1.994	2002	71.8	20.4	< = 22	Centre-South	Floreana	Floreana	Day	Baquerizo	Observer	Sep
1.581538897	0.088510351	2.72	2002	71.8	20.4	< = 22	Centre-South	Floreana	Floreana	Day	Baquerizo	Observer	Sep
1.581538897	0.088510351	1.965	2002	71.8	20.4	< = 22	Centre-South	Floreana	Floreana	Day	Baquerizo	Observer	Sep
2.191969735	0.109368904	1.435	2002	65.2	20.4	< = 22	Centre-South	Floreana	Floreana	Night	Baquerizo	Observer	Sep
2.191969735	0.109368904	1.0775	2002	65.2	20.4	< = 22	Centre-South	Floreana	Floreana	Night	Baquerizo	Observer	Sep
1.569345139	0.087229606	0.4525	2002	69.7	20.4	< = 22	Centre-South	Floreana	Floreana	Day	Baquerizo	Observer	Sep
1.569345139	0.087229606	0.272	2002	69.7	20.4	< = 22	Centre-South	Floreana	Floreana	Day	Baquerizo	Observer	Sep
2.191969735	0.109368904	1.994	2002	65.2	20.4	< = 22	Centre-South	Floreana	Floreana	Night	Baquerizo	Observer	Sep
2.191969735	0.109368904	1.13375	2002	65.2	20.4	< = 22	Centre-South	Floreana	Floreana	Night	Baquerizo	Observer	Sep
1.544748925	0.08482404	0.3	2002	65.2	20.4	< = 22	Centre-South	Floreana	Floreana	Day	Baquerizo	Observer	Sep
2.181087943	0.108459681	1.36	2002	63.7	20.4	< = 22	Centre-South	Floreana	Floreana	Night	Baquerizo	Observer	Sep
1.569345139	0.087229606	0.181	2002	69.7	20.4	< = 22	Centre-South	Floreana	Floreana	Day	Baquerizo	Observer	Sep
2.226871301	0.112425089	1.1325	2002	69.7	20.4	< = 22	Centre-South	Floreana	Floreana	Night	Baquerizo	Observer	Sep
1.569345139	0.087229606	2.176	2002	69.7	20.4	< = 22	Centre-South	Floreana	Floreana	Day	Baquerizo	Observer	Sep
1.569345139	0.087229606	2.591428571	2002	69.7	20.4	< = 22	Centre-South	Floreana	Floreana	Day	Baquerizo	Observer	Sep
1.569345139	0.087229606	1.661666667	2002	69.7	20.4	< = 22	Centre-South	Floreana	Floreana	Day	Baquerizo	Observer	Sep
1.581538897	0.088510351	1.24625	2002	71.8	20.4	< = 22	Centre-South	Floreana	Floreana	Day	Baquerizo	Observer	Sep
1.569345139	0.087229606	2.902	2002	69.7	20.4	< = 22	Centre-South	Floreana	Floreana	Day	Baquerizo	Observer	Sep
1.569345139	0.087229606	2.902	2002	69.7	20.4	< = 22	Centre-South	Floreana	Floreana	Day	Baquerizo	Observer	Sep
1.569345139	0.087229606	1.133333333	2002	69.7	20.4	< = 22	Centre-South	Floreana	Floreana	Day	Baquerizo	Observer	Sep
1.509304031	0.081416308	0.755	2002	57.7	20.4	< = 22	Centre-South	Floreana	Floreana	Day	Baquerizo	Observer	Sep
1.521206746	0.082591144	1.178	2002	60.4	20.4	< = 22	Centre-South	Floreana	Floreana	Day	Baquerizo	Observer	Sep
1.521206746	0.082591144	4.42	2002	60.4	20.4	< = 22	Centre-South	Floreana	Floreana	Day	Baquerizo	Observer	Sep
1.521206746	0.082591144	1.025	2002	60.4	20.4	< = 22	Centre-South	Floreana	Floreana	Day	Baquerizo	Observer	Sep
1.521206746	0.082591144	1.994	2002	60.4	20.4	< = 22	Centre-South	Floreana	Floreana	Day	Baquerizo	Observer	Sep
1.581538897	0.088510351	0.997	2002	71.8	20.4	< = 22	Centre-South	Floreana	Floreana	Day	Baquerizo	Observer	Sep
2.244174015	0.114085425	2.38	2002	71.8	20.4	< = 22	Centre-South	Floreana	Floreana	Night	Baquerizo	Observer	Sep
2.244174015	0.114085425	2.72	2002	71.8	20.4	< = 22	Centre-South	Floreana	Floreana	Night	Baquerizo	Observer	Sep
2.244174015	0.114085425	0.906666667	2002	71.8	20.4	< = 22	Centre-South	Floreana	Floreana	Night	Baquerizo	Observer	Sep
1.537080189	0.084098203	2.2675	2002	63.7	20.4	< = 22	Centre-South	Floreana	Floreana	Day	Baquerizo	Observer	Sep
2.181087943	0.108459681	1.738333333	2002	63.7	20.4	< = 22	Centre-South	Floreana	Floreana	Night	Baquerizo	Observer	Sep
2.945671772	0.151539693	1.5	2002	69.2	20.4	< = 22	Centre-South	Floreana	Floreana	Night	Baquerizo	Landing	Sep
2.224447248	0.112201591	2.95	2002	69.4	20.4	< = 22	Centre-South	Floreana	Floreana	Night	Baquerizo	Observer	Sep
2.224447248	0.112201591	3.22	2002	69.4	20.4	< = 22	Centre-South	Floreana	Floreana	Night	Baquerizo	Observer	Sep
2.159216453	0.106637644	1.08	2002	60.5	20.4	< = 22	Centre-South	Floreana	Floreana	Night	Baquerizo	Observer	Sep
2.860496008	0.141625276	1.44	2002	60.4	20.4	< = 22	Centre-South	Floreana	Floreana	Night	Baquerizo	Landing	Sep
1.569345139	0.087229606	0.98775	2002	69.7	20.4	< = 22	Centre-South	Floreana	Floreana	Day	Baquerizo	Observer	Sep
1.155159697	0.090563355	3.370833333	2002	71.1	23.9	> 22	North	Genovesa	Genovesa	Day	Ayora	Landing	Sep
1.220580719	0.094089917	1.614285714	2002	86.6	23.9	> 22	North	Genovesa	Genovesa	Day	Baquerizo	Landing	Sep
1.731981135	0.132392005	1.7	2002	86.6	23.9	> 22	North	Genovesa	Genovesa	Night	Baquerizo	Landing	Sep
1.731981135	0.132392005	5.365	2002	86.6	23.9	> 22	North	Genovesa	Genovesa	Night	Baquerizo	Landing	Sep
0.645450068	0.032500643	0.125	2002	36	22.5	> 22	West	Isabela Norte y Este	Isabela	Day	Ayora	Observer	Sep
0.659873994	0.034444355	0.041666667	2002	42.2	22.5	> 22	West	Isabela Norte y Este	Isabela	Day	Ayora	Observer	Sep
0.649226247	0.032955702	0.125	2002	37.4	22.5	> 22	West	Isabela Norte y Este	Isabela	Day	Ayora	Observer	Sep
0.659873994	0.034444355	0.875	2002	42.2	22.5	> 22	West	Isabela Norte y Este	Isabela	Day	Ayora	Observer	Sep
0.659873994	0.034444355	0.375	2002	42.2	22.5	> 22	West	Isabela Norte y Este	Isabela	Day	Ayora	Observer	Sep
0.949197096	0.052211612	0.125	2002	47.3	22.5	> 22	West	Isabela Norte y Este	Isabela	Night	Ayora	Observer	Sep
0.645450068	0.032500643	0.0625	2002	36	22.5	> 22	West	Isabela Norte y Este	Isabela	Day	Ayora	Observer	Sep
1.441181463	0.090959685	2.5	2002	90.6	22.5	> 22	West	Isabela Norte y Este	Isabela	Night	Ayora	Landing	Sep
1.441181463	0.090959685	1.178571429	2002	90.6	22.5	> 22	West	Isabela Norte y Este	Isabela	Night	Ayora	Landing	Sep
1.379624156	0.081753952	1.214285714	2002	76.9	22.5	> 22	West	Isabela Norte y Este	Isabela	Night	Ayora	Landing	Sep
1.332456154	0.076438641	1.3	2002	67.5	22.5	> 22	West	Isabela Norte y Este	Isabela	Night	Ayora	Landing	Sep
1.304975149	0.073715615	0.904761905	2002	61.2	22.5	> 22	West	Isabela Norte y Este	Isabela	Night	Ayora	Landing	Sep
1.267156757	0.069222585	0.696428571	2002	50.3	22.5	> 22	West	Isabela Norte y Este	Isabela	Night	Ayora	Landing	Sep
1.015645189	0.062106564	1.291666667	2002	90.6	22.5	> 22	West	Isabela Norte y Este	Isabela	Day	Ayora	Landing	Sep
0.939023098	0.051172227	2.625	2002	67.5	22.5	> 22	West	Isabela Norte y Este	Isabela	Day	Ayora	Landing	Sep
0.886453992	0.044390562	1.041666667	2002	47.3	22.5	> 22	West	Isabela Norte y Este	Isabela	Day	Ayora	Landing	Sep
1.015645189	0.062106564	0.88	2002	90.6	22.5	> 22	West	Isabela Norte y Este	Isabela	Day	Ayora	Landing	Sep
0.870725708	0.041331159	0.814285714	2002	40.8	22.5	> 22	West	Isabela Norte y Este	Isabela	Day	Villamil	Landing	Sep
0.870725708	0.041331159	0.17	2002	40.8	22.5	> 22	West	Isabela Norte y Este	Isabela	Day	Villamil	Landing	Sep
1.021547957	0.063514595	2.72	2002	93.6	22.5	> 22	West	Isabela Norte y Este	Isabela	Day	Villamil	Landing	Sep
1.039431253	0.080243339	1.813333333	2002	129	22.5	> 22	West	Isabela Norte y Este	Isabela	Night	Baquerizo	Observer	Sep
0.939070636	0.079725928	1.586666667	2002	143	22.5	> 22	West	Isabela Norte y Este	Isabela	Night	Baquerizo	Observer	Sep
0.939070636	0.079725928	1.044	2002	143	22.5	> 22	West	Isabela Norte y Este	Isabela	Night	Baquerizo	Observer	Sep
1.039431253	0.080243339	3.082	2002	129	22.5	> 22	West	Isabela Norte y Este	Isabela	Night	Baquerizo	Observer	Sep
0.939070636	0.079725928	4.08	2002	143	22.5	> 22	West	Isabela Norte y Este	Isabela	Night	Baquerizo	Observer	Sep
1.039431253	0.080243339	0.4525	2002	129	22.5	> 22	West	Isabela Norte y Este	Isabela	Night	Baquerizo	Observer	Sep
1.039431253	0.080243339	0.453333333	2002	129	22.5	> 22	West	Isabela Norte y Este	Isabela	Night	Baquerizo	Observer	Sep
0.939070636	0.079725928	0.816	2002	143	22.5	> 22	West	Isabela Norte y Este	Isabela	Night	Baquerizo	Observer	Sep
1.039431253	0.080243339	0.566666667	2002	129	22.5	> 22	West	Isabela Norte y Este	Isabela	Night	Baquerizo	Observer	Sep
0.939070636	0.079725928	0.172613636	2002	143	22.5	> 22	West	Isabela Norte y Este	Isabela	Night	Baquerizo	Observer	Sep
1.039431253	0.080243339	0.172395833	2002	129	22.5	> 22	West	Isabela Norte y Este	Isabela	Night	Baquerizo	Observer	Sep
1.180308065	0.064731412	0.589666667	2002	76.7	21.6	< = 22	West	Isabela Oeste	Isabela	Day	Villamil	Landing	Sep
1.180308065	0.064731412	1.349	2002	76.7	21.6	< = 22	West	Isabela Oeste	Isabela	Day	Villamil	Landing	Sep
1.180308065	0.064731412	0.530769231	2002	76.7	21.6	< = 22	West	Isabela Oeste	Isabela	Day	Villamil	Landing	Sep
1.180308065	0.064731412	0.55	2002	76.7	21.6	< = 22	West	Isabela Oeste	Isabela	Day	Villamil	Landing	Sep
1.180308065	0.064731412	0.35	2002	76.7	21.6	< = 22	West	Isabela Oeste	Isabela	Day	Villamil	Landing	Sep
1.180308065	0.064731412	1.1	2002	76.7	21.6	< = 22	West	Isabela Oeste	Isabela	Day	Villamil	Landing	Sep
1.674834994	0.096427976	0.334146341	2002	76.7	21.6	< = 22	West	Isabela Oeste	Isabela	Night	Villamil	Landing	Sep
1.182956088	0.065095196	0.175	2002	77.3	21.6	< = 22	West	Isabela Oeste	Isabela	Day	Villamil	Landing	Sep
1.352629607	0.056373832	1.25	2002	17	21.2	< = 22	West	Isabela Sur	Isabela	Night	Villamil	Landing	Sep
0.953239955	0.033341079	1.043	2002	17	21.2	< = 22	West	Isabela Sur	Isabela	Day	Villamil	Landing	Sep
0.953239955	0.033341079	1.239333333	2002	17	21.2	< = 22	West	Isabela Sur	Isabela	Day	Villamil	Landing	Sep
0.953239955	0.033341079	2.2675	2002	17	21.2	< = 22	West	Isabela Sur	Isabela	Day	Villamil	Landing	Sep
0.745643458	0.028458484	0.375	2002	4.83	21.2	< = 22	West	Isabela Sur	Isabela	Day	Villamil	Landing	Sep
0.745643458	0.028458484	2.2	2002	4.83	21.2	< = 22	West	Isabela Sur	Isabela	Day	Villamil	Landing	Sep
0.745643458	0.028458484	1.02	2002	4.83	21.2	< = 22	West	Isabela Sur	Isabela	Day	Villamil	Landing	Sep
0.745643458	0.028458484	1.724	2002	4.83	21.2	< = 22	West	Isabela Sur	Isabela	Day	Villamil	Landing	Sep
0.745643458	0.028458484	0.34	2002	4.83	21.2	< = 22	West	Isabela Sur	Isabela	Day	Villamil	Landing	Sep
0.916980703	0.031692684	0.92125	2002	14.7	21.2	< = 22	West	Isabela Sur	Isabela	Day	Villamil	Landing	Sep
0.916980703	0.031692684	0.18	2002	14.7	21.2	< = 22	West	Isabela Sur	Isabela	Day	Villamil	Landing	Sep
0.916980703	0.031692684	2	2002	14.7	21.2	< = 22	West	Isabela Sur	Isabela	Day	Villamil	Landing	Sep
0.916980703	0.031692684	2.116666667	2002	14.7	21.2	< = 22	West	Isabela Sur	Isabela	Day	Villamil	Landing	Sep
0.916980703	0.031692684	1.481666667	2002	14.7	21.2	< = 22	West	Isabela Sur	Isabela	Day	Villamil	Landing	Sep
0.699685942	0.029504796	0.171428571	2002	1.93	21.2	< = 22	West	Isabela Sur	Isabela	Day	Villamil	Landing	Sep
0.992841222	0.048048747	0.756666667	2002	1.93	21.2	< = 22	West	Isabela Sur	Isabela	Night	Villamil	Landing	Sep
0.874316298	0.030117238	0.17	2002	12.2	21.2	< = 22	West	Isabela Sur	Isabela	Day	Villamil	Landing	Sep
0.874316298	0.030117238	0.431	2002	12.2	21.2	< = 22	West	Isabela Sur	Isabela	Day	Villamil	Landing	Sep
0.936200297	0.043772004	3.9	2002	12.2	21.2	< = 22	West	Isabela Sur	Isabela	Night	Villamil	Observer	Sep
0.936200297	0.043772004	3.356	2002	12.2	21.2	< = 22	West	Isabela Sur	Isabela	Night	Villamil	Observer	Sep
0.936200297	0.043772004	5.518333333	2002	12.2	21.2	< = 22	West	Isabela Sur	Isabela	Night	Villamil	Observer	Sep
0.874316298	0.030117238	0.378	2002	12.2	21.2	< = 22	West	Isabela Sur	Isabela	Day	Villamil	Landing	Sep
0.847770584	0.039518177	0.766666667	2002	34.2	21.2	< = 22	West	Isabela Sur	Isabela	Day	Villamil	Observer	Sep
0.847770584	0.039518177	3.03	2002	34.2	21.2	< = 22	West	Isabela Sur	Isabela	Day	Villamil	Observer	Sep
0.847770584	0.039518177	1.02	2002	34.2	21.2	< = 22	West	Isabela Sur	Isabela	Day	Villamil	Observer	Sep
0.847770584	0.039518177	0.066666667	2002	34.2	21.2	< = 22	West	Isabela Sur	Isabela	Day	Villamil	Observer	Sep
0.847770584	0.039518177	0.033333333	2002	34.2	21.2	< = 22	West	Isabela Sur	Isabela	Day	Villamil	Observer	Sep
1.123452707	0.046354173	1.474166667	2002	34.2	21.2	< = 22	West	Isabela Sur	Isabela	Day	Villamil	Landing	Sep
1.123452707	0.046354173	0.75	2002	34.2	21.2	< = 22	West	Isabela Sur	Isabela	Day	Villamil	Landing	Sep
1.123452707	0.046354173	1.366666667	2002	34.2	21.2	< = 22	West	Isabela Sur	Isabela	Day	Villamil	Landing	Sep
0.61912983	0.027418473	0.104615385	2002	9.18	21.2	< = 22	West	Isabela Sur	Isabela	Day	Villamil	Observer	Sep
0.82046145	0.028761768	0.26	2002	9.18	21.2	< = 22	West	Isabela Sur	Isabela	Day	Villamil	Landing	Sep
0.68873302	0.029907774	0.066666667	2002	1.21	21.2	< = 22	West	Isabela Sur	Isabela	Day	Villamil	Landing	Sep
0.68873302	0.029907774	0.175	2002	1.21	21.2	< = 22	West	Isabela Sur	Isabela	Day	Villamil	Landing	Sep
0.977299231	0.048393356	2.3325	2002	1.21	21.2	< = 22	West	Isabela Sur	Isabela	Night	Villamil	Landing	Sep
0.68873302	0.029907774	0.5675	2002	1.21	21.2	< = 22	West	Isabela Sur	Isabela	Day	Villamil	Landing	Sep
0.702297285	0.029417462	0.466666667	2002	2.1	21.2	< = 22	West	Isabela Sur	Isabela	Day	Villamil	Landing	Sep
0.996546668	0.04797827	2.36	2002	2.1	21.2	< = 22	West	Isabela Sur	Isabela	Night	Villamil	Landing	Sep
0.910350084	0.031421425	2.55	2002	14.3	21.2	< = 22	West	Isabela Sur	Isabela	Day	Villamil	Landing	Sep
0.920261668	0.031830436	0.983333333	2002	14.9	21.2	< = 22	West	Isabela Sur	Isabela	Day	Villamil	Landing	Sep
0.920261668	0.031830436	0.908333333	2002	14.9	21.2	< = 22	West	Isabela Sur	Isabela	Day	Villamil	Landing	Sep
0.920261668	0.031830436	2.759166667	2002	14.9	21.2	< = 22	West	Isabela Sur	Isabela	Day	Villamil	Landing	Sep
0.985397674	0.045781813	2.088	2002	14.9	21.2	< = 22	West	Isabela Sur	Isabela	Night	Villamil	Observer	Sep
0.694440244	0.030020459	0.70875	2002	14.9	21.2	< = 22	West	Isabela Sur	Isabela	Day	Villamil	Observer	Sep
0.694440244	0.030020459	0.34	2002	14.9	21.2	< = 22	West	Isabela Sur	Isabela	Day	Villamil	Observer	Sep
0.920261668	0.031830436	0.79375	2002	14.9	21.2	< = 22	West	Isabela Sur	Isabela	Day	Villamil	Landing	Sep
0.920261668	0.031830436	0.59	2002	14.9	21.2	< = 22	West	Isabela Sur	Isabela	Day	Villamil	Landing	Sep
0.694440244	0.030020459	0.453333333	2002	14.9	21.2	< = 22	West	Isabela Sur	Isabela	Day	Villamil	Observer	Sep
0.694440244	0.030020459	0.23	2002	14.9	21.2	< = 22	West	Isabela Sur	Isabela	Day	Villamil	Observer	Sep
0.920261668	0.031830436	0.378	2002	14.9	21.2	< = 22	West	Isabela Sur	Isabela	Day	Villamil	Landing	Sep
0.985397674	0.045781813	4.475	2002	14.9	21.2	< = 22	West	Isabela Sur	Isabela	Night	Villamil	Observer	Sep
0.920261668	0.031830436	0.468666667	2002	14.9	21.2	< = 22	West	Isabela Sur	Isabela	Day	Villamil	Landing	Sep
0.774596323	0.028312108	0.625	2002	6.56	21.2	< = 22	West	Isabela Sur	Isabela	Day	Villamil	Landing	Sep
0.774596323	0.028312108	0.44	2002	6.56	21.2	< = 22	West	Isabela Sur	Isabela	Day	Villamil	Landing	Sep
0.821175268	0.028774418	0.066666667	2002	9.22	21.2	< = 22	West	Isabela Sur	Isabela	Day	Villamil	Landing	Sep
0.821175268	0.028774418	1.666666667	2002	9.22	21.2	< = 22	West	Isabela Sur	Isabela	Day	Villamil	Landing	Sep
0.730429133	0.031672415	2.116666667	2002	18	21.2	< = 22	West	Isabela Sur	Isabela	Day	Villamil	Observer	Sep
0.730429133	0.031672415	0.983333333	2002	18	21.2	< = 22	West	Isabela Sur	Isabela	Day	Villamil	Observer	Sep
0.967953598	0.034087986	0.28	2002	18	21.2	< = 22	West	Isabela Sur	Isabela	Day	Villamil	Landing	Sep
0.967953598	0.034087986	0.1975	2002	18	21.2	< = 22	West	Isabela Sur	Isabela	Day	Villamil	Landing	Sep
0.967953598	0.034087986	0.69	2002	18	21.2	< = 22	West	Isabela Sur	Isabela	Day	Villamil	Landing	Sep
0.967953598	0.034087986	0.019166667	2002	18	21.2	< = 22	West	Isabela Sur	Isabela	Day	Villamil	Landing	Sep
0.967953598	0.034087986	1.658333333	2002	18	21.2	< = 22	West	Isabela Sur	Isabela	Day	Villamil	Landing	Sep
0.967953598	0.034087986	0.905	2002	18	21.2	< = 22	West	Isabela Sur	Isabela	Day	Villamil	Landing	Sep
0.967953598	0.034087986	0.3025	2002	18	21.2	< = 22	West	Isabela Sur	Isabela	Day	Villamil	Landing	Sep
0.967953598	0.034087986	0.395	2002	18	21.2	< = 22	West	Isabela Sur	Isabela	Day	Villamil	Landing	Sep
0.967953598	0.034087986	0.094166667	2002	18	21.2	< = 22	West	Isabela Sur	Isabela	Day	Villamil	Landing	Sep
1.560654801	0.118655049	0.5	2002	81.3	23	> 22	North	Marchena	Marchena	Night	Ayora	Observer	Sep
1.117001687	0.086436669	0.875	2002	86	23	> 22	North	Marchena	Marchena	Day	Ayora	Observer	Sep
1.560654801	0.118655049	0.333333333	2002	81.3	23	> 22	North	Marchena	Marchena	Night	Ayora	Observer	Sep
1.117001687	0.086436669	0.4375	2002	86	23	> 22	North	Marchena	Marchena	Day	Ayora	Observer	Sep
1.560654801	0.118655049	1.333333333	2002	81.3	23	> 22	North	Marchena	Marchena	Night	Ayora	Observer	Sep
1.117001687	0.086436669	0.083333333	2002	86	23	> 22	North	Marchena	Marchena	Day	Ayora	Observer	Sep
1.117001687	0.086436669	0.375	2002	86	23	> 22	North	Marchena	Marchena	Day	Ayora	Observer	Sep
1.560654801	0.118655049	0.083333333	2002	81.3	23	> 22	North	Marchena	Marchena	Night	Ayora	Observer	Sep
1.627409888	0.119815858	2.945	2002	104	23	> 22	North	Marchena	Marchena	Night	Baquerizo	Observer	Sep
1.627409888	0.119815858	0.905	2002	104	23	> 22	North	Marchena	Marchena	Night	Baquerizo	Observer	Sep
1.627409888	0.119815858	0.29046875	2002	104	23	> 22	North	Marchena	Marchena	Night	Baquerizo	Observer	Sep
0.908462355	0.106844183	1.325	2002	184	23	> 22	North	Darwin	Darwin	Day	Ayora	Landing	Oct
0.908462355	0.106844183	0.789	2002	184	23	> 22	North	Darwin	Darwin	Day	Ayora	Landing	Oct
0.908462355	0.106844183	0.4875	2002	184	23	> 22	North	Darwin	Darwin	Day	Ayora	Landing	Oct
0.908462355	0.106844183	0.8225	2002	184	23	> 22	North	Darwin	Darwin	Day	Ayora	Landing	Oct
2.158804331	0.083348799	3.628	2002	37.9	22.3	> 22	Centre-South	Espa�ola	Espa�ola	Night	Baquerizo	Landing	Oct
1.612087202	0.065588015	3.633333333	2002	35.4	22.3	> 22	Centre-South	Espa�ola	Espa�ola	Night	Baquerizo	Observer	Oct
1.612087202	0.065588015	4.36	2002	35.4	22.3	> 22	Centre-South	Espa�ola	Espa�ola	Night	Baquerizo	Observer	Oct
1.612087202	0.065588015	4.82	2002	35.4	22.3	> 22	Centre-South	Espa�ola	Espa�ola	Night	Baquerizo	Observer	Oct
2.147611089	0.081257353	2.26	2002	36.6	22.3	> 22	Centre-South	Espa�ola	Espa�ola	Night	Baquerizo	Landing	Oct
1.599457369	0.064046021	0.908	2002	33.8	22.3	> 22	Centre-South	Espa�ola	Espa�ola	Night	Baquerizo	Observer	Oct
1.599457369	0.064046021	2	2002	33.8	22.3	> 22	Centre-South	Espa�ola	Espa�ola	Night	Baquerizo	Observer	Oct
1.599457369	0.064046021	1.74	2002	33.8	22.3	> 22	Centre-South	Espa�ola	Espa�ola	Night	Baquerizo	Observer	Oct
1.702477624	0.067440258	2.3	2002	34	21.7	< = 22	Centre-South	Floreana	Floreana	Day	Ayora	Landing	Oct
1.699814207	0.067038547	0.9675	2002	33.7	21.7	< = 22	Centre-South	Floreana	Floreana	Day	Villamil	Landing	Oct
2.03423748	0.101112453	3.81	2002	69.4	21.7	< = 22	Centre-South	Floreana	Floreana	Night	Baquerizo	Observer	Oct
1.973987667	0.095440965	3	2002	60.4	21.7	< = 22	Centre-South	Floreana	Floreana	Night	Baquerizo	Observer	Oct
1.973987667	0.095440965	1.36	2002	60.4	21.7	< = 22	Centre-South	Floreana	Floreana	Night	Baquerizo	Observer	Oct
1.973987667	0.095440965	2.636	2002	60.4	21.7	< = 22	Centre-South	Floreana	Floreana	Night	Baquerizo	Observer	Oct
2.03423748	0.101112453	2.54	2002	69.4	21.7	< = 22	Centre-South	Floreana	Floreana	Night	Baquerizo	Observer	Oct
1.973987667	0.095440965	1.72	2002	60.4	21.7	< = 22	Centre-South	Floreana	Floreana	Night	Baquerizo	Observer	Oct
2.03423748	0.101112453	1.18	2002	69.4	21.7	< = 22	Centre-South	Floreana	Floreana	Night	Baquerizo	Observer	Oct
1.973987667	0.095440965	0.6	2002	60.4	21.7	< = 22	Centre-South	Floreana	Floreana	Night	Baquerizo	Observer	Oct
2.03423748	0.101112453	3.08	2002	69.4	21.7	< = 22	Centre-South	Floreana	Floreana	Night	Baquerizo	Observer	Oct
2.03423748	0.101112453	4.366666667	2002	69.4	21.7	< = 22	Centre-South	Floreana	Floreana	Night	Baquerizo	Observer	Oct
2.03423748	0.101112453	3.26	2002	69.4	21.7	< = 22	Centre-South	Floreana	Floreana	Night	Baquerizo	Observer	Oct
1.958542158	0.093942983	3.54	2002	57.7	21.7	< = 22	Centre-South	Floreana	Floreana	Night	Baquerizo	Observer	Oct
1.973987667	0.095440965	0.72	2002	60.4	21.7	< = 22	Centre-South	Floreana	Floreana	Night	Baquerizo	Observer	Oct
2.004537079	0.098272072	2.266666667	2002	65.2	21.7	< = 22	Centre-South	Floreana	Floreana	Night	Baquerizo	Observer	Oct
1.976989648	0.095722562	4	2002	60.9	21.7	< = 22	Centre-South	Floreana	Floreana	Night	Baquerizo	Observer	Oct
2.03423748	0.101112453	4	2002	69.4	21.7	< = 22	Centre-South	Floreana	Floreana	Night	Baquerizo	Observer	Oct
2.03423748	0.101112453	2.533333333	2002	69.4	21.7	< = 22	Centre-South	Floreana	Floreana	Night	Baquerizo	Observer	Oct
1.958542158	0.093942983	1.515	2002	57.7	21.7	< = 22	Centre-South	Floreana	Floreana	Night	Baquerizo	Observer	Oct
2.052277434	0.102980149	0.544	2002	71.8	21.7	< = 22	Centre-South	Floreana	Floreana	Night	Baquerizo	Observer	Oct
1.958542158	0.093942983	1.06	2002	57.7	21.7	< = 22	Centre-South	Floreana	Floreana	Night	Baquerizo	Observer	Oct
2.052277434	0.102980149	4.241666667	2002	71.8	21.7	< = 22	Centre-South	Floreana	Floreana	Night	Baquerizo	Observer	Oct
2.036454255	0.101334863	1.363333333	2002	69.7	21.7	< = 22	Centre-South	Floreana	Floreana	Night	Baquerizo	Observer	Oct
2.036454255	0.101334863	2.2725	2002	69.7	21.7	< = 22	Centre-South	Floreana	Floreana	Night	Baquerizo	Observer	Oct
1.301825644	0.088242954	2.1875	2002	113	22.6	> 22	West	Isabela Norte y Este	Isabela	Night	Ayora	Observer	Oct
1.110023315	0.056096457	0.666666667	2002	42.2	22.6	> 22	West	Isabela Norte y Este	Isabela	Night	Ayora	Observer	Oct
0.819468812	0.043359842	0.03	2002	59.9	22.6	> 22	West	Isabela Norte y Este	Isabela	Day	Ayora	Observer	Oct
1.301825644	0.088242954	2.166666667	2002	113	22.6	> 22	West	Isabela Norte y Este	Isabela	Night	Ayora	Observer	Oct
1.110023315	0.056096457	0.083333333	2002	42.2	22.6	> 22	West	Isabela Norte y Este	Isabela	Night	Ayora	Observer	Oct
1.491170447	0.075739966	1.99	2002	47.3	22.6	> 22	West	Isabela Norte y Este	Isabela	Night	Ayora	Landing	Oct
1.502189699	0.07776328	1.2	2002	50.3	22.6	> 22	West	Isabela Norte y Este	Isabela	Night	Ayora	Landing	Oct
1.110023315	0.056096457	0.5	2002	42.2	22.6	> 22	West	Isabela Norte y Este	Isabela	Night	Ayora	Observer	Oct
0.819468812	0.043359842	0.02	2002	59.9	22.6	> 22	West	Isabela Norte y Este	Isabela	Day	Ayora	Observer	Oct
1.301825644	0.088242954	2.666666667	2002	113	22.6	> 22	West	Isabela Norte y Este	Isabela	Night	Ayora	Observer	Oct
1.410487635	0.107641114	0.375	2002	128	22	< = 22	West	Isabela Oeste	Isabela	Night	Ayora	Observer	Oct
0.901756181	0.044662869	0.083333333	2002	46.8	22	< = 22	West	Isabela Oeste	Isabela	Day	Ayora	Observer	Oct
1.410487635	0.107641114	1.25	2002	128	22	< = 22	West	Isabela Oeste	Isabela	Night	Ayora	Observer	Oct
0.901756181	0.044662869	0.5	2002	46.8	22	< = 22	West	Isabela Oeste	Isabela	Day	Ayora	Observer	Oct
1.410487635	0.107641114	0.666666667	2002	128	22	< = 22	West	Isabela Oeste	Isabela	Night	Ayora	Observer	Oct
1.311327251	0.071440465	0.966666667	2002	76.7	22	< = 22	West	Isabela Oeste	Isabela	Day	Villamil	Landing	Oct
1.311327251	0.071440465	0.669	2002	76.7	22	< = 22	West	Isabela Oeste	Isabela	Day	Villamil	Landing	Oct
1.184687455	0.052553847	1.133333333	2002	43.5	22	< = 22	West	Isabela Oeste	Isabela	Day	Villamil	Landing	Oct
1.08898479	0.098970384	1.06	2002	157	22	< = 22	West	Isabela Oeste	Isabela	Night	Baquerizo	Observer	Oct
1.08898479	0.098970384	1.818	2002	157	22	< = 22	West	Isabela Oeste	Isabela	Night	Baquerizo	Observer	Oct
1.08898479	0.098970384	3.5225	2002	157	22	< = 22	West	Isabela Oeste	Isabela	Night	Baquerizo	Observer	Oct
1.08898479	0.098970384	2.801666667	2002	157	22	< = 22	West	Isabela Oeste	Isabela	Night	Baquerizo	Observer	Oct
0.808107529	0.028940493	0.136	2002	3.7	21.6	< = 22	West	Isabela Sur	Isabela	Day	Villamil	Landing	Oct
0.808107529	0.028940493	0.075	2002	3.7	21.6	< = 22	West	Isabela Sur	Isabela	Day	Villamil	Landing	Oct
0.808107529	0.028940493	0.1	2002	3.7	21.6	< = 22	West	Isabela Sur	Isabela	Day	Villamil	Landing	Oct
1.059053621	0.033374917	1.043	2002	17	21.6	< = 22	West	Isabela Sur	Isabela	Day	Villamil	Landing	Oct
1.059053621	0.033374917	1.436666667	2002	17	21.6	< = 22	West	Isabela Sur	Isabela	Day	Villamil	Landing	Oct
1.059053621	0.033374917	0.15	2002	17	21.6	< = 22	West	Isabela Sur	Isabela	Day	Villamil	Landing	Oct
1.059053621	0.033374917	0.068	2002	17	21.6	< = 22	West	Isabela Sur	Isabela	Day	Villamil	Landing	Oct
1.059053621	0.033374917	1.105	2002	17	21.6	< = 22	West	Isabela Sur	Isabela	Day	Villamil	Landing	Oct
1.059053621	0.033374917	1.5	2002	17	21.6	< = 22	West	Isabela Sur	Isabela	Day	Villamil	Landing	Oct
0.828413035	0.028469428	0.18	2002	4.83	21.6	< = 22	West	Isabela Sur	Isabela	Day	Villamil	Landing	Oct
0.828413035	0.028469428	0.076666667	2002	4.83	21.6	< = 22	West	Isabela Sur	Isabela	Day	Villamil	Landing	Oct
0.828413035	0.028469428	0.17	2002	4.83	21.6	< = 22	West	Isabela Sur	Isabela	Day	Villamil	Landing	Oct
0.828413035	0.028469428	0.115	2002	4.83	21.6	< = 22	West	Isabela Sur	Isabela	Day	Villamil	Landing	Oct
0.828413035	0.028469428	1.037142857	2002	4.83	21.6	< = 22	West	Isabela Sur	Isabela	Day	Villamil	Landing	Oct
0.828413035	0.028469428	0.045	2002	4.83	21.6	< = 22	West	Isabela Sur	Isabela	Day	Villamil	Landing	Oct
0.828413035	0.028469428	1.037142857	2002	4.83	21.6	< = 22	West	Isabela Sur	Isabela	Day	Villamil	Landing	Oct
0.828413035	0.028469428	0.777142857	2002	4.83	21.6	< = 22	West	Isabela Sur	Isabela	Day	Villamil	Landing	Oct
1.175502551	0.048586036	1.135	2002	4.83	21.6	< = 22	West	Isabela Sur	Isabela	Night	Villamil	Landing	Oct
0.828413035	0.028469428	1.452	2002	4.83	21.6	< = 22	West	Isabela Sur	Isabela	Day	Villamil	Landing	Oct
0.828413035	0.028469428	0.2275	2002	4.83	21.6	< = 22	West	Isabela Sur	Isabela	Day	Villamil	Landing	Oct
0.828413035	0.028469428	0.1	2002	4.83	21.6	< = 22	West	Isabela Sur	Isabela	Day	Villamil	Landing	Oct
0.828413035	0.028469428	0.2275	2002	4.83	21.6	< = 22	West	Isabela Sur	Isabela	Day	Villamil	Landing	Oct
0.828413035	0.028469428	0.182	2002	4.83	21.6	< = 22	West	Isabela Sur	Isabela	Day	Villamil	Landing	Oct
0.828413035	0.028469428	0.17	2002	4.83	21.6	< = 22	West	Isabela Sur	Isabela	Day	Villamil	Landing	Oct
0.828413035	0.028469428	0.136	2002	4.83	21.6	< = 22	West	Isabela Sur	Isabela	Day	Villamil	Landing	Oct
0.828413035	0.028469428	0.068	2002	4.83	21.6	< = 22	West	Isabela Sur	Isabela	Day	Villamil	Landing	Oct
0.828413035	0.028469428	0.68	2002	4.83	21.6	< = 22	West	Isabela Sur	Isabela	Day	Villamil	Landing	Oct
0.828413035	0.028469428	0.17	2002	4.83	21.6	< = 22	West	Isabela Sur	Isabela	Day	Villamil	Landing	Oct
0.828413035	0.028469428	1.966666667	2002	4.83	21.6	< = 22	West	Isabela Sur	Isabela	Day	Villamil	Landing	Oct
0.828413035	0.028469428	0.5675	2002	4.83	21.6	< = 22	West	Isabela Sur	Isabela	Day	Villamil	Landing	Oct
0.828413035	0.028469428	0.09	2002	4.83	21.6	< = 22	West	Isabela Sur	Isabela	Day	Villamil	Landing	Oct
0.828413035	0.028469428	0.376666667	2002	4.83	21.6	< = 22	West	Isabela Sur	Isabela	Day	Villamil	Landing	Oct
0.828413035	0.028469428	1.513333333	2002	4.83	21.6	< = 22	West	Isabela Sur	Isabela	Day	Villamil	Landing	Oct
0.828413035	0.028469428	0.756666667	2002	4.83	21.6	< = 22	West	Isabela Sur	Isabela	Day	Villamil	Landing	Oct
0.828413035	0.028469428	1.406	2002	4.83	21.6	< = 22	West	Isabela Sur	Isabela	Day	Villamil	Landing	Oct
0.828413035	0.028469428	0.862	2002	4.83	21.6	< = 22	West	Isabela Sur	Isabela	Day	Villamil	Landing	Oct
0.625130189	0.027649666	0.226666667	2002	4.83	21.6	< = 22	West	Isabela Sur	Isabela	Day	Villamil	Observer	Oct
0.828413035	0.028469428	1.135	2002	4.83	21.6	< = 22	West	Isabela Sur	Isabela	Day	Villamil	Landing	Oct
1.018769438	0.031494921	1.769	2002	14.7	21.6	< = 22	West	Isabela Sur	Isabela	Day	Villamil	Landing	Oct
1.018769438	0.031494921	1.475	2002	14.7	21.6	< = 22	West	Isabela Sur	Isabela	Day	Villamil	Landing	Oct
1.018769438	0.031494921	1.134166667	2002	14.7	21.6	< = 22	West	Isabela Sur	Isabela	Day	Villamil	Landing	Oct
1.018769438	0.031494921	0.272	2002	14.7	21.6	< = 22	West	Isabela Sur	Isabela	Day	Villamil	Landing	Oct
1.018769438	0.031494921	0.610384615	2002	14.7	21.6	< = 22	West	Isabela Sur	Isabela	Day	Villamil	Landing	Oct
1.018769438	0.031494921	0.4525	2002	14.7	21.6	< = 22	West	Isabela Sur	Isabela	Day	Villamil	Landing	Oct
0.75370133	0.03115525	0.046	2002	0.52	21.6	< = 22	West	Isabela Sur	Isabela	Day	Villamil	Landing	Oct
0.777354041	0.030023814	0.075	2002	1.93	21.6	< = 22	West	Isabela Sur	Isabela	Day	Villamil	Landing	Oct
1.103050796	0.049682929	1.02	2002	1.93	21.6	< = 22	West	Isabela Sur	Isabela	Night	Villamil	Landing	Oct
1.103050796	0.049682929	1.74	2002	1.93	21.6	< = 22	West	Isabela Sur	Isabela	Night	Villamil	Landing	Oct
1.103050796	0.049682929	1.02	2002	1.93	21.6	< = 22	West	Isabela Sur	Isabela	Night	Villamil	Landing	Oct
0.777354041	0.030023814	0.726	2002	1.93	21.6	< = 22	West	Isabela Sur	Isabela	Day	Villamil	Landing	Oct
1.103050796	0.049682929	0.226666667	2002	1.93	21.6	< = 22	West	Isabela Sur	Isabela	Night	Villamil	Landing	Oct
0.971369104	0.029756715	0.160416667	2002	12.2	21.6	< = 22	West	Isabela Sur	Isabela	Day	Villamil	Landing	Oct
0.971369104	0.029756715	0.15	2002	12.2	21.6	< = 22	West	Isabela Sur	Isabela	Day	Villamil	Landing	Oct
0.971369104	0.029756715	1.8	2002	12.2	21.6	< = 22	West	Isabela Sur	Isabela	Day	Villamil	Landing	Oct
0.971369104	0.029756715	0.87875	2002	12.2	21.6	< = 22	West	Isabela Sur	Isabela	Day	Villamil	Landing	Oct
0.971369104	0.029756715	0.31125	2002	12.2	21.6	< = 22	West	Isabela Sur	Isabela	Day	Villamil	Landing	Oct
0.971369104	0.029756715	0.6425	2002	12.2	21.6	< = 22	West	Isabela Sur	Isabela	Day	Villamil	Landing	Oct
0.971369104	0.029756715	1.058333333	2002	12.2	21.6	< = 22	West	Isabela Sur	Isabela	Day	Villamil	Landing	Oct
0.971369104	0.029756715	0.431	2002	12.2	21.6	< = 22	West	Isabela Sur	Isabela	Day	Villamil	Landing	Oct
0.733006515	0.029653492	1.815	2002	12.2	21.6	< = 22	West	Isabela Sur	Isabela	Day	Villamil	Observer	Oct
0.971369104	0.029756715	0.5215	2002	12.2	21.6	< = 22	West	Isabela Sur	Isabela	Day	Villamil	Landing	Oct
0.971369104	0.029756715	0.438666667	2002	12.2	21.6	< = 22	West	Isabela Sur	Isabela	Day	Villamil	Landing	Oct
0.971369104	0.029756715	0.283333333	2002	12.2	21.6	< = 22	West	Isabela Sur	Isabela	Day	Villamil	Landing	Oct
0.971369104	0.029756715	0.831388889	2002	12.2	21.6	< = 22	West	Isabela Sur	Isabela	Day	Villamil	Landing	Oct
0.733006515	0.029653492	1.4175	2002	12.2	21.6	< = 22	West	Isabela Sur	Isabela	Day	Villamil	Observer	Oct
1.040122488	0.045438099	1.9275	2002	12.2	21.6	< = 22	West	Isabela Sur	Isabela	Night	Villamil	Observer	Oct
0.971369104	0.029756715	1.3225	2002	12.2	21.6	< = 22	West	Isabela Sur	Isabela	Day	Villamil	Landing	Oct
1.14223239	0.038428343	0.046	2002	22.7	21.6	< = 22	West	Isabela Sur	Isabela	Day	Villamil	Landing	Oct
1.14223239	0.038428343	0.17	2002	22.7	21.6	< = 22	West	Isabela Sur	Isabela	Day	Villamil	Landing	Oct
0.79754403	0.029262372	0.115	2002	3.1	21.6	< = 22	West	Isabela Sur	Isabela	Day	Villamil	Landing	Oct
1.248160708	0.04892329	0.311875	2002	34.2	21.6	< = 22	West	Isabela Sur	Isabela	Day	Villamil	Landing	Oct
1.248160708	0.04892329	0.892	2002	34.2	21.6	< = 22	West	Isabela Sur	Isabela	Day	Villamil	Landing	Oct
1.248160708	0.04892329	1.108333333	2002	34.2	21.6	< = 22	West	Isabela Sur	Isabela	Day	Villamil	Landing	Oct
1.248160708	0.04892329	0.35725	2002	34.2	21.6	< = 22	West	Isabela Sur	Isabela	Day	Villamil	Landing	Oct
1.248160708	0.04892329	0.1245	2002	34.2	21.6	< = 22	West	Isabela Sur	Isabela	Day	Villamil	Landing	Oct
1.248160708	0.04892329	1.32925	2002	34.2	21.6	< = 22	West	Isabela Sur	Isabela	Day	Villamil	Landing	Oct
1.240404442	0.048858931	0.83	2002	7.27	21.6	< = 22	West	Isabela Sur	Isabela	Night	Villamil	Landing	Oct
0.911536141	0.028382157	0.076666667	2002	9.18	21.6	< = 22	West	Isabela Sur	Isabela	Day	Villamil	Landing	Oct
0.911536141	0.028382157	0.0575	2002	9.18	21.6	< = 22	West	Isabela Sur	Isabela	Day	Villamil	Landing	Oct
0.911536141	0.028382157	0.038333333	2002	9.18	21.6	< = 22	West	Isabela Sur	Isabela	Day	Villamil	Landing	Oct
0.911536141	0.028382157	0.272	2002	9.18	21.6	< = 22	West	Isabela Sur	Isabela	Day	Villamil	Landing	Oct
0.911536141	0.028382157	0.076666667	2002	9.18	21.6	< = 22	West	Isabela Sur	Isabela	Day	Villamil	Landing	Oct
0.911536141	0.028382157	0.088	2002	9.18	21.6	< = 22	West	Isabela Sur	Isabela	Day	Villamil	Landing	Oct
0.911536141	0.028382157	0.0575	2002	9.18	21.6	< = 22	West	Isabela Sur	Isabela	Day	Villamil	Landing	Oct
0.911536141	0.028382157	0.77	2002	9.18	21.6	< = 22	West	Isabela Sur	Isabela	Day	Villamil	Landing	Oct
0.911536141	0.028382157	0.34	2002	9.18	21.6	< = 22	West	Isabela Sur	Isabela	Day	Villamil	Landing	Oct
0.911536141	0.028382157	1.53	2002	9.18	21.6	< = 22	West	Isabela Sur	Isabela	Day	Villamil	Landing	Oct
0.911536141	0.028382157	0.362	2002	9.18	21.6	< = 22	West	Isabela Sur	Isabela	Day	Villamil	Landing	Oct
0.911536141	0.028382157	0.68	2002	9.18	21.6	< = 22	West	Isabela Sur	Isabela	Day	Villamil	Landing	Oct
0.911536141	0.028382157	3.175	2002	9.18	21.6	< = 22	West	Isabela Sur	Isabela	Day	Villamil	Landing	Oct
0.911536141	0.028382157	0.2825	2002	9.18	21.6	< = 22	West	Isabela Sur	Isabela	Day	Villamil	Landing	Oct
0.911536141	0.028382157	0.546	2002	9.18	21.6	< = 22	West	Isabela Sur	Isabela	Day	Villamil	Landing	Oct
0.911536141	0.028382157	0.226666667	2002	9.18	21.6	< = 22	West	Isabela Sur	Isabela	Day	Villamil	Landing	Oct
0.911536141	0.028382157	0.28375	2002	9.18	21.6	< = 22	West	Isabela Sur	Isabela	Day	Villamil	Landing	Oct
0.911536141	0.028382157	0.7375	2002	9.18	21.6	< = 22	West	Isabela Sur	Isabela	Day	Villamil	Landing	Oct
0.911536141	0.028382157	0.1125	2002	9.18	21.6	< = 22	West	Isabela Sur	Isabela	Day	Villamil	Landing	Oct
0.911536141	0.028382157	0.83	2002	9.18	21.6	< = 22	West	Isabela Sur	Isabela	Day	Villamil	Landing	Oct
0.911536141	0.028382157	0.6225	2002	9.18	21.6	< = 22	West	Isabela Sur	Isabela	Day	Villamil	Landing	Oct
0.911536141	0.028382157	0.05625	2002	9.18	21.6	< = 22	West	Isabela Sur	Isabela	Day	Villamil	Landing	Oct
0.911536141	0.028382157	0.1125	2002	9.18	21.6	< = 22	West	Isabela Sur	Isabela	Day	Villamil	Landing	Oct
0.911536141	0.028382157	0.68	2002	9.18	21.6	< = 22	West	Isabela Sur	Isabela	Day	Villamil	Landing	Oct
0.911536141	0.028382157	0.136	2002	9.18	21.6	< = 22	West	Isabela Sur	Isabela	Day	Villamil	Landing	Oct
0.911536141	0.028382157	1.27	2002	9.18	21.6	< = 22	West	Isabela Sur	Isabela	Day	Villamil	Landing	Oct
0.765185298	0.030574272	0.2275	2002	1.21	21.6	< = 22	West	Isabela Sur	Isabela	Day	Villamil	Landing	Oct
0.765185298	0.030574272	0.046	2002	1.21	21.6	< = 22	West	Isabela Sur	Isabela	Day	Villamil	Landing	Oct
0.765185298	0.030574272	0.09	2002	1.21	21.6	< = 22	West	Isabela Sur	Isabela	Day	Villamil	Landing	Oct
0.765185298	0.030574272	0.68	2002	1.21	21.6	< = 22	West	Isabela Sur	Isabela	Day	Villamil	Landing	Oct
0.765185298	0.030574272	0.318	2002	1.21	21.6	< = 22	West	Isabela Sur	Isabela	Day	Villamil	Landing	Oct
0.765185298	0.030574272	0.48125	2002	1.21	21.6	< = 22	West	Isabela Sur	Isabela	Day	Villamil	Landing	Oct
0.765185298	0.030574272	1.134	2002	1.21	21.6	< = 22	West	Isabela Sur	Isabela	Day	Villamil	Landing	Oct
0.765185298	0.030574272	0.09	2002	1.21	21.6	< = 22	West	Isabela Sur	Isabela	Day	Villamil	Landing	Oct
0.765185298	0.030574272	0.136	2002	1.21	21.6	< = 22	West	Isabela Sur	Isabela	Day	Villamil	Landing	Oct
0.765185298	0.030574272	0.36875	2002	1.21	21.6	< = 22	West	Isabela Sur	Isabela	Day	Villamil	Landing	Oct
0.765185298	0.030574272	0.05625	2002	1.21	21.6	< = 22	West	Isabela Sur	Isabela	Day	Villamil	Landing	Oct
1.085783578	0.050180611	1.283333333	2002	1.21	21.6	< = 22	West	Isabela Sur	Isabela	Night	Villamil	Landing	Oct
0.765185298	0.030574272	1.057777778	2002	1.21	21.6	< = 22	West	Isabela Sur	Isabela	Day	Villamil	Landing	Oct
0.780255254	0.029902664	0.6225	2002	2.1	21.6	< = 22	West	Isabela Sur	Isabela	Day	Villamil	Landing	Oct
1.107167563	0.049577877	2.42	2002	2.1	21.6	< = 22	West	Isabela Sur	Isabela	Night	Villamil	Landing	Oct
0.780255254	0.029902664	0.2175	2002	2.1	21.6	< = 22	West	Isabela Sur	Isabela	Day	Villamil	Landing	Oct
0.780255254	0.029902664	0.453333333	2002	2.1	21.6	< = 22	West	Isabela Sur	Isabela	Day	Villamil	Landing	Oct
0.780255254	0.029902664	0.272	2002	2.1	21.6	< = 22	West	Isabela Sur	Isabela	Day	Villamil	Landing	Oct
0.780255254	0.029902664	0.9075	2002	2.1	21.6	< = 22	West	Isabela Sur	Isabela	Day	Villamil	Landing	Oct
1.107167563	0.049577877	1.5875	2002	2.1	21.6	< = 22	West	Isabela Sur	Isabela	Night	Villamil	Landing	Oct
1.107167563	0.049577877	1.025	2002	2.1	21.6	< = 22	West	Isabela Sur	Isabela	Night	Villamil	Landing	Oct
0.780255254	0.029902664	0.076666667	2002	2.1	21.6	< = 22	West	Isabela Sur	Isabela	Day	Villamil	Landing	Oct
0.780255254	0.029902664	0.19875	2002	2.1	21.6	< = 22	West	Isabela Sur	Isabela	Day	Villamil	Landing	Oct
0.780255254	0.029902664	0.255	2002	2.1	21.6	< = 22	West	Isabela Sur	Isabela	Day	Villamil	Landing	Oct
1.022414605	0.03165018	1.965	2002	14.9	21.6	< = 22	West	Isabela Sur	Isabela	Day	Villamil	Landing	Oct
1.022414605	0.03165018	0.181	2002	14.9	21.6	< = 22	West	Isabela Sur	Isabela	Day	Villamil	Landing	Oct
1.022414605	0.03165018	0.991875	2002	14.9	21.6	< = 22	West	Isabela Sur	Isabela	Day	Villamil	Landing	Oct
1.022414605	0.03165018	0.329	2002	14.9	21.6	< = 22	West	Isabela Sur	Isabela	Day	Villamil	Landing	Oct
1.450787137	0.055282565	0.376666667	2002	14.9	21.6	< = 22	West	Isabela Sur	Isabela	Night	Villamil	Landing	Oct
1.022414605	0.03165018	0.863888889	2002	14.9	21.6	< = 22	West	Isabela Sur	Isabela	Day	Villamil	Landing	Oct
1.022414605	0.03165018	1.965	2002	14.9	21.6	< = 22	West	Isabela Sur	Isabela	Day	Villamil	Landing	Oct
1.022414605	0.03165018	0.881666667	2002	14.9	21.6	< = 22	West	Isabela Sur	Isabela	Day	Villamil	Landing	Oct
1.022414605	0.03165018	0.8888	2002	14.9	21.6	< = 22	West	Isabela Sur	Isabela	Day	Villamil	Landing	Oct
1.022414605	0.03165018	1.111	2002	14.9	21.6	< = 22	West	Isabela Sur	Isabela	Day	Villamil	Landing	Oct
1.022414605	0.03165018	0.574666667	2002	14.9	21.6	< = 22	West	Isabela Sur	Isabela	Day	Villamil	Landing	Oct
1.450787137	0.055282565	0.301666667	2002	14.9	21.6	< = 22	West	Isabela Sur	Isabela	Night	Villamil	Landing	Oct
1.759837222	0.077107876	1.436666667	2002	33	21.6	< = 22	West	Isabela Sur	Isabela	Night	Villamil	Landing	Oct
0.860579791	0.028107928	0.272	2002	6.56	21.6	< = 22	West	Isabela Sur	Isabela	Day	Villamil	Landing	Oct
0.860579791	0.028107928	0.28375	2002	6.56	21.6	< = 22	West	Isabela Sur	Isabela	Day	Villamil	Landing	Oct
0.860579791	0.028107928	0.02875	2002	6.56	21.6	< = 22	West	Isabela Sur	Isabela	Day	Villamil	Landing	Oct
0.860579791	0.028107928	0.0575	2002	6.56	21.6	< = 22	West	Isabela Sur	Isabela	Day	Villamil	Landing	Oct
0.860579791	0.028107928	0.4525	2002	6.56	21.6	< = 22	West	Isabela Sur	Isabela	Day	Villamil	Landing	Oct
0.860579791	0.028107928	0.0575	2002	6.56	21.6	< = 22	West	Isabela Sur	Isabela	Day	Villamil	Landing	Oct
0.860579791	0.028107928	0.2275	2002	6.56	21.6	< = 22	West	Isabela Sur	Isabela	Day	Villamil	Landing	Oct
0.860579791	0.028107928	0.0575	2002	6.56	21.6	< = 22	West	Isabela Sur	Isabela	Day	Villamil	Landing	Oct
0.860579791	0.028107928	0.2275	2002	6.56	21.6	< = 22	West	Isabela Sur	Isabela	Day	Villamil	Landing	Oct
0.860579791	0.028107928	0.0575	2002	6.56	21.6	< = 22	West	Isabela Sur	Isabela	Day	Villamil	Landing	Oct
1.263266101	0.049194284	3.175	2002	8.1	21.6	< = 22	West	Isabela Sur	Isabela	Night	Villamil	Landing	Oct
0.890262726	0.028153853	0.1125	2002	8.1	21.6	< = 22	West	Isabela Sur	Isabela	Day	Villamil	Landing	Oct
0.912329196	0.028393559	0.2825	2002	9.22	21.6	< = 22	West	Isabela Sur	Isabela	Day	Villamil	Landing	Oct
1.294578008	0.049824365	2.04	2002	9.22	21.6	< = 22	West	Isabela Sur	Isabela	Night	Villamil	Landing	Oct
1.07540054	0.034239315	0.567	2002	18	21.6	< = 22	West	Isabela Sur	Isabela	Day	Villamil	Landing	Oct
1.07540054	0.034239315	0.908	2002	18	21.6	< = 22	West	Isabela Sur	Isabela	Day	Villamil	Landing	Oct
1.07540054	0.034239315	0.438333333	2002	18	21.6	< = 22	West	Isabela Sur	Isabela	Day	Villamil	Landing	Oct
1.07540054	0.034239315	1.663333333	2002	18	21.6	< = 22	West	Isabela Sur	Isabela	Day	Villamil	Landing	Oct
0.811509856	0.032975136	0.233333333	2002	18	21.6	< = 22	West	Isabela Sur	Isabela	Day	Villamil	Observer	Oct
1.525973185	0.059043012	1.5875	2002	18	21.6	< = 22	West	Isabela Sur	Isabela	Night	Villamil	Landing	Oct
0.811509856	0.032975136	1.663333333	2002	18	21.6	< = 22	West	Isabela Sur	Isabela	Day	Villamil	Observer	Oct
1.07540054	0.034239315	0.226666667	2002	18	21.6	< = 22	West	Isabela Sur	Isabela	Day	Villamil	Landing	Oct
1.07540054	0.034239315	0.2495	2002	18	21.6	< = 22	West	Isabela Sur	Isabela	Day	Villamil	Landing	Oct
1.525973185	0.059043012	1.436666667	2002	18	21.6	< = 22	West	Isabela Sur	Isabela	Night	Villamil	Landing	Oct
1.07540054	0.034239315	0.603333333	2002	18	21.6	< = 22	West	Isabela Sur	Isabela	Day	Villamil	Landing	Oct
1.07540054	0.034239315	0.15	2002	18	21.6	< = 22	West	Isabela Sur	Isabela	Day	Villamil	Landing	Oct
1.525973185	0.059043012	2.72	2002	18	21.6	< = 22	West	Isabela Sur	Isabela	Night	Villamil	Landing	Oct
0.811509856	0.032975136	1.738333333	2002	18	21.6	< = 22	West	Isabela Sur	Isabela	Day	Villamil	Observer	Oct
1.07540054	0.034239315	3.25	2002	18	21.6	< = 22	West	Isabela Sur	Isabela	Day	Villamil	Landing	Oct
1.525973185	0.059043012	1.516666667	2002	18	21.6	< = 22	West	Isabela Sur	Isabela	Night	Villamil	Landing	Oct
1.07540054	0.034239315	0.136	2002	18	21.6	< = 22	West	Isabela Sur	Isabela	Day	Villamil	Landing	Oct
0.811509856	0.032975136	0.756666667	2002	18	21.6	< = 22	West	Isabela Sur	Isabela	Day	Villamil	Observer	Oct
1.525973185	0.059043012	4.195	2002	18	21.6	< = 22	West	Isabela Sur	Isabela	Night	Villamil	Landing	Oct
1.07540054	0.034239315	0.468666667	2002	18	21.6	< = 22	West	Isabela Sur	Isabela	Day	Villamil	Landing	Oct
0.708793627	0.102955576	0.583333333	2002	194	22.6	> 22	North	Darwin	Darwin	Day	Ayora	Observer	Nov
1.005764855	0.143553856	1	2002	194	22.6	> 22	North	Darwin	Darwin	Night	Ayora	Observer	Nov
0.708793627	0.102955576	0.5	2002	194	22.6	> 22	North	Darwin	Darwin	Day	Ayora	Observer	Nov
1.021629751	0.142054006	0.625	2002	193	22.6	> 22	North	Darwin	Darwin	Night	Ayora	Observer	Nov
1.005764855	0.143553856	1	2002	194	22.6	> 22	North	Darwin	Darwin	Night	Ayora	Observer	Nov
1.175805358	0.131434762	0.583333333	2002	184	22.6	> 22	North	Darwin	Darwin	Night	Ayora	Observer	Nov
1.478766767	0.05842183	2.1575	2002	36.6	23.2	> 22	Centre-South	Espa�ola	Espa�ola	Night	Baquerizo	Observer	Nov
1.470987648	0.057362148	1.133333333	2002	35.4	23.2	> 22	Centre-South	Espa�ola	Espa�ola	Night	Baquerizo	Observer	Nov
1.959639268	0.07313077	0.583939394	2002	36.6	23.2	> 22	Centre-South	Espa�ola	Espa�ola	Night	Baquerizo	Landing	Nov
1.959639268	0.07313077	0.46	2002	36.6	23.2	> 22	Centre-South	Espa�ola	Espa�ola	Night	Baquerizo	Landing	Nov
1.959639268	0.07313077	0.2118	2002	36.6	23.2	> 22	Centre-South	Espa�ola	Espa�ola	Night	Baquerizo	Landing	Nov
1.37032509	0.105123548	0.5	2002	123	22.4	> 22	West	Fernandina	Fernandina	Day	Ayora	Landing	Nov
1.308925119	0.108165427	0.357142857	2002	132	22.4	> 22	West	Fernandina	Fernandina	Day	Ayora	Landing	Nov
1.936070255	0.069275415	2.7875	2002	34	23.2	> 22	Centre-South	Floreana	Floreana	Night	Ayora	Landing	Nov
1.36227411	0.054001515	0.816	2002	33.7	23.2	> 22	Centre-South	Floreana	Floreana	Day	Villamil	Landing	Nov
2.158872239	0.107290634	2.090666667	2002	69.2	23.2	> 22	Centre-South	Floreana	Floreana	Night	Baquerizo	Landing	Nov
1.644747057	0.079652481	1.362857143	2002	71.8	23.2	> 22	Centre-South	Floreana	Floreana	Night	Baquerizo	Observer	Nov
1.644747057	0.079652481	0.908333333	2002	71.8	23.2	> 22	Centre-South	Floreana	Floreana	Night	Baquerizo	Observer	Nov
1.644747057	0.079652481	0.795	2002	71.8	23.2	> 22	Centre-South	Floreana	Floreana	Night	Baquerizo	Observer	Nov
1.644747057	0.079652481	1.211666667	2002	71.8	23.2	> 22	Centre-South	Floreana	Floreana	Night	Baquerizo	Observer	Nov
1.632065961	0.078363479	0.636	2002	69.7	23.2	> 22	Centre-South	Floreana	Floreana	Night	Baquerizo	Observer	Nov
1.632065961	0.078363479	1.86	2002	69.7	23.2	> 22	Centre-South	Floreana	Floreana	Night	Baquerizo	Observer	Nov
1.582003657	0.07378632	1.5	2002	60.4	23.2	> 22	Centre-South	Floreana	Floreana	Night	Baquerizo	Observer	Nov
1.582003657	0.07378632	1.59	2002	60.4	23.2	> 22	Centre-South	Floreana	Floreana	Night	Baquerizo	Observer	Nov
1.606486729	0.075978968	1.62	2002	65.2	23.2	> 22	Centre-South	Floreana	Floreana	Night	Baquerizo	Observer	Nov
1.582481967	0.07382975	4.885	2002	60.5	23.2	> 22	Centre-South	Floreana	Floreana	Night	Baquerizo	Observer	Nov
1.644747057	0.079652481	1.88	2002	71.8	23.2	> 22	Centre-South	Floreana	Floreana	Night	Baquerizo	Observer	Nov
1.582481967	0.07382975	0.754333333	2002	60.5	23.2	> 22	Centre-South	Floreana	Floreana	Night	Baquerizo	Observer	Nov
1.598511502	0.075265712	2.454	2002	63.7	23.2	> 22	Centre-South	Floreana	Floreana	Night	Baquerizo	Observer	Nov
1.582003657	0.07378632	0.908	2002	60.4	23.2	> 22	Centre-South	Floreana	Floreana	Night	Baquerizo	Observer	Nov
1.632065961	0.078363479	1.9	2002	69.7	23.2	> 22	Centre-South	Floreana	Floreana	Night	Baquerizo	Observer	Nov
1.582003657	0.07378632	0.506666667	2002	60.4	23.2	> 22	Centre-South	Floreana	Floreana	Night	Baquerizo	Observer	Nov
1.588331284	0.074357026	0.194285714	2002	61.7	23.2	> 22	Centre-South	Floreana	Floreana	Night	Baquerizo	Observer	Nov
1.582003657	0.07378632	1	2002	60.4	23.2	> 22	Centre-South	Floreana	Floreana	Night	Baquerizo	Observer	Nov
1.584409521	0.074004227	0.726	2002	60.9	23.2	> 22	Centre-South	Floreana	Floreana	Night	Baquerizo	Observer	Nov
1.569625236	0.072626097	0.272	2002	57.7	23.2	> 22	Centre-South	Floreana	Floreana	Night	Baquerizo	Observer	Nov
1.632065961	0.078363479	1.8	2002	69.7	23.2	> 22	Centre-South	Floreana	Floreana	Night	Baquerizo	Observer	Nov
1.582003657	0.07378632	0.5125	2002	60.4	23.2	> 22	Centre-South	Floreana	Floreana	Night	Baquerizo	Observer	Nov
1.644747057	0.079652481	1.272	2002	71.8	23.2	> 22	Centre-South	Floreana	Floreana	Night	Baquerizo	Observer	Nov
1.588331284	0.074357026	0.516666667	2002	61.7	23.2	> 22	Centre-South	Floreana	Floreana	Night	Baquerizo	Observer	Nov
0.999148532	0.068574758	0.625	2002	113	24.3	> 22	West	Isabela Norte y Este	Isabela	Night	Ayora	Observer	Nov
1.144470283	0.061051473	0.176923077	2002	47.3	24.3	> 22	West	Isabela Norte y Este	Isabela	Night	Ayora	Landing	Nov
1.324056465	0.096910599	2.191666667	2002	113	24.3	> 22	West	Isabela Norte y Este	Isabela	Night	Ayora	Landing	Nov
1.255256439	0.074759641	0.203125	2002	76.9	24.3	> 22	West	Isabela Norte y Este	Isabela	Night	Ayora	Landing	Nov
1.318448161	0.085195276	0.80952381	2002	93.4	24.3	> 22	West	Isabela Norte y Este	Isabela	Night	Ayora	Landing	Nov
1.330132367	0.091160632	1.785714286	2002	104	24.3	> 22	West	Isabela Norte y Este	Isabela	Night	Ayora	Landing	Nov
1.311264597	0.083539736	0.238095238	2002	90.6	24.3	> 22	West	Isabela Norte y Este	Isabela	Night	Ayora	Landing	Nov
1.255256439	0.074759641	1.047619048	2002	76.9	24.3	> 22	West	Isabela Norte y Este	Isabela	Night	Ayora	Landing	Nov
1.212340448	0.069634427	0.30952381	2002	67.5	24.3	> 22	West	Isabela Norte y Este	Isabela	Night	Ayora	Landing	Nov
0.999148532	0.068574758	0.25	2002	113	24.3	> 22	West	Isabela Norte y Este	Isabela	Night	Ayora	Observer	Nov
0.924088751	0.057784337	0.625	2002	90.6	24.3	> 22	West	Isabela Norte y Este	Isabela	Day	Ayora	Landing	Nov
1.509339274	0.09732745	0.238095238	2002	97.6	23.7	> 22	West	Isabela Oeste	Isabela	Night	Ayora	Landing	Nov
1.514110989	0.100858064	0.214285714	2002	103	23.7	> 22	West	Isabela Oeste	Isabela	Night	Ayora	Landing	Nov
1.507523024	0.108301271	0.714285714	2002	113	23.7	> 22	West	Isabela Oeste	Isabela	Night	Ayora	Landing	Nov
1.310438635	0.068008817	1.119047619	2002	49.6	23.7	> 22	West	Isabela Oeste	Isabela	Night	Ayora	Landing	Nov
1.505248809	0.109036181	0.952380952	2002	114	23.7	> 22	West	Isabela Oeste	Isabela	Night	Ayora	Landing	Nov
0.923506671	0.045212432	0.462962963	2002	49.6	23.7	> 22	West	Isabela Oeste	Isabela	Day	Ayora	Landing	Nov
1.006440996	0.056218615	2.425	2002	76.7	23.7	> 22	West	Isabela Oeste	Isabela	Day	Villamil	Landing	Nov
1.006440996	0.056218615	2.625	2002	76.7	23.7	> 22	West	Isabela Oeste	Isabela	Day	Villamil	Landing	Nov
0.759472175	0.042094134	1.216666667	2002	76.7	23.7	> 22	West	Isabela Oeste	Isabela	Day	Villamil	Observer	Nov
1.077676764	0.059489787	2.325	2002	76.7	23.7	> 22	West	Isabela Oeste	Isabela	Night	Villamil	Observer	Nov
0.759472175	0.042094134	0.9	2002	76.7	23.7	> 22	West	Isabela Oeste	Isabela	Day	Villamil	Observer	Nov
1.077676764	0.059489787	3.85	2002	76.7	23.7	> 22	West	Isabela Oeste	Isabela	Night	Villamil	Observer	Nov
0.756055302	0.041700696	0.25	2002	75.5	23.7	> 22	West	Isabela Oeste	Isabela	Day	Villamil	Observer	Nov
1.072828285	0.058970491	1.816666667	2002	75.5	23.7	> 22	West	Isabela Oeste	Isabela	Night	Villamil	Observer	Nov
1.072828285	0.058970491	2.2	2002	75.5	23.7	> 22	West	Isabela Oeste	Isabela	Night	Villamil	Observer	Nov
0.756055302	0.041700696	1.816666667	2002	75.5	23.7	> 22	West	Isabela Oeste	Isabela	Day	Villamil	Observer	Nov
1.072828285	0.058970491	0.466666667	2002	75.5	23.7	> 22	West	Isabela Oeste	Isabela	Night	Villamil	Observer	Nov
1.072828285	0.058970491	0.9	2002	75.5	23.7	> 22	West	Isabela Oeste	Isabela	Night	Villamil	Observer	Nov
0.756055302	0.041700696	0.25	2002	75.5	23.7	> 22	West	Isabela Oeste	Isabela	Day	Villamil	Observer	Nov
0.756055302	0.041700696	0.9	2002	75.5	23.7	> 22	West	Isabela Oeste	Isabela	Day	Villamil	Observer	Nov
1.072828285	0.058970491	0.3	2002	75.5	23.7	> 22	West	Isabela Oeste	Isabela	Night	Villamil	Observer	Nov
0.756055302	0.041700696	0.233333333	2002	75.5	23.7	> 22	West	Isabela Oeste	Isabela	Day	Villamil	Observer	Nov
0.756055302	0.041700696	0.233333333	2002	75.5	23.7	> 22	West	Isabela Oeste	Isabela	Day	Villamil	Observer	Nov
0.715031051	0.037799619	0.083333333	2002	59.4	23.7	> 22	West	Isabela Oeste	Isabela	Day	Villamil	Observer	Nov
0.715031051	0.037799619	2.566666667	2002	59.4	23.7	> 22	West	Isabela Oeste	Isabela	Day	Villamil	Observer	Nov
0.715031051	0.037799619	0.3	2002	59.4	23.7	> 22	West	Isabela Oeste	Isabela	Day	Villamil	Observer	Nov
0.715031051	0.037799619	2.266666667	2002	59.4	23.7	> 22	West	Isabela Oeste	Isabela	Day	Villamil	Observer	Nov
0.83579361	0.075556473	0.633333333	2002	157	23.7	> 22	West	Isabela Oeste	Isabela	Night	Baquerizo	Observer	Nov
1.570502034	0.09034373	0.738095238	2002	79	23.3	> 22	West	Isabela Sur	Isabela	Night	Ayora	Landing	Nov
1.617474515	0.097770499	0.119047619	2002	88	23.3	> 22	West	Isabela Sur	Isabela	Night	Ayora	Landing	Nov
0.620220884	0.023279163	0.15	2002	3.7	23.3	> 22	West	Isabela Sur	Isabela	Day	Villamil	Landing	Nov
0.620220884	0.023279163	1.2	2002	3.7	23.3	> 22	West	Isabela Sur	Isabela	Day	Villamil	Landing	Nov
1.153378452	0.0449343	1.36	2002	17	23.3	> 22	West	Isabela Sur	Isabela	Night	Villamil	Landing	Nov
1.153378452	0.0449343	3.1	2002	17	23.3	> 22	West	Isabela Sur	Isabela	Night	Villamil	Landing	Nov
0.635805318	0.02297762	0.906666667	2002	4.83	23.3	> 22	West	Isabela Sur	Isabela	Day	Villamil	Landing	Nov
0.635805318	0.02297762	0.226	2002	4.83	23.3	> 22	West	Isabela Sur	Isabela	Day	Villamil	Landing	Nov
0.635805318	0.02297762	0.15	2002	4.83	23.3	> 22	West	Isabela Sur	Isabela	Day	Villamil	Landing	Nov
0.635805318	0.02297762	0.076666667	2002	4.83	23.3	> 22	West	Isabela Sur	Isabela	Day	Villamil	Landing	Nov
0.635805318	0.02297762	1.663333333	2002	4.83	23.3	> 22	West	Isabela Sur	Isabela	Day	Villamil	Landing	Nov
0.902195815	0.037842044	1.2475	2002	4.83	23.3	> 22	West	Isabela Sur	Isabela	Night	Villamil	Landing	Nov
0.902195815	0.037842044	3.63	2002	4.83	23.3	> 22	West	Isabela Sur	Isabela	Night	Villamil	Landing	Nov
0.902195815	0.037842044	0.566666667	2002	4.83	23.3	> 22	West	Isabela Sur	Isabela	Night	Villamil	Landing	Nov
0.635805318	0.02297762	0.53	2002	4.83	23.3	> 22	West	Isabela Sur	Isabela	Day	Villamil	Landing	Nov
0.635805318	0.02297762	0.023	2002	4.83	23.3	> 22	West	Isabela Sur	Isabela	Day	Villamil	Landing	Nov
0.902195815	0.037842044	0.3	2002	4.83	23.3	> 22	West	Isabela Sur	Isabela	Night	Villamil	Landing	Nov
0.635805318	0.02297762	0.175	2002	4.83	23.3	> 22	West	Isabela Sur	Isabela	Day	Villamil	Landing	Nov
0.635805318	0.02297762	0.45	2002	4.83	23.3	> 22	West	Isabela Sur	Isabela	Day	Villamil	Landing	Nov
0.635805318	0.02297762	0.175	2002	4.83	23.3	> 22	West	Isabela Sur	Isabela	Day	Villamil	Landing	Nov
0.635805318	0.02297762	0.025	2002	4.83	23.3	> 22	West	Isabela Sur	Isabela	Day	Villamil	Landing	Nov
0.635805318	0.02297762	1.075	2002	4.83	23.3	> 22	West	Isabela Sur	Isabela	Day	Villamil	Landing	Nov
0.635805318	0.02297762	0.5	2002	4.83	23.3	> 22	West	Isabela Sur	Isabela	Day	Villamil	Landing	Nov
0.635805318	0.02297762	1.3	2002	4.83	23.3	> 22	West	Isabela Sur	Isabela	Day	Villamil	Landing	Nov
0.635805318	0.02297762	1.125	2002	4.83	23.3	> 22	West	Isabela Sur	Isabela	Day	Villamil	Landing	Nov
0.635805318	0.02297762	0.025	2002	4.83	23.3	> 22	West	Isabela Sur	Isabela	Day	Villamil	Landing	Nov
0.635805318	0.02297762	0.4	2002	4.83	23.3	> 22	West	Isabela Sur	Isabela	Day	Villamil	Landing	Nov
0.635805318	0.02297762	0.675	2002	4.83	23.3	> 22	West	Isabela Sur	Isabela	Day	Villamil	Landing	Nov
0.635805318	0.02297762	0.275	2002	4.83	23.3	> 22	West	Isabela Sur	Isabela	Day	Villamil	Landing	Nov
0.635805318	0.02297762	0.35	2002	4.83	23.3	> 22	West	Isabela Sur	Isabela	Day	Villamil	Landing	Nov
0.635805318	0.02297762	0.225	2002	4.83	23.3	> 22	West	Isabela Sur	Isabela	Day	Villamil	Landing	Nov
0.902195815	0.037842044	1.2	2002	4.83	23.3	> 22	West	Isabela Sur	Isabela	Night	Villamil	Landing	Nov
0.78190347	0.02557875	2.404	2002	14.7	23.3	> 22	West	Isabela Sur	Isabela	Day	Villamil	Landing	Nov
0.78190347	0.02557875	1.769	2002	14.7	23.3	> 22	West	Isabela Sur	Isabela	Day	Villamil	Landing	Nov
0.78190347	0.02557875	0.283333333	2002	14.7	23.3	> 22	West	Isabela Sur	Isabela	Day	Villamil	Landing	Nov
0.78190347	0.02557875	0.741666667	2002	14.7	23.3	> 22	West	Isabela Sur	Isabela	Day	Villamil	Landing	Nov
0.78190347	0.02557875	0.6125	2002	14.7	23.3	> 22	West	Isabela Sur	Isabela	Day	Villamil	Landing	Nov
0.78190347	0.02557875	1.721428571	2002	14.7	23.3	> 22	West	Isabela Sur	Isabela	Day	Villamil	Landing	Nov
0.78190347	0.02557875	1.335294118	2002	14.7	23.3	> 22	West	Isabela Sur	Isabela	Day	Villamil	Landing	Nov
0.78190347	0.02557875	0.1125	2002	14.7	23.3	> 22	West	Isabela Sur	Isabela	Day	Villamil	Landing	Nov
0.578464237	0.024802056	0.2825	2002	0.52	23.3	> 22	West	Isabela Sur	Isabela	Day	Villamil	Landing	Nov
0.578464237	0.024802056	1.134	2002	0.52	23.3	> 22	West	Isabela Sur	Isabela	Day	Villamil	Landing	Nov
0.578464237	0.024802056	0.046	2002	0.52	23.3	> 22	West	Isabela Sur	Isabela	Day	Villamil	Landing	Nov
0.578464237	0.024802056	0.51	2002	0.52	23.3	> 22	West	Isabela Sur	Isabela	Day	Villamil	Landing	Nov
0.820829897	0.039416747	0.756666667	2002	0.52	23.3	> 22	West	Isabela Sur	Isabela	Night	Villamil	Landing	Nov
0.578464237	0.024802056	0.36	2002	0.52	23.3	> 22	West	Isabela Sur	Isabela	Day	Villamil	Landing	Nov
0.84658924	0.038636534	0.756666667	2002	1.93	23.3	> 22	West	Isabela Sur	Isabela	Night	Villamil	Landing	Nov
0.596617644	0.024012405	0.17	2002	1.93	23.3	> 22	West	Isabela Sur	Isabela	Day	Villamil	Landing	Nov
0.84658924	0.038636534	0.075	2002	1.93	23.3	> 22	West	Isabela Sur	Isabela	Night	Villamil	Landing	Nov
0.84658924	0.038636534	0.3	2002	1.93	23.3	> 22	West	Isabela Sur	Isabela	Night	Villamil	Landing	Nov
0.798291893	0.034538278	2.04	2002	12.2	23.3	> 22	West	Isabela Sur	Isabela	Night	Villamil	Observer	Nov
1.057884296	0.040755963	0.816	2002	12.2	23.3	> 22	West	Isabela Sur	Isabela	Night	Villamil	Landing	Nov
0.562581008	0.023018295	1.512222222	2002	12.2	23.3	> 22	West	Isabela Sur	Isabela	Day	Villamil	Observer	Nov
0.74552381	0.02422158	0.277222222	2002	12.2	23.3	> 22	West	Isabela Sur	Isabela	Day	Villamil	Landing	Nov
0.74552381	0.02422158	0.025	2002	12.2	23.3	> 22	West	Isabela Sur	Isabela	Day	Villamil	Landing	Nov
0.562581008	0.023018295	0.272	2002	12.2	23.3	> 22	West	Isabela Sur	Isabela	Day	Villamil	Observer	Nov
0.74552381	0.02422158	0.020833333	2002	12.2	23.3	> 22	West	Isabela Sur	Isabela	Day	Villamil	Landing	Nov
0.74552381	0.02422158	1.12	2002	12.2	23.3	> 22	West	Isabela Sur	Isabela	Day	Villamil	Landing	Nov
0.562581008	0.023018295	1.925	2002	12.2	23.3	> 22	West	Isabela Sur	Isabela	Day	Villamil	Observer	Nov
0.562581008	0.023018295	0.8	2002	12.2	23.3	> 22	West	Isabela Sur	Isabela	Day	Villamil	Observer	Nov
0.562581008	0.023018295	0.85	2002	12.2	23.3	> 22	West	Isabela Sur	Isabela	Day	Villamil	Observer	Nov
0.562581008	0.023018295	0.55	2002	12.2	23.3	> 22	West	Isabela Sur	Isabela	Day	Villamil	Observer	Nov
0.798291893	0.034538278	0.8	2002	12.2	23.3	> 22	West	Isabela Sur	Isabela	Night	Villamil	Observer	Nov
0.562581008	0.023018295	0.911111111	2002	12.2	23.3	> 22	West	Isabela Sur	Isabela	Day	Villamil	Observer	Nov
0.876661035	0.030842425	1.425	2002	22.7	23.3	> 22	West	Isabela Sur	Isabela	Day	Villamil	Landing	Nov
1.359328402	0.060566029	3.175	2002	34.2	23.3	> 22	West	Isabela Sur	Isabela	Night	Villamil	Landing	Nov
0.957960803	0.038675129	3.175	2002	34.2	23.3	> 22	West	Isabela Sur	Isabela	Day	Villamil	Landing	Nov
1.359328402	0.060566029	2.95	2002	34.2	23.3	> 22	West	Isabela Sur	Isabela	Night	Villamil	Landing	Nov
0.957960803	0.038675129	3.173333333	2002	34.2	23.3	> 22	West	Isabela Sur	Isabela	Day	Villamil	Landing	Nov
1.359328402	0.060566029	6.35	2002	34.2	23.3	> 22	West	Isabela Sur	Isabela	Night	Villamil	Landing	Nov
0.722888453	0.032475367	1.056666667	2002	34.2	23.3	> 22	West	Isabela Sur	Isabela	Day	Villamil	Observer	Nov
0.957960803	0.038675129	4.54	2002	34.2	23.3	> 22	West	Isabela Sur	Isabela	Day	Villamil	Landing	Nov
0.722888453	0.032475367	0.756666667	2002	34.2	23.3	> 22	West	Isabela Sur	Isabela	Day	Villamil	Observer	Nov
0.957960803	0.038675129	3.401666667	2002	34.2	23.3	> 22	West	Isabela Sur	Isabela	Day	Villamil	Landing	Nov
1.359328402	0.060566029	2.495	2002	34.2	23.3	> 22	West	Isabela Sur	Isabela	Night	Villamil	Landing	Nov
0.957960803	0.038675129	2.42	2002	34.2	23.3	> 22	West	Isabela Sur	Isabela	Day	Villamil	Landing	Nov
0.957960803	0.038675129	0.455	2002	34.2	23.3	> 22	West	Isabela Sur	Isabela	Day	Villamil	Landing	Nov
0.957960803	0.038675129	2.495	2002	34.2	23.3	> 22	West	Isabela Sur	Isabela	Day	Villamil	Landing	Nov
0.957960803	0.038675129	0.453333333	2002	34.2	23.3	> 22	West	Isabela Sur	Isabela	Day	Villamil	Landing	Nov
0.957960803	0.038675129	0.476	2002	34.2	23.3	> 22	West	Isabela Sur	Isabela	Day	Villamil	Landing	Nov
0.957960803	0.038675129	0.7375	2002	34.2	23.3	> 22	West	Isabela Sur	Isabela	Day	Villamil	Landing	Nov
0.957960803	0.038675129	0.41125	2002	34.2	23.3	> 22	West	Isabela Sur	Isabela	Day	Villamil	Landing	Nov
0.957960803	0.038675129	0.3925	2002	34.2	23.3	> 22	West	Isabela Sur	Isabela	Day	Villamil	Landing	Nov
0.957960803	0.038675129	0.9625	2002	34.2	23.3	> 22	West	Isabela Sur	Isabela	Day	Villamil	Landing	Nov
0.957960803	0.038675129	0.5325	2002	34.2	23.3	> 22	West	Isabela Sur	Isabela	Day	Villamil	Landing	Nov
0.957960803	0.038675129	0.91	2002	34.2	23.3	> 22	West	Isabela Sur	Isabela	Day	Villamil	Landing	Nov
0.722888453	0.032475367	0.533333333	2002	34.2	23.3	> 22	West	Isabela Sur	Isabela	Day	Villamil	Observer	Nov
0.722888453	0.032475367	1.75	2002	34.2	23.3	> 22	West	Isabela Sur	Isabela	Day	Villamil	Observer	Nov
0.722888453	0.032475367	1.75	2002	34.2	23.3	> 22	West	Isabela Sur	Isabela	Day	Villamil	Observer	Nov
0.722888453	0.032475367	1.5375	2002	34.2	23.3	> 22	West	Isabela Sur	Isabela	Day	Villamil	Observer	Nov
0.722888453	0.032475367	0.45	2002	34.2	23.3	> 22	West	Isabela Sur	Isabela	Day	Villamil	Observer	Nov
1.025765149	0.047481006	1.066666667	2002	34.2	23.3	> 22	West	Isabela Sur	Isabela	Night	Villamil	Observer	Nov
0.722888453	0.032475367	1.5	2002	34.2	23.3	> 22	West	Isabela Sur	Isabela	Day	Villamil	Observer	Nov
0.722888453	0.032475367	0.35	2002	34.2	23.3	> 22	West	Isabela Sur	Isabela	Day	Villamil	Observer	Nov
0.722888453	0.032475367	1.666666667	2002	34.2	23.3	> 22	West	Isabela Sur	Isabela	Day	Villamil	Observer	Nov
0.722888453	0.032475367	0.35	2002	34.2	23.3	> 22	West	Isabela Sur	Isabela	Day	Villamil	Observer	Nov
0.722888453	0.032475367	0.35	2002	34.2	23.3	> 22	West	Isabela Sur	Isabela	Day	Villamil	Observer	Nov
0.722888453	0.032475367	0.833333333	2002	34.2	23.3	> 22	West	Isabela Sur	Isabela	Day	Villamil	Observer	Nov
0.722888453	0.032475367	0.6	2002	34.2	23.3	> 22	West	Isabela Sur	Isabela	Day	Villamil	Observer	Nov
0.722888453	0.032475367	0.3	2002	34.2	23.3	> 22	West	Isabela Sur	Isabela	Day	Villamil	Observer	Nov
0.699602133	0.023095888	1.044	2002	9.18	23.3	> 22	West	Isabela Sur	Isabela	Day	Villamil	Landing	Nov
0.699602133	0.023095888	0.085	2002	9.18	23.3	> 22	West	Isabela Sur	Isabela	Day	Villamil	Landing	Nov
0.699602133	0.023095888	0.49	2002	9.18	23.3	> 22	West	Isabela Sur	Isabela	Day	Villamil	Landing	Nov
0.699602133	0.023095888	1.27	2002	9.18	23.3	> 22	West	Isabela Sur	Isabela	Day	Villamil	Landing	Nov
0.699602133	0.023095888	0.5675	2002	9.18	23.3	> 22	West	Isabela Sur	Isabela	Day	Villamil	Landing	Nov
0.699602133	0.023095888	0.0575	2002	9.18	23.3	> 22	West	Isabela Sur	Isabela	Day	Villamil	Landing	Nov
0.699602133	0.023095888	0.0575	2002	9.18	23.3	> 22	West	Isabela Sur	Isabela	Day	Villamil	Landing	Nov
0.992722297	0.038812958	0.95	2002	9.18	23.3	> 22	West	Isabela Sur	Isabela	Night	Villamil	Landing	Nov
0.699602133	0.023095888	0.166666667	2002	9.18	23.3	> 22	West	Isabela Sur	Isabela	Day	Villamil	Landing	Nov
0.699602133	0.023095888	0.46	2002	9.18	23.3	> 22	West	Isabela Sur	Isabela	Day	Villamil	Landing	Nov
0.699602133	0.023095888	1.25	2002	9.18	23.3	> 22	West	Isabela Sur	Isabela	Day	Villamil	Landing	Nov
0.699602133	0.023095888	0.575	2002	9.18	23.3	> 22	West	Isabela Sur	Isabela	Day	Villamil	Landing	Nov
0.587278159	0.024394541	2.04	2002	1.21	23.3	> 22	West	Isabela Sur	Isabela	Day	Villamil	Landing	Nov
0.587278159	0.024394541	0.5675	2002	1.21	23.3	> 22	West	Isabela Sur	Isabela	Day	Villamil	Landing	Nov
0.587278159	0.024394541	1.96	2002	1.21	23.3	> 22	West	Isabela Sur	Isabela	Day	Villamil	Landing	Nov
0.587278159	0.024394541	0.44	2002	1.21	23.3	> 22	West	Isabela Sur	Isabela	Day	Villamil	Landing	Nov
0.587278159	0.024394541	0.41	2002	1.21	23.3	> 22	West	Isabela Sur	Isabela	Day	Villamil	Landing	Nov
0.587278159	0.024394541	1.636	2002	1.21	23.3	> 22	West	Isabela Sur	Isabela	Day	Villamil	Landing	Nov
0.587278159	0.024394541	0.34	2002	1.21	23.3	> 22	West	Isabela Sur	Isabela	Day	Villamil	Landing	Nov
0.598844319	0.023928953	0.85	2002	2.1	23.3	> 22	West	Isabela Sur	Isabela	Day	Villamil	Landing	Nov
0.849748851	0.038559018	2.493333333	2002	2.1	23.3	> 22	West	Isabela Sur	Isabela	Night	Villamil	Landing	Nov
0.598844319	0.023928953	0.544	2002	2.1	23.3	> 22	West	Isabela Sur	Isabela	Day	Villamil	Landing	Nov
0.598844319	0.023928953	0.625	2002	2.1	23.3	> 22	West	Isabela Sur	Isabela	Day	Villamil	Landing	Nov
0.598844319	0.023928953	0.795	2002	2.1	23.3	> 22	West	Isabela Sur	Isabela	Day	Villamil	Landing	Nov
0.598844319	0.023928953	0.625	2002	2.1	23.3	> 22	West	Isabela Sur	Isabela	Day	Villamil	Landing	Nov
0.598844319	0.023928953	1.075	2002	2.1	23.3	> 22	West	Isabela Sur	Isabela	Day	Villamil	Landing	Nov
0.849748851	0.038559018	0.05	2002	2.1	23.3	> 22	West	Isabela Sur	Isabela	Night	Villamil	Landing	Nov
0.776249585	0.025343225	0.5	2002	14.3	23.3	> 22	West	Isabela Sur	Isabela	Day	Villamil	Landing	Nov
0.784701128	0.025698584	0.1125	2002	14.9	23.3	> 22	West	Isabela Sur	Isabela	Day	Villamil	Landing	Nov
0.784701128	0.025698584	0.805	2002	14.9	23.3	> 22	West	Isabela Sur	Isabela	Day	Villamil	Landing	Nov
0.784701128	0.025698584	0.91	2002	14.9	23.3	> 22	West	Isabela Sur	Isabela	Day	Villamil	Landing	Nov
0.660493238	0.022784123	0.1125	2002	6.56	23.3	> 22	West	Isabela Sur	Isabela	Day	Villamil	Landing	Nov
0.660493238	0.022784123	1.36	2002	6.56	23.3	> 22	West	Isabela Sur	Isabela	Day	Villamil	Landing	Nov
0.660493238	0.022784123	0.1125	2002	6.56	23.3	> 22	West	Isabela Sur	Isabela	Day	Villamil	Landing	Nov
0.660493238	0.022784123	0.17	2002	6.56	23.3	> 22	West	Isabela Sur	Isabela	Day	Villamil	Landing	Nov
0.660493238	0.022784123	0.17	2002	6.56	23.3	> 22	West	Isabela Sur	Isabela	Day	Villamil	Landing	Nov
0.937227509	0.03792532	1.305	2002	6.56	23.3	> 22	West	Isabela Sur	Isabela	Night	Villamil	Landing	Nov
0.660493238	0.022784123	0.362	2002	6.56	23.3	> 22	West	Isabela Sur	Isabela	Day	Villamil	Landing	Nov
0.660493238	0.022784123	0.255	2002	6.56	23.3	> 22	West	Isabela Sur	Isabela	Day	Villamil	Landing	Nov
0.660493238	0.022784123	0.91	2002	6.56	23.3	> 22	West	Isabela Sur	Isabela	Day	Villamil	Landing	Nov
0.660493238	0.022784123	0.05	2002	6.56	23.3	> 22	West	Isabela Sur	Isabela	Day	Villamil	Landing	Nov
0.660493238	0.022784123	0.05	2002	6.56	23.3	> 22	West	Isabela Sur	Isabela	Day	Villamil	Landing	Nov
0.969554161	0.038343074	1.2	2002	8.1	23.3	> 22	West	Isabela Sur	Isabela	Night	Villamil	Landing	Nov
0.68327483	0.022883162	1.125	2002	8.1	23.3	> 22	West	Isabela Sur	Isabela	Day	Villamil	Landing	Nov
0.825367726	0.027678995	0.445	2002	18	23.3	> 22	West	Isabela Sur	Isabela	Day	Villamil	Landing	Nov
0.825367726	0.027678995	1.24	2002	18	23.3	> 22	West	Isabela Sur	Isabela	Day	Villamil	Landing	Nov
0.825367726	0.027678995	0.175	2002	18	23.3	> 22	West	Isabela Sur	Isabela	Day	Villamil	Landing	Nov
1.502378345	0.061283739	0.410625	2002	33	24.3	> 22	Centre-South	Espa�ola	Espa�ola	Night	Baquerizo	Landing	Dec
1.528849365	0.065430478	0.28125	2002	36.6	24.3	> 22	Centre-South	Espa�ola	Espa�ola	Night	Baquerizo	Landing	Dec
0.874865765	0.052623935	0.68	2002	76.7	24.3	> 22	West	Isabela Oeste	Isabela	Day	Villamil	Landing	Dec
0.876828528	0.052920159	0.023333333	2002	77.3	24.3	> 22	West	Isabela Oeste	Isabela	Day	Villamil	Landing	Dec
0.562970068	0.022296403	0.2	2002	3.7	23.7	> 22	West	Isabela Sur	Isabela	Day	Villamil	Landing	Dec
0.562970068	0.022296403	0.05	2002	3.7	23.7	> 22	West	Isabela Sur	Isabela	Day	Villamil	Landing	Dec
0.752940601	0.037119568	0.366666667	2002	1	23.7	> 22	West	Isabela Sur	Isabela	Night	Villamil	Landing	Dec
0.73779227	0.026851279	1.1375	2002	17	23.7	> 22	West	Isabela Sur	Isabela	Day	Villamil	Landing	Dec
0.73779227	0.026851279	4.166666667	2002	17	23.7	> 22	West	Isabela Sur	Isabela	Day	Villamil	Landing	Dec
0.73779227	0.026851279	2.625	2002	17	23.7	> 22	West	Isabela Sur	Isabela	Day	Villamil	Landing	Dec
0.73779227	0.026851279	2.275	2002	17	23.7	> 22	West	Isabela Sur	Isabela	Day	Villamil	Landing	Dec
1.046913386	0.044359699	3.866666667	2002	17	23.7	> 22	West	Isabela Sur	Isabela	Night	Villamil	Landing	Dec
1.046913386	0.044359699	3.25	2002	17	23.7	> 22	West	Isabela Sur	Isabela	Night	Villamil	Landing	Dec
0.577115948	0.022133725	0.175	2002	4.83	23.7	> 22	West	Isabela Sur	Isabela	Day	Villamil	Landing	Dec
0.577115948	0.022133725	1.25	2002	4.83	23.7	> 22	West	Isabela Sur	Isabela	Day	Villamil	Landing	Dec
0.577115948	0.022133725	0.066666667	2002	4.83	23.7	> 22	West	Isabela Sur	Isabela	Day	Villamil	Landing	Dec
0.577115948	0.022133725	0.05	2002	4.83	23.7	> 22	West	Isabela Sur	Isabela	Day	Villamil	Landing	Dec
0.577115948	0.022133725	0.45	2002	4.83	23.7	> 22	West	Isabela Sur	Isabela	Day	Villamil	Landing	Dec
0.577115948	0.022133725	0.5	2002	4.83	23.7	> 22	West	Isabela Sur	Isabela	Day	Villamil	Landing	Dec
0.577115948	0.022133725	0.4	2002	4.83	23.7	> 22	West	Isabela Sur	Isabela	Day	Villamil	Landing	Dec
0.577115948	0.022133725	0.45	2002	4.83	23.7	> 22	West	Isabela Sur	Isabela	Day	Villamil	Landing	Dec
0.577115948	0.022133725	0.425	2002	4.83	23.7	> 22	West	Isabela Sur	Isabela	Day	Villamil	Landing	Dec
0.577115948	0.022133725	0.45	2002	4.83	23.7	> 22	West	Isabela Sur	Isabela	Day	Villamil	Landing	Dec
0.577115948	0.022133725	0.36	2002	4.83	23.7	> 22	West	Isabela Sur	Isabela	Day	Villamil	Landing	Dec
0.577115948	0.022133725	0.75	2002	4.83	23.7	> 22	West	Isabela Sur	Isabela	Day	Villamil	Landing	Dec
0.577115948	0.022133725	0.2	2002	4.83	23.7	> 22	West	Isabela Sur	Isabela	Day	Villamil	Landing	Dec
0.577115948	0.022133725	0.3	2002	4.83	23.7	> 22	West	Isabela Sur	Isabela	Day	Villamil	Landing	Dec
0.818916699	0.036461068	1.733333333	2002	4.83	23.7	> 22	West	Isabela Sur	Isabela	Night	Villamil	Landing	Dec
0.577115948	0.022133725	0.575	2002	4.83	23.7	> 22	West	Isabela Sur	Isabela	Day	Villamil	Landing	Dec
0.577115948	0.022133725	0.35	2002	4.83	23.7	> 22	West	Isabela Sur	Isabela	Day	Villamil	Landing	Dec
0.577115948	0.022133725	0.166666667	2002	4.83	23.7	> 22	West	Isabela Sur	Isabela	Day	Villamil	Landing	Dec
0.577115948	0.022133725	0.55	2002	4.83	23.7	> 22	West	Isabela Sur	Isabela	Day	Villamil	Landing	Dec
0.577115948	0.022133725	0.1	2002	4.83	23.7	> 22	West	Isabela Sur	Isabela	Day	Villamil	Landing	Dec
0.577115948	0.022133725	0.275	2002	4.83	23.7	> 22	West	Isabela Sur	Isabela	Day	Villamil	Landing	Dec
0.818916699	0.036461068	0.466666667	2002	4.83	23.7	> 22	West	Isabela Sur	Isabela	Night	Villamil	Landing	Dec
0.709728197	0.025384761	1.2	2002	14.7	23.7	> 22	West	Isabela Sur	Isabela	Day	Villamil	Landing	Dec
0.709728197	0.025384761	1.65	2002	14.7	23.7	> 22	West	Isabela Sur	Isabela	Day	Villamil	Landing	Dec
0.709728197	0.025384761	0.45	2002	14.7	23.7	> 22	West	Isabela Sur	Isabela	Day	Villamil	Landing	Dec
1.007090993	0.042223296	2.075	2002	14.7	23.7	> 22	West	Isabela Sur	Isabela	Night	Villamil	Landing	Dec
1.007090993	0.042223296	1.925	2002	14.7	23.7	> 22	West	Isabela Sur	Isabela	Night	Villamil	Landing	Dec
0.709728197	0.025384761	0.9	2002	14.7	23.7	> 22	West	Isabela Sur	Isabela	Day	Villamil	Landing	Dec
0.709728197	0.025384761	0.606666667	2002	14.7	23.7	> 22	West	Isabela Sur	Isabela	Day	Villamil	Landing	Dec
0.709728197	0.025384761	0.27	2002	14.7	23.7	> 22	West	Isabela Sur	Isabela	Day	Villamil	Landing	Dec
0.709728197	0.025384761	0.955	2002	14.7	23.7	> 22	West	Isabela Sur	Isabela	Day	Villamil	Landing	Dec
0.525067858	0.023386703	0.075	2002	0.52	23.7	> 22	West	Isabela Sur	Isabela	Day	Villamil	Landing	Dec
0.525067858	0.023386703	0.14	2002	0.52	23.7	> 22	West	Isabela Sur	Isabela	Day	Villamil	Landing	Dec
0.525067858	0.023386703	1.125	2002	0.52	23.7	> 22	West	Isabela Sur	Isabela	Day	Villamil	Landing	Dec
0.525067858	0.023386703	0.15	2002	0.52	23.7	> 22	West	Isabela Sur	Isabela	Day	Villamil	Landing	Dec
0.525067858	0.023386703	1.35	2002	0.52	23.7	> 22	West	Isabela Sur	Isabela	Day	Villamil	Landing	Dec
0.768443009	0.036795715	0.4	2002	1.93	23.7	> 22	West	Isabela Sur	Isabela	Night	Villamil	Landing	Dec
0.541545575	0.022794538	0.0875	2002	1.93	23.7	> 22	West	Isabela Sur	Isabela	Day	Villamil	Landing	Dec
0.541545575	0.022794538	0.066666667	2002	1.93	23.7	> 22	West	Isabela Sur	Isabela	Day	Villamil	Landing	Dec
0.541545575	0.022794538	1.5	2002	1.93	23.7	> 22	West	Isabela Sur	Isabela	Day	Villamil	Landing	Dec
0.541545575	0.022794538	0.3	2002	1.93	23.7	> 22	West	Isabela Sur	Isabela	Day	Villamil	Landing	Dec
0.541545575	0.022794538	0.225	2002	1.93	23.7	> 22	West	Isabela Sur	Isabela	Day	Villamil	Landing	Dec
0.676706639	0.023958167	0.486666667	2002	12.2	23.7	> 22	West	Isabela Sur	Isabela	Day	Villamil	Landing	Dec
0.676706639	0.023958167	0.5875	2002	12.2	23.7	> 22	West	Isabela Sur	Isabela	Day	Villamil	Landing	Dec
0.676706639	0.023958167	0.5	2002	12.2	23.7	> 22	West	Isabela Sur	Isabela	Day	Villamil	Landing	Dec
0.676706639	0.023958167	0.23	2002	12.2	23.7	> 22	West	Isabela Sur	Isabela	Day	Villamil	Landing	Dec
0.676706639	0.023958167	0.625	2002	12.2	23.7	> 22	West	Isabela Sur	Isabela	Day	Villamil	Landing	Dec
0.676706639	0.023958167	0.333333333	2002	12.2	23.7	> 22	West	Isabela Sur	Isabela	Day	Villamil	Landing	Dec
0.510650764	0.021543332	0.766666667	2002	12.2	23.7	> 22	West	Isabela Sur	Isabela	Day	Villamil	Observer	Dec
0.676706639	0.023958167	1.7	2002	12.2	23.7	> 22	West	Isabela Sur	Isabela	Day	Villamil	Landing	Dec
0.795738962	0.030640855	0.45	2002	22.7	23.7	> 22	West	Isabela Sur	Isabela	Day	Villamil	Landing	Dec
0.869534181	0.038165179	0.00625	2002	34.2	23.7	> 22	West	Isabela Sur	Isabela	Day	Villamil	Landing	Dec
0.869534181	0.038165179	0.285	2002	34.2	23.7	> 22	West	Isabela Sur	Isabela	Day	Villamil	Landing	Dec
0.869534181	0.038165179	1.866666667	2002	34.2	23.7	> 22	West	Isabela Sur	Isabela	Day	Villamil	Landing	Dec
0.869534181	0.038165179	1.24	2002	34.2	23.7	> 22	West	Isabela Sur	Isabela	Day	Villamil	Landing	Dec
0.869534181	0.038165179	1.516666667	2002	34.2	23.7	> 22	West	Isabela Sur	Isabela	Day	Villamil	Landing	Dec
0.597678035	0.022119378	0.3	2002	6.42	23.7	> 22	West	Isabela Sur	Isabela	Day	Villamil	Landing	Dec
0.63502386	0.022667768	0.75	2002	9.18	23.7	> 22	West	Isabela Sur	Isabela	Day	Villamil	Landing	Dec
0.63502386	0.022667768	0.5	2002	9.18	23.7	> 22	West	Isabela Sur	Isabela	Day	Villamil	Landing	Dec
0.63502386	0.022667768	0.35	2002	9.18	23.7	> 22	West	Isabela Sur	Isabela	Day	Villamil	Landing	Dec
0.63502386	0.022667768	0.175	2002	9.18	23.7	> 22	West	Isabela Sur	Isabela	Day	Villamil	Landing	Dec
0.63502386	0.022667768	1.475	2002	9.18	23.7	> 22	West	Isabela Sur	Isabela	Day	Villamil	Landing	Dec
0.63502386	0.022667768	0.275	2002	9.18	23.7	> 22	West	Isabela Sur	Isabela	Day	Villamil	Landing	Dec
0.63502386	0.022667768	0.175	2002	9.18	23.7	> 22	West	Isabela Sur	Isabela	Day	Villamil	Landing	Dec
0.63502386	0.022667768	0.95	2002	9.18	23.7	> 22	West	Isabela Sur	Isabela	Day	Villamil	Landing	Dec
0.533068191	0.023076632	0.575	2002	1.21	23.7	> 22	West	Isabela Sur	Isabela	Day	Villamil	Landing	Dec
0.533068191	0.023076632	0.1	2002	1.21	23.7	> 22	West	Isabela Sur	Isabela	Day	Villamil	Landing	Dec
0.533068191	0.023076632	0.175	2002	1.21	23.7	> 22	West	Isabela Sur	Isabela	Day	Villamil	Landing	Dec
0.533068191	0.023076632	0.766666667	2002	1.21	23.7	> 22	West	Isabela Sur	Isabela	Day	Villamil	Landing	Dec
0.533068191	0.023076632	1.075	2002	1.21	23.7	> 22	West	Isabela Sur	Isabela	Day	Villamil	Landing	Dec
0.533068191	0.023076632	0.133333333	2002	1.21	23.7	> 22	West	Isabela Sur	Isabela	Day	Villamil	Landing	Dec
0.533068191	0.023076632	0.9	2002	1.21	23.7	> 22	West	Isabela Sur	Isabela	Day	Villamil	Landing	Dec
0.533068191	0.023076632	0.46	2002	1.21	23.7	> 22	West	Isabela Sur	Isabela	Day	Villamil	Landing	Dec
0.533068191	0.023076632	0.05	2002	1.21	23.7	> 22	West	Isabela Sur	Isabela	Day	Villamil	Landing	Dec
0.543566712	0.022734399	0.75	2002	2.1	23.7	> 22	West	Isabela Sur	Isabela	Day	Villamil	Landing	Dec
0.771310964	0.036747454	1.925	2002	2.1	23.7	> 22	West	Isabela Sur	Isabela	Night	Villamil	Landing	Dec
0.543566712	0.022734399	0.75	2002	2.1	23.7	> 22	West	Isabela Sur	Isabela	Day	Villamil	Landing	Dec
0.543566712	0.022734399	0.35	2002	2.1	23.7	> 22	West	Isabela Sur	Isabela	Day	Villamil	Landing	Dec
0.543566712	0.022734399	1.375	2002	2.1	23.7	> 22	West	Isabela Sur	Isabela	Day	Villamil	Landing	Dec
0.712267611	0.025508015	0.486666667	2002	14.9	23.7	> 22	West	Isabela Sur	Isabela	Day	Villamil	Landing	Dec
0.712267611	0.025508015	0.545	2002	14.9	23.7	> 22	West	Isabela Sur	Isabela	Day	Villamil	Landing	Dec
0.712267611	0.025508015	0.11	2002	14.9	23.7	> 22	West	Isabela Sur	Isabela	Day	Villamil	Landing	Dec
0.712267611	0.025508015	0.575	2002	14.9	23.7	> 22	West	Isabela Sur	Isabela	Day	Villamil	Landing	Dec
0.599524996	0.022130093	0.4	2002	6.56	23.7	> 22	West	Isabela Sur	Isabela	Day	Villamil	Landing	Dec
0.599524996	0.022130093	0.35	2002	6.56	23.7	> 22	West	Isabela Sur	Isabela	Day	Villamil	Landing	Dec
0.599524996	0.022130093	0.05	2002	6.56	23.7	> 22	West	Isabela Sur	Isabela	Day	Villamil	Landing	Dec
0.599524996	0.022130093	0.076666667	2002	6.56	23.7	> 22	West	Isabela Sur	Isabela	Day	Villamil	Landing	Dec
0.599524996	0.022130093	0.125	2002	6.56	23.7	> 22	West	Isabela Sur	Isabela	Day	Villamil	Landing	Dec
0.599524996	0.022130093	0.125	2002	6.56	23.7	> 22	West	Isabela Sur	Isabela	Day	Villamil	Landing	Dec
0.599524996	0.022130093	0.125	2002	6.56	23.7	> 22	West	Isabela Sur	Isabela	Day	Villamil	Landing	Dec
0.599524996	0.022130093	0.225	2002	6.56	23.7	> 22	West	Isabela Sur	Isabela	Day	Villamil	Landing	Dec
0.599524996	0.022130093	0.125	2002	6.56	23.7	> 22	West	Isabela Sur	Isabela	Day	Villamil	Landing	Dec
0.599524996	0.022130093	0.05	2002	6.56	23.7	> 22	West	Isabela Sur	Isabela	Day	Villamil	Landing	Dec
0.599524996	0.022130093	0.225	2002	6.56	23.7	> 22	West	Isabela Sur	Isabela	Day	Villamil	Landing	Dec
0.599524996	0.022130093	0.9	2002	6.56	23.7	> 22	West	Isabela Sur	Isabela	Day	Villamil	Landing	Dec
0.599524996	0.022130093	0.125	2002	6.56	23.7	> 22	West	Isabela Sur	Isabela	Day	Villamil	Landing	Dec
0.599524996	0.022130093	0.05	2002	6.56	23.7	> 22	West	Isabela Sur	Isabela	Day	Villamil	Landing	Dec
0.599524996	0.022130093	0.05	2002	6.56	23.7	> 22	West	Isabela Sur	Isabela	Day	Villamil	Landing	Dec
0.599524996	0.022130093	0.05	2002	6.56	23.7	> 22	West	Isabela Sur	Isabela	Day	Villamil	Landing	Dec
0.599524996	0.022130093	0.225	2002	6.56	23.7	> 22	West	Isabela Sur	Isabela	Day	Villamil	Landing	Dec
0.599524996	0.022130093	0.28	2002	6.56	23.7	> 22	West	Isabela Sur	Isabela	Day	Villamil	Landing	Dec
0.599524996	0.022130093	0.125	2002	6.56	23.7	> 22	West	Isabela Sur	Isabela	Day	Villamil	Landing	Dec
0.599524996	0.022130093	1.575	2002	6.56	23.7	> 22	West	Isabela Sur	Isabela	Day	Villamil	Landing	Dec
0.599524996	0.022130093	0.35	2002	6.56	23.7	> 22	West	Isabela Sur	Isabela	Day	Villamil	Landing	Dec
0.599524996	0.022130093	0.175	2002	6.56	23.7	> 22	West	Isabela Sur	Isabela	Day	Villamil	Landing	Dec
0.599524996	0.022130093	0.25	2002	6.56	23.7	> 22	West	Isabela Sur	Isabela	Day	Villamil	Landing	Dec
0.599524996	0.022130093	0.066666667	2002	6.56	23.7	> 22	West	Isabela Sur	Isabela	Day	Villamil	Landing	Dec
0.599524996	0.022130093	0.05	2002	6.56	23.7	> 22	West	Isabela Sur	Isabela	Day	Villamil	Landing	Dec
0.749180391	0.027511527	0.205	2002	18	23.7	> 22	West	Isabela Sur	Isabela	Day	Villamil	Landing	Dec
0.749180391	0.027511527	1.39375	2002	18	23.7	> 22	West	Isabela Sur	Isabela	Day	Villamil	Landing	Dec
0.749180391	0.027511527	1.1	2002	18	23.7	> 22	West	Isabela Sur	Isabela	Day	Villamil	Landing	Dec
0.749180391	0.027511527	0.6	2002	18	23.7	> 22	West	Isabela Sur	Isabela	Day	Villamil	Landing	Dec
0.749180391	0.027511527	1.35	2002	18	23.7	> 22	West	Isabela Sur	Isabela	Day	Villamil	Landing	Dec
1.029433423	0.079090242	0.55	2002	106	23.5	> 22	North	Pinta	Pinta	Day	Ayora	Observer	Sep
1.93575936	0.146044634	1.333333333	2002	106	23.5	> 22	North	Pinta	Pinta	Night	Ayora	Landing	Sep
1.460746708	0.108481247	1.166666667	2002	106	23.5	> 22	North	Pinta	Pinta	Night	Ayora	Observer	Sep
1.029433423	0.079090242	0.125	2002	106	23.5	> 22	North	Pinta	Pinta	Day	Ayora	Observer	Sep
1.460746708	0.108481247	1.5	2002	106	23.5	> 22	North	Pinta	Pinta	Night	Ayora	Observer	Sep
1.029433423	0.079090242	0.25	2002	106	23.5	> 22	North	Pinta	Pinta	Day	Ayora	Observer	Sep
1.460746708	0.108481247	0.083333333	2002	106	23.5	> 22	North	Pinta	Pinta	Night	Ayora	Observer	Sep
1.029433423	0.079090242	0.825	2002	106	23.5	> 22	North	Pinta	Pinta	Day	Ayora	Observer	Sep
1.916570076	0.144374066	1.8	2002	92.8	23.5	> 22	North	Pinta	Pinta	Night	Ayora	Landing	Sep
1.916570076	0.144374066	2.95	2002	92.8	23.5	> 22	North	Pinta	Pinta	Night	Ayora	Landing	Sep
1.916570076	0.144374066	0.675	2002	92.8	23.5	> 22	North	Pinta	Pinta	Night	Ayora	Landing	Sep
1.916570076	0.144374066	1.825	2002	92.8	23.5	> 22	North	Pinta	Pinta	Night	Ayora	Landing	Sep
1.35066626	0.102749193	5.571428571	2002	92.8	23.5	> 22	North	Pinta	Pinta	Day	Ayora	Landing	Sep
1.3437112	0.107061209	2.418333333	2002	133	23.5	> 22	North	Pinta	Pinta	Night	Baquerizo	Observer	Sep
1.316340816	0.10596694	2.266666667	2002	136	23.5	> 22	North	Pinta	Pinta	Night	Baquerizo	Observer	Sep
1.360541592	0.107666052	1.165714286	2002	131	23.5	> 22	North	Pinta	Pinta	Night	Baquerizo	Observer	Sep
1.3437112	0.107061209	3.9675	2002	133	23.5	> 22	North	Pinta	Pinta	Night	Baquerizo	Observer	Sep
1.360541592	0.107666052	1.473333333	2002	131	23.5	> 22	North	Pinta	Pinta	Night	Baquerizo	Observer	Sep
1.316340816	0.10596694	0.85	2002	136	23.5	> 22	North	Pinta	Pinta	Night	Baquerizo	Observer	Sep
1.360541592	0.107666052	1.814	2002	131	23.5	> 22	North	Pinta	Pinta	Night	Baquerizo	Observer	Sep
1.3437112	0.107061209	1.74	2002	133	23.5	> 22	North	Pinta	Pinta	Night	Baquerizo	Observer	Sep
1.316340816	0.10596694	3.264	2002	136	23.5	> 22	North	Pinta	Pinta	Night	Baquerizo	Observer	Sep
1.316340816	0.10596694	0.906666667	2002	136	23.5	> 22	North	Pinta	Pinta	Night	Baquerizo	Observer	Sep
1.3437112	0.107061209	0.2825	2002	133	23.5	> 22	North	Pinta	Pinta	Night	Baquerizo	Observer	Sep
1.360541592	0.107666052	1.878571429	2002	131	23.5	> 22	North	Pinta	Pinta	Night	Baquerizo	Observer	Sep
1.360541592	0.107666052	1.7	2002	131	23.5	> 22	North	Pinta	Pinta	Night	Baquerizo	Observer	Sep
1.316340816	0.10596694	1.587142857	2002	136	23.5	> 22	North	Pinta	Pinta	Night	Baquerizo	Observer	Sep
1.3437112	0.107061209	0.270336538	2002	133	23.5	> 22	North	Pinta	Pinta	Night	Baquerizo	Observer	Sep
1.316340816	0.10596694	0.263	2002	136	23.5	> 22	North	Pinta	Pinta	Night	Baquerizo	Observer	Sep
1.360541592	0.107666052	0.205678571	2002	131	23.5	> 22	North	Pinta	Pinta	Night	Baquerizo	Observer	Sep
2.17528445	0.13511667	2	2002	102	22.2	> 22	Centre-South	San Cristobal N y O	San Cristobal	Night	Ayora	Landing	Sep
1.626811834	0.0546618	2.26875	2002	22	22.2	> 22	Centre-South	San Cristobal N y O	San Cristobal	Night	Baquerizo	Landing	Sep
1.626811834	0.0546618	1.41875	2002	22	22.2	> 22	Centre-South	San Cristobal N y O	San Cristobal	Night	Baquerizo	Landing	Sep
1.583220535	0.052033944	0.58625	2002	19.8	22.2	> 22	Centre-South	San Cristobal N y O	San Cristobal	Night	Baquerizo	Landing	Sep
1.260039651	0.041704077	0.2825	2002	7.46	22.2	> 22	Centre-South	San Cristobal N y O	San Cristobal	Night	Baquerizo	Landing	Sep
0.994398356	0.033633636	0.362	2002	12.8	22.2	> 22	Centre-South	San Cristobal N y O	San Cristobal	Day	Baquerizo	Landing	Sep
1.260039651	0.041704077	0.7125	2002	7.46	22.2	> 22	Centre-South	San Cristobal N y O	San Cristobal	Night	Baquerizo	Landing	Sep
1.626811834	0.0546618	1.007222222	2002	22	22.2	> 22	Centre-South	San Cristobal N y O	San Cristobal	Night	Baquerizo	Landing	Sep
0.994398356	0.033633636	0.70952381	2002	12.8	22.2	> 22	Centre-South	San Cristobal N y O	San Cristobal	Day	Baquerizo	Landing	Sep
1.411032607	0.044415933	1.36	2002	12.8	22.2	> 22	Centre-South	San Cristobal N y O	San Cristobal	Night	Baquerizo	Landing	Sep
1.260039651	0.041704077	0.85	2002	7.46	22.2	> 22	Centre-South	San Cristobal N y O	San Cristobal	Night	Baquerizo	Landing	Sep
1.064781748	0.041417599	0.26	2002	12.8	22.2	> 22	Centre-South	San Cristobal N y O	San Cristobal	Night	Baquerizo	Observer	Sep
2.026349845	0.062906435	0.544	2002	17.4	20.9	< = 22	Centre-South	San Cristobal S y E	San Cristobal	Night	Baquerizo	Landing	Sep
1.619856562	0.053372296	1.268	2002	6.1	20.9	< = 22	Centre-South	San Cristobal S y E	San Cristobal	Night	Baquerizo	Landing	Sep
2.243276451	0.076733143	0.724	2002	26	20.9	< = 22	Centre-South	San Cristobal S y E	San Cristobal	Night	Baquerizo	Landing	Sep
1.745329941	0.053693831	0.595238095	2002	9.5	20.9	< = 22	Centre-South	San Cristobal S y E	San Cristobal	Night	Baquerizo	Landing	Sep
1.595426385	0.053684783	3.725	2002	5.41	20.9	< = 22	Centre-South	San Cristobal S y E	San Cristobal	Night	Baquerizo	Landing	Sep
1.809621989	0.054899672	1.738333333	2002	11.2	20.9	< = 22	Centre-South	San Cristobal S y E	San Cristobal	Night	Baquerizo	Landing	Sep
2.247201046	0.077059369	1.616666667	2002	26.2	20.9	< = 22	Centre-South	San Cristobal S y E	San Cristobal	Night	Baquerizo	Landing	Sep
1.619856562	0.053372296	0.513333333	2002	6.1	20.9	< = 22	Centre-South	San Cristobal S y E	San Cristobal	Night	Baquerizo	Landing	Sep
1.809621989	0.054899672	2.045	2002	11.2	20.9	< = 22	Centre-South	San Cristobal S y E	San Cristobal	Night	Baquerizo	Landing	Sep
1.211001899	0.053792683	0.418333333	2002	27.8	20.9	< = 22	Centre-South	San Cristobal S y E	San Cristobal	Day	Baquerizo	Observer	Sep
1.693295864	0.071325553	2.25	2002	36.9	20.9	< = 22	Centre-South	San Cristobal S y E	San Cristobal	Day	Baquerizo	Landing	Sep
2.277182972	0.079691898	0.462	2002	27.8	20.9	< = 22	Centre-South	San Cristobal S y E	San Cristobal	Night	Baquerizo	Landing	Sep
1.809621989	0.054899672	2.842	2002	11.2	20.9	< = 22	Centre-South	San Cristobal S y E	San Cristobal	Night	Baquerizo	Landing	Sep
1.745329941	0.053693831	2.015555556	2002	9.5	20.9	< = 22	Centre-South	San Cristobal S y E	San Cristobal	Night	Baquerizo	Landing	Sep
1.809621989	0.054899672	0.376666667	2002	11.2	20.9	< = 22	Centre-South	San Cristobal S y E	San Cristobal	Night	Baquerizo	Landing	Sep
0.962353791	0.040683226	2.36	2002	11.2	20.9	< = 22	Centre-South	San Cristobal S y E	San Cristobal	Day	Baquerizo	Observer	Sep
1.964575196	0.060059779	3.023333333	2002	15.5	20.9	< = 22	Centre-South	San Cristobal S y E	San Cristobal	Night	Baquerizo	Landing	Sep
2.026349845	0.062906435	0.51	2002	17.4	20.9	< = 22	Centre-South	San Cristobal S y E	San Cristobal	Night	Baquerizo	Landing	Sep
1.745329941	0.053693831	0.388571429	2002	9.5	20.9	< = 22	Centre-South	San Cristobal S y E	San Cristobal	Night	Baquerizo	Landing	Sep
2.243276451	0.076733143	3.023333333	2002	26	20.9	< = 22	Centre-South	San Cristobal S y E	San Cristobal	Night	Baquerizo	Landing	Sep
1.809621989	0.054899672	1.224	2002	11.2	20.9	< = 22	Centre-South	San Cristobal S y E	San Cristobal	Night	Baquerizo	Landing	Sep
1.745329941	0.053693831	2.125	2002	9.5	20.9	< = 22	Centre-South	San Cristobal S y E	San Cristobal	Night	Baquerizo	Landing	Sep
1.619856562	0.053372296	2.992	2002	6.1	20.9	< = 22	Centre-South	San Cristobal S y E	San Cristobal	Night	Baquerizo	Landing	Sep
1.595426385	0.053684783	2.04	2002	5.41	20.9	< = 22	Centre-South	San Cristobal S y E	San Cristobal	Night	Baquerizo	Landing	Sep
1.745329941	0.053693831	0.816	2002	9.5	20.9	< = 22	Centre-South	San Cristobal S y E	San Cristobal	Night	Baquerizo	Landing	Sep
1.595426385	0.053684783	1.06	2002	5.41	20.9	< = 22	Centre-South	San Cristobal S y E	San Cristobal	Night	Baquerizo	Landing	Sep
2.026349845	0.062906435	0.59	2002	17.4	20.9	< = 22	Centre-South	San Cristobal S y E	San Cristobal	Night	Baquerizo	Landing	Sep
1.809621989	0.054899672	1.13625	2002	11.2	20.9	< = 22	Centre-South	San Cristobal S y E	San Cristobal	Night	Baquerizo	Landing	Sep
1.809621989	0.054899672	0.308055556	2002	11.2	20.9	< = 22	Centre-South	San Cristobal S y E	San Cristobal	Night	Baquerizo	Landing	Sep
1.698384269	0.05322833	0.73	2002	8.25	20.9	< = 22	Centre-South	San Cristobal S y E	San Cristobal	Night	Baquerizo	Landing	Sep
1.809621989	0.054899672	2.645	2002	11.2	20.9	< = 22	Centre-South	San Cristobal S y E	San Cristobal	Night	Baquerizo	Landing	Sep
1.275296632	0.041211097	0.34	2002	11.2	20.9	< = 22	Centre-South	San Cristobal S y E	San Cristobal	Day	Baquerizo	Landing	Sep
1.809621989	0.054899672	0.869166667	2002	11.2	20.9	< = 22	Centre-South	San Cristobal S y E	San Cristobal	Night	Baquerizo	Landing	Sep
1.809621989	0.054899672	0.844444444	2002	11.2	20.9	< = 22	Centre-South	San Cristobal S y E	San Cristobal	Night	Baquerizo	Landing	Sep
1.698384269	0.05322833	1.536666667	2002	8.25	20.9	< = 22	Centre-South	San Cristobal S y E	San Cristobal	Night	Baquerizo	Landing	Sep
1.745329941	0.053693831	0.755833333	2002	9.5	20.9	< = 22	Centre-South	San Cristobal S y E	San Cristobal	Night	Baquerizo	Landing	Sep
1.809621989	0.054899672	1.410555556	2002	11.2	20.9	< = 22	Centre-South	San Cristobal S y E	San Cristobal	Night	Baquerizo	Landing	Sep
1.809621989	0.054899672	0.516388889	2002	11.2	20.9	< = 22	Centre-South	San Cristobal S y E	San Cristobal	Night	Baquerizo	Landing	Sep
1.964575196	0.060059779	1.3225	2002	15.5	20.9	< = 22	Centre-South	San Cristobal S y E	San Cristobal	Night	Baquerizo	Landing	Sep
2.026349845	0.062906435	0.833333333	2002	17.4	20.9	< = 22	Centre-South	San Cristobal S y E	San Cristobal	Night	Baquerizo	Landing	Sep
2.026349845	0.062906435	1.161875	2002	17.4	20.9	< = 22	Centre-South	San Cristobal S y E	San Cristobal	Night	Baquerizo	Landing	Sep
2.243276451	0.076733143	0.591944444	2002	26	20.9	< = 22	Centre-South	San Cristobal S y E	San Cristobal	Night	Baquerizo	Landing	Sep
1.60480133	0.060131159	0.627777778	2002	27.8	20.9	< = 22	Centre-South	San Cristobal S y E	San Cristobal	Day	Baquerizo	Landing	Sep
1.809621989	0.054899672	1.889166667	2002	11.2	20.9	< = 22	Centre-South	San Cristobal S y E	San Cristobal	Night	Baquerizo	Landing	Sep
1.809621989	0.054899672	2.75	2002	11.2	20.9	< = 22	Centre-South	San Cristobal S y E	San Cristobal	Night	Baquerizo	Landing	Sep
2.026349845	0.062906435	1.30375	2002	17.4	20.9	< = 22	Centre-South	San Cristobal S y E	San Cristobal	Night	Baquerizo	Landing	Sep
1.60480133	0.060131159	0.98	2002	27.8	20.9	< = 22	Centre-South	San Cristobal S y E	San Cristobal	Day	Baquerizo	Landing	Sep
1.809621989	0.054899672	4.535	2002	11.2	20.9	< = 22	Centre-South	San Cristobal S y E	San Cristobal	Night	Baquerizo	Landing	Sep
1.809621989	0.054899672	2.25	2002	11.2	20.9	< = 22	Centre-South	San Cristobal S y E	San Cristobal	Night	Baquerizo	Landing	Sep
2.277182972	0.079691898	0.227083333	2002	27.8	20.9	< = 22	Centre-South	San Cristobal S y E	San Cristobal	Night	Baquerizo	Landing	Sep
1.60480133	0.060131159	0.52875	2002	27.8	20.9	< = 22	Centre-South	San Cristobal S y E	San Cristobal	Day	Baquerizo	Landing	Sep
2.026349845	0.062906435	0.301666667	2002	17.4	20.9	< = 22	Centre-South	San Cristobal S y E	San Cristobal	Night	Baquerizo	Landing	Sep
1.275296632	0.041211097	1.36	2002	11.2	20.9	< = 22	Centre-South	San Cristobal S y E	San Cristobal	Day	Baquerizo	Landing	Sep
2.277182972	0.079691898	0.5325	2002	27.8	20.9	< = 22	Centre-South	San Cristobal S y E	San Cristobal	Night	Baquerizo	Landing	Sep
1.60480133	0.060131159	0.77	2002	27.8	20.9	< = 22	Centre-South	San Cristobal S y E	San Cristobal	Day	Baquerizo	Landing	Sep
1.275296632	0.041211097	1.075	2002	11.2	20.9	< = 22	Centre-South	San Cristobal S y E	San Cristobal	Day	Baquerizo	Landing	Sep
1.275296632	0.041211097	1.363333333	2002	11.2	20.9	< = 22	Centre-South	San Cristobal S y E	San Cristobal	Day	Baquerizo	Landing	Sep
1.595426385	0.053684783	1.775	2002	5.41	20.9	< = 22	Centre-South	San Cristobal S y E	San Cristobal	Night	Baquerizo	Landing	Sep
2.243276451	0.076733143	1.375	2002	26	20.9	< = 22	Centre-South	San Cristobal S y E	San Cristobal	Night	Baquerizo	Landing	Sep
2.277182972	0.079691898	0.755833333	2002	27.8	20.9	< = 22	Centre-South	San Cristobal S y E	San Cristobal	Night	Baquerizo	Landing	Sep
1.60480133	0.060131159	0.8875	2002	27.8	20.9	< = 22	Centre-South	San Cristobal S y E	San Cristobal	Day	Baquerizo	Landing	Sep
2.247201046	0.077059369	0.17	2002	26.2	20.9	< = 22	Centre-South	San Cristobal S y E	San Cristobal	Night	Baquerizo	Landing	Sep
2.277182972	0.079691898	0.444	2002	27.8	20.9	< = 22	Centre-South	San Cristobal S y E	San Cristobal	Night	Baquerizo	Landing	Sep
2.243276451	0.076733143	0.316	2002	26	20.9	< = 22	Centre-South	San Cristobal S y E	San Cristobal	Night	Baquerizo	Landing	Sep
1.054795418	0.035314477	0.5	2002	7.42	21.4	< = 22	Centre-South	Santa Cruz	Santa Cruz	Day	Ayora	Landing	Sep
1.194864536	0.045582268	0.066666667	2002	10	21.4	< = 22	Centre-South	Santa Cruz	Santa Cruz	Night	Ayora	Observer	Sep
1.209664409	0.039095349	0.766666667	2002	14	21.4	< = 22	Centre-South	Santa Cruz	Santa Cruz	Day	Ayora	Landing	Sep
1.075340122	0.047354288	0.604166667	2002	26.5	21.4	< = 22	Centre-South	Santa Cruz	Santa Cruz	Day	Ayora	Observer	Sep
1.445830669	0.054877554	0.644444444	2002	21.2	21.4	< = 22	Centre-South	Santa Cruz	Santa Cruz	Night	Ayora	Observer	Sep
1.018921628	0.043682825	0.922222222	2002	21.2	21.4	< = 22	Centre-South	Santa Cruz	Santa Cruz	Day	Ayora	Observer	Sep
1.104155839	0.035913959	2	2002	9.51	21.4	< = 22	Centre-South	Santa Cruz	Santa Cruz	Day	Ayora	Landing	Sep
1.967955706	0.064733469	2.304761905	2002	23.6	21.4	< = 22	Centre-South	Santa Cruz	Santa Cruz	Night	Ayora	Landing	Sep
1.566776415	0.047793091	1.7	2002	9.51	21.4	< = 22	Centre-South	Santa Cruz	Santa Cruz	Night	Ayora	Landing	Sep
1.566776415	0.047793091	0.516666667	2002	9.51	21.4	< = 22	Centre-South	Santa Cruz	Santa Cruz	Night	Ayora	Landing	Sep
1.209664409	0.039095349	0.3	2002	14	21.4	< = 22	Centre-South	Santa Cruz	Santa Cruz	Day	Ayora	Landing	Sep
1.054795418	0.035314477	1.5	2002	7.42	21.4	< = 22	Centre-South	Santa Cruz	Santa Cruz	Day	Ayora	Landing	Sep
1.735470961	0.052259906	3.6	2002	14.6	21.4	< = 22	Centre-South	Santa Cruz	Santa Cruz	Night	Ayora	Landing	Sep
1.967955706	0.064733469	2.36	2002	23.6	21.4	< = 22	Centre-South	Santa Cruz	Santa Cruz	Night	Ayora	Landing	Sep
1.054795418	0.035314477	1.125	2002	7.42	21.4	< = 22	Centre-South	Santa Cruz	Santa Cruz	Day	Ayora	Landing	Sep
1.1469618	0.036925984	0.175	2002	11.3	21.4	< = 22	Centre-South	Santa Cruz	Santa Cruz	Day	Ayora	Landing	Sep
1.1469618	0.036925984	0.175	2002	11.3	21.4	< = 22	Centre-South	Santa Cruz	Santa Cruz	Day	Ayora	Landing	Sep
1.62751727	0.0489087	1.72	2002	11.3	21.4	< = 22	Centre-South	Santa Cruz	Santa Cruz	Night	Ayora	Landing	Sep
1.1469618	0.036925984	0.038888889	2002	11.3	21.4	< = 22	Centre-South	Santa Cruz	Santa Cruz	Day	Ayora	Landing	Sep
1.566776415	0.047793091	2.75	2002	9.51	21.4	< = 22	Centre-South	Santa Cruz	Santa Cruz	Night	Ayora	Landing	Sep
1.496734904	0.047340991	0.9	2002	7.42	21.4	< = 22	Centre-South	Santa Cruz	Santa Cruz	Night	Ayora	Landing	Sep
1.104155839	0.035913959	0.575	2002	9.51	21.4	< = 22	Centre-South	Santa Cruz	Santa Cruz	Day	Ayora	Landing	Sep
1.350259471	0.046566857	3.6	2002	21.2	21.4	< = 22	Centre-South	Santa Cruz	Santa Cruz	Day	Ayora	Landing	Sep
1.209664409	0.039095349	0.72	2002	14	21.4	< = 22	Centre-South	Santa Cruz	Santa Cruz	Day	Ayora	Landing	Sep
1.1469618	0.036925984	0.2	2002	11.3	21.4	< = 22	Centre-South	Santa Cruz	Santa Cruz	Day	Ayora	Landing	Sep
1.915992851	0.061279632	3	2002	21.2	21.4	< = 22	Centre-South	Santa Cruz	Santa Cruz	Night	Ayora	Landing	Sep
1.013779702	0.035376118	0.46	2002	5.62	21.4	< = 22	Centre-South	Santa Cruz	Santa Cruz	Day	Ayora	Landing	Sep
1.735470961	0.052259906	1.2	2002	14.6	21.4	< = 22	Centre-South	Santa Cruz	Santa Cruz	Night	Ayora	Landing	Sep
1.1469618	0.036925984	0.45	2002	11.3	21.4	< = 22	Centre-South	Santa Cruz	Santa Cruz	Day	Ayora	Landing	Sep
1.716491095	0.051554718	0.75	2002	14	21.4	< = 22	Centre-South	Santa Cruz	Santa Cruz	Night	Ayora	Landing	Sep
1.716491095	0.051554718	3	2002	14	21.4	< = 22	Centre-South	Santa Cruz	Santa Cruz	Night	Ayora	Landing	Sep
1.735470961	0.052259906	2.5625	2002	14.6	21.4	< = 22	Centre-South	Santa Cruz	Santa Cruz	Night	Ayora	Landing	Sep
1.684134596	0.050463809	0.638461538	2002	13	21.4	< = 22	Centre-South	Santa Cruz	Santa Cruz	Night	Ayora	Landing	Sep
1.104155839	0.035913959	1.833333333	2002	9.51	21.4	< = 22	Centre-South	Santa Cruz	Santa Cruz	Day	Ayora	Landing	Sep
1.915992851	0.061279632	0.223404255	2002	21.2	21.4	< = 22	Centre-South	Santa Cruz	Santa Cruz	Night	Ayora	Landing	Sep
1.350259471	0.046566857	1	2002	21.2	21.4	< = 22	Centre-South	Santa Cruz	Santa Cruz	Day	Ayora	Landing	Sep
1.716491095	0.051554718	0.3	2002	14	21.4	< = 22	Centre-South	Santa Cruz	Santa Cruz	Night	Ayora	Landing	Sep
1.62751727	0.0489087	1.25	2002	11.3	21.4	< = 22	Centre-South	Santa Cruz	Santa Cruz	Night	Ayora	Landing	Sep
1.566776415	0.047793091	0.9	2002	9.51	21.4	< = 22	Centre-South	Santa Cruz	Santa Cruz	Night	Ayora	Landing	Sep
1.915992851	0.061279632	1.283333333	2002	21.2	21.4	< = 22	Centre-South	Santa Cruz	Santa Cruz	Night	Ayora	Landing	Sep
1.104155839	0.035913959	0.45	2002	9.51	21.4	< = 22	Centre-South	Santa Cruz	Santa Cruz	Day	Ayora	Landing	Sep
1.223040107	0.039653925	0.1	2002	14.6	21.4	< = 22	Centre-South	Santa Cruz	Santa Cruz	Day	Ayora	Landing	Sep
1.915992851	0.061279632	1.583333333	2002	21.2	21.4	< = 22	Centre-South	Santa Cruz	Santa Cruz	Night	Ayora	Landing	Sep
1.179913443	0.037971316	0.4	2002	12.7	21.4	< = 22	Centre-South	Santa Cruz	Santa Cruz	Day	Ayora	Landing	Sep
1.013779702	0.035376118	0.175	2002	5.62	21.4	< = 22	Centre-South	Santa Cruz	Santa Cruz	Day	Ayora	Landing	Sep
1.915992851	0.061279632	2.9	2002	21.2	21.4	< = 22	Centre-South	Santa Cruz	Santa Cruz	Night	Ayora	Landing	Sep
1.209664409	0.039095349	1.733333333	2002	14	21.4	< = 22	Centre-South	Santa Cruz	Santa Cruz	Day	Ayora	Landing	Sep
1.1469618	0.036925984	0.06	2002	11.3	21.4	< = 22	Centre-South	Santa Cruz	Santa Cruz	Day	Ayora	Landing	Sep
2.022082885	0.06892772	2.85	2002	26.5	21.4	< = 22	Centre-South	Santa Cruz	Santa Cruz	Night	Ayora	Landing	Sep
1.496734904	0.047340991	0.36	2002	7.42	21.4	< = 22	Centre-South	Santa Cruz	Santa Cruz	Night	Ayora	Landing	Sep
1.186861782	0.038218981	0.46	2002	13	21.4	< = 22	Centre-South	Santa Cruz	Santa Cruz	Day	Ayora	Landing	Sep
1.104155839	0.035913959	1.166666667	2002	9.51	21.4	< = 22	Centre-South	Santa Cruz	Santa Cruz	Day	Ayora	Landing	Sep
2.059511436	0.072327648	4.244444444	2002	28.8	21.4	< = 22	Centre-South	Santa Cruz	Santa Cruz	Night	Ayora	Landing	Sep
1.104155839	0.035913959	0.65	2002	9.51	21.4	< = 22	Centre-South	Santa Cruz	Santa Cruz	Day	Ayora	Landing	Sep
1.62751727	0.0489087	1.5	2002	11.3	21.4	< = 22	Centre-South	Santa Cruz	Santa Cruz	Night	Ayora	Landing	Sep
1.62751727	0.0489087	1.333333333	2002	11.3	21.4	< = 22	Centre-South	Santa Cruz	Santa Cruz	Night	Ayora	Landing	Sep
1.684134596	0.050463809	0.642857143	2002	13	21.4	< = 22	Centre-South	Santa Cruz	Santa Cruz	Night	Ayora	Landing	Sep
1.716491095	0.051554718	1.65	2002	14	21.4	< = 22	Centre-South	Santa Cruz	Santa Cruz	Night	Ayora	Landing	Sep
1.716491095	0.051554718	2.025	2002	14	21.4	< = 22	Centre-South	Santa Cruz	Santa Cruz	Night	Ayora	Landing	Sep
1.209664409	0.039095349	0.45	2002	14	21.4	< = 22	Centre-South	Santa Cruz	Santa Cruz	Day	Ayora	Landing	Sep
1.716491095	0.051554718	1.7	2002	14	21.4	< = 22	Centre-South	Santa Cruz	Santa Cruz	Night	Ayora	Landing	Sep
1.915992851	0.061279632	1.5	2002	21.2	21.4	< = 22	Centre-South	Santa Cruz	Santa Cruz	Night	Ayora	Landing	Sep
1.566776415	0.047793091	1.625	2002	9.51	21.4	< = 22	Centre-South	Santa Cruz	Santa Cruz	Night	Ayora	Landing	Sep
1.054795418	0.035314477	0.6	2002	7.42	21.4	< = 22	Centre-South	Santa Cruz	Santa Cruz	Day	Ayora	Landing	Sep
1.209664409	0.039095349	0.2	2002	14	21.4	< = 22	Centre-South	Santa Cruz	Santa Cruz	Day	Ayora	Landing	Sep
1.054795418	0.035314477	0.433333333	2002	7.42	21.4	< = 22	Centre-South	Santa Cruz	Santa Cruz	Day	Ayora	Landing	Sep
1.054795418	0.035314477	0.258333333	2002	7.42	21.4	< = 22	Centre-South	Santa Cruz	Santa Cruz	Day	Ayora	Landing	Sep
1.967955706	0.064733469	0.666666667	2002	23.6	21.4	< = 22	Centre-South	Santa Cruz	Santa Cruz	Night	Ayora	Landing	Sep
1.566776415	0.047793091	1.475	2002	9.51	21.4	< = 22	Centre-South	Santa Cruz	Santa Cruz	Night	Ayora	Landing	Sep
1.735470961	0.052259906	0.9	2002	14.6	21.4	< = 22	Centre-South	Santa Cruz	Santa Cruz	Night	Ayora	Landing	Sep
1.716491095	0.051554718	1.191666667	2002	14	21.4	< = 22	Centre-South	Santa Cruz	Santa Cruz	Night	Ayora	Landing	Sep
1.684134596	0.050463809	1.3	2002	13	21.4	< = 22	Centre-South	Santa Cruz	Santa Cruz	Night	Ayora	Landing	Sep
1.710087689	0.051327618	1.575	2002	13.8	21.4	< = 22	Centre-South	Santa Cruz	Santa Cruz	Night	Ayora	Landing	Sep
1.400726307	0.050236185	3	2002	24.6	21.4	< = 22	Centre-South	Santa Cruz	Santa Cruz	Day	Ayora	Landing	Sep
1.054795418	0.035314477	0.4	2002	7.42	21.4	< = 22	Centre-South	Santa Cruz	Santa Cruz	Day	Ayora	Landing	Sep
1.209664409	0.039095349	2.8375	2002	14	21.4	< = 22	Centre-South	Santa Cruz	Santa Cruz	Day	Ayora	Landing	Sep
1.735470961	0.052259906	1.9875	2002	14.6	21.4	< = 22	Centre-South	Santa Cruz	Santa Cruz	Night	Ayora	Landing	Sep
1.684134596	0.050463809	1.5	2002	13	21.4	< = 22	Centre-South	Santa Cruz	Santa Cruz	Night	Ayora	Landing	Sep
1.62751727	0.0489087	1.357142857	2002	11.3	21.4	< = 22	Centre-South	Santa Cruz	Santa Cruz	Night	Ayora	Landing	Sep
1.735470961	0.052259906	3.25	2002	14.6	21.4	< = 22	Centre-South	Santa Cruz	Santa Cruz	Night	Ayora	Landing	Sep
1.566776415	0.047793091	1.8	2002	9.51	21.4	< = 22	Centre-South	Santa Cruz	Santa Cruz	Night	Ayora	Landing	Sep
1.735470961	0.052259906	0.4	2002	14.6	21.4	< = 22	Centre-South	Santa Cruz	Santa Cruz	Night	Ayora	Landing	Sep
1.054795418	0.035314477	0.22	2002	7.42	21.4	< = 22	Centre-South	Santa Cruz	Santa Cruz	Day	Ayora	Landing	Sep
1.350259471	0.046566857	1.833333333	2002	21.2	21.4	< = 22	Centre-South	Santa Cruz	Santa Cruz	Day	Ayora	Landing	Sep
1.735470961	0.052259906	3	2002	14.6	21.4	< = 22	Centre-South	Santa Cruz	Santa Cruz	Night	Ayora	Landing	Sep
1.054795418	0.035314477	2.2	2002	7.42	21.4	< = 22	Centre-South	Santa Cruz	Santa Cruz	Day	Ayora	Landing	Sep
2.177559239	0.088412489	1.25	2002	39.5	21.4	< = 22	Centre-South	Santa Cruz	Santa Cruz	Night	Ayora	Landing	Sep
1.209664409	0.039095349	5.175	2002	14	21.4	< = 22	Centre-South	Santa Cruz	Santa Cruz	Day	Ayora	Landing	Sep
1.566776415	0.047793091	1.966666667	2002	9.51	21.4	< = 22	Centre-South	Santa Cruz	Santa Cruz	Night	Ayora	Landing	Sep
1.566776415	0.047793091	0.75	2002	9.51	21.4	< = 22	Centre-South	Santa Cruz	Santa Cruz	Night	Ayora	Landing	Sep
1.566776415	0.047793091	0.9	2002	9.51	21.4	< = 22	Centre-South	Santa Cruz	Santa Cruz	Night	Ayora	Landing	Sep
1.987604344	0.066174442	1.1625	2002	24.6	21.4	< = 22	Centre-South	Santa Cruz	Santa Cruz	Night	Ayora	Landing	Sep
1.684134596	0.050463809	0.75	2002	13	21.4	< = 22	Centre-South	Santa Cruz	Santa Cruz	Night	Ayora	Landing	Sep
1.1469618	0.036925984	1.733333333	2002	11.3	21.4	< = 22	Centre-South	Santa Cruz	Santa Cruz	Day	Ayora	Landing	Sep
1.684134596	0.050463809	4.085714286	2002	13	21.4	< = 22	Centre-South	Santa Cruz	Santa Cruz	Night	Ayora	Landing	Sep
1.566776415	0.047793091	1.3	2002	9.51	21.4	< = 22	Centre-South	Santa Cruz	Santa Cruz	Night	Ayora	Landing	Sep
1.915992851	0.061279632	2.375	2002	21.2	21.4	< = 22	Centre-South	Santa Cruz	Santa Cruz	Night	Ayora	Landing	Sep
1.735470961	0.052259906	1.3	2002	14.6	21.4	< = 22	Centre-South	Santa Cruz	Santa Cruz	Night	Ayora	Landing	Sep
1.735470961	0.052259906	4.6	2002	14.6	21.4	< = 22	Centre-South	Santa Cruz	Santa Cruz	Night	Ayora	Landing	Sep
1.818653186	0.055898978	1.72	2002	17.4	21.4	< = 22	Centre-South	Santa Cruz	Santa Cruz	Night	Ayora	Landing	Sep
1.915992851	0.061279632	1.616666667	2002	21.2	21.4	< = 22	Centre-South	Santa Cruz	Santa Cruz	Night	Ayora	Landing	Sep
1.716491095	0.051554718	0.85	2002	14	21.4	< = 22	Centre-South	Santa Cruz	Santa Cruz	Night	Ayora	Landing	Sep
1.915992851	0.061279632	0.716666667	2002	21.2	21.4	< = 22	Centre-South	Santa Cruz	Santa Cruz	Night	Ayora	Landing	Sep
1.967955706	0.064733469	0.573333333	2002	23.6	21.4	< = 22	Centre-South	Santa Cruz	Santa Cruz	Night	Ayora	Landing	Sep
1.62751727	0.0489087	2.6	2002	11.3	21.4	< = 22	Centre-South	Santa Cruz	Santa Cruz	Night	Ayora	Landing	Sep
1.054795418	0.035314477	0.166666667	2002	7.42	21.4	< = 22	Centre-South	Santa Cruz	Santa Cruz	Day	Ayora	Landing	Sep
1.223040107	0.039653925	0.833333333	2002	14.6	21.4	< = 22	Centre-South	Santa Cruz	Santa Cruz	Day	Ayora	Landing	Sep
1.054795418	0.035314477	1.2	2002	7.42	21.4	< = 22	Centre-South	Santa Cruz	Santa Cruz	Day	Ayora	Landing	Sep
0.912826945	0.03838739	0.8	2002	14	21.4	< = 22	Centre-South	Santa Cruz	Santa Cruz	Day	Ayora	Observer	Sep
1.735470961	0.052259906	1.72	2002	14.6	21.4	< = 22	Centre-South	Santa Cruz	Santa Cruz	Night	Ayora	Landing	Sep
1.735470961	0.052259906	2.25	2002	14.6	21.4	< = 22	Centre-South	Santa Cruz	Santa Cruz	Night	Ayora	Landing	Sep
1.054795418	0.035314477	0.9	2002	7.42	21.4	< = 22	Centre-South	Santa Cruz	Santa Cruz	Day	Ayora	Landing	Sep
1.716491095	0.051554718	5.625	2002	14	21.4	< = 22	Centre-South	Santa Cruz	Santa Cruz	Night	Ayora	Landing	Sep
1.915992851	0.061279632	0.675	2002	21.2	21.4	< = 22	Centre-South	Santa Cruz	Santa Cruz	Night	Ayora	Landing	Sep
1.054795418	0.035314477	0.05	2002	7.42	21.4	< = 22	Centre-South	Santa Cruz	Santa Cruz	Day	Ayora	Landing	Sep
1.987604344	0.066174442	1	2002	24.6	21.4	< = 22	Centre-South	Santa Cruz	Santa Cruz	Night	Ayora	Landing	Sep
1.779793832	0.053619083	1.25	2002	14.8	21.3	< = 22	Centre-South	Santa Fe	Santa Fe	Night	Ayora	Landing	Sep
1.779793832	0.053619083	1.058333333	2002	14.8	21.3	< = 22	Centre-South	Santa Fe	Santa Fe	Night	Ayora	Landing	Sep
1.861272558	0.057236555	1.5	2002	17.5	21.3	< = 22	Centre-South	Santa Fe	Santa Fe	Night	Ayora	Landing	Sep
1.331336415	0.044551672	0.55	2002	18.5	21.3	< = 22	Centre-South	Santa Fe	Santa Fe	Day	Ayora	Landing	Sep
1.331336415	0.044551672	0.666666667	2002	18.5	21.3	< = 22	Centre-South	Santa Fe	Santa Fe	Day	Ayora	Landing	Sep
1.779793832	0.053619083	1.6	2002	14.8	21.3	< = 22	Centre-South	Santa Fe	Santa Fe	Night	Ayora	Landing	Sep
2.119777101	0.075450503	1.795	2002	29.8	21.3	< = 22	Centre-South	Santa Fe	Santa Fe	Night	Baquerizo	Landing	Sep
1.599608653	0.063834996	1.96	2002	29.8	21.3	< = 22	Centre-South	Santa Fe	Santa Fe	Night	Baquerizo	Observer	Sep
1.604028331	0.064203282	0.819444444	2002	30.2	21.3	< = 22	Centre-South	Santa Fe	Santa Fe	Night	Baquerizo	Observer	Sep
1.614624015	0.065125302	2.8375	2002	31.2	21.3	< = 22	Centre-South	Santa Fe	Santa Fe	Night	Baquerizo	Observer	Sep
1.604028331	0.064203282	0.641666667	2002	30.2	21.3	< = 22	Centre-South	Santa Fe	Santa Fe	Night	Baquerizo	Observer	Sep
1.614624015	0.065125302	0.9	2002	31.2	21.3	< = 22	Centre-South	Santa Fe	Santa Fe	Night	Baquerizo	Observer	Sep
1.604028331	0.064203282	1.08	2002	30.2	21.3	< = 22	Centre-South	Santa Fe	Santa Fe	Night	Baquerizo	Observer	Sep
0.936201183	0.047075868	2.2	2002	40.6	22.4	> 22	Centre-South	Santiago	Santiago	Day	Ayora	Observer	Sep
0.963127591	0.05143225	2.166666667	2002	51.3	22.4	> 22	Centre-South	Santiago	Santiago	Day	Ayora	Observer	Sep
0.963127591	0.05143225	0.8	2002	51.3	22.4	> 22	Centre-South	Santiago	Santiago	Day	Ayora	Observer	Sep
1.366659977	0.066046962	0.75	2002	51.3	22.4	> 22	Centre-South	Santiago	Santiago	Night	Ayora	Observer	Sep
1.271950276	0.062959534	1.935	2002	49.9	22.4	> 22	Centre-South	Santiago	Santiago	Day	Ayora	Landing	Sep
1.760444301	0.074950349	3.708333333	2002	40.6	22.4	> 22	Centre-South	Santiago	Santiago	Night	Ayora	Landing	Sep
1.276322061	0.063782856	0.416666667	2002	51.3	22.4	> 22	Centre-South	Santiago	Santiago	Day	Ayora	Landing	Sep
1.259079141	0.06028428	0.56	2002	45.8	22.4	> 22	Centre-South	Santiago	Santiago	Day	Ayora	Landing	Sep
0.963127591	0.05143225	0.1	2002	51.3	22.4	> 22	Centre-South	Santiago	Santiago	Day	Ayora	Observer	Sep
1.328451909	0.060118829	1.333333333	2002	40.6	22.4	> 22	Centre-South	Santiago	Santiago	Night	Ayora	Observer	Sep
1.366659977	0.066046962	0.25	2002	51.3	22.4	> 22	Centre-South	Santiago	Santiago	Night	Ayora	Observer	Sep
1.856022289	0.091292304	2.7	2002	60.4	22.4	> 22	Centre-South	Santiago	Santiago	Night	Ayora	Landing	Sep
1.854905077	0.091165015	3.8	2002	60.2	22.4	> 22	Centre-South	Santiago	Santiago	Night	Ayora	Landing	Sep
1.848342488	0.090406535	2.75	2002	59	22.4	> 22	Centre-South	Santiago	Santiago	Night	Ayora	Landing	Sep
1.856022289	0.091292304	0.75	2002	60.4	22.4	> 22	Centre-South	Santiago	Santiago	Night	Ayora	Landing	Sep
1.856022289	0.091292304	1.433333333	2002	60.4	22.4	> 22	Centre-South	Santiago	Santiago	Night	Ayora	Landing	Sep
1.811077052	0.085180596	0.575	2002	51.3	22.4	> 22	Centre-South	Santiago	Santiago	Night	Ayora	Landing	Sep
1.811077052	0.085180596	0.82	2002	51.3	22.4	> 22	Centre-South	Santiago	Santiago	Night	Ayora	Landing	Sep
1.854905077	0.091165015	1.0125	2002	60.2	22.4	> 22	Centre-South	Santiago	Santiago	Night	Ayora	Landing	Sep
1.856022289	0.091292304	0.6875	2002	60.4	22.4	> 22	Centre-South	Santiago	Santiago	Night	Ayora	Landing	Sep
1.811077052	0.085180596	1.375	2002	51.3	22.4	> 22	Centre-South	Santiago	Santiago	Night	Ayora	Landing	Sep
1.854905077	0.091165015	3.5	2002	60.2	22.4	> 22	Centre-South	Santiago	Santiago	Night	Ayora	Landing	Sep
1.856022289	0.091292304	1.1875	2002	60.4	22.4	> 22	Centre-South	Santiago	Santiago	Night	Ayora	Landing	Sep
1.572509089	0.093420947	2.397142857	2002	103	22.4	> 22	Centre-South	Santiago	Santiago	Night	Baquerizo	Observer	Sep
1.572509089	0.093420947	0.7925	2002	103	22.4	> 22	Centre-South	Santiago	Santiago	Night	Baquerizo	Observer	Sep
1.51360234	0.080344457	1.451	2002	82.3	22.4	> 22	Centre-South	Santiago	Santiago	Night	Baquerizo	Observer	Sep
1.572509089	0.093420947	1.586666667	2002	103	22.4	> 22	Centre-South	Santiago	Santiago	Night	Baquerizo	Observer	Sep
1.51360234	0.080344457	1.904	2002	82.3	22.4	> 22	Centre-South	Santiago	Santiago	Night	Baquerizo	Observer	Sep
1.572509089	0.093420947	1.511666667	2002	103	22.4	> 22	Centre-South	Santiago	Santiago	Night	Baquerizo	Observer	Sep
1.51360234	0.080344457	2.645	2002	82.3	22.4	> 22	Centre-South	Santiago	Santiago	Night	Baquerizo	Observer	Sep
1.572509089	0.093420947	1.135	2002	103	22.4	> 22	Centre-South	Santiago	Santiago	Night	Baquerizo	Observer	Sep
1.572509089	0.093420947	1.133333333	2002	103	22.4	> 22	Centre-South	Santiago	Santiago	Night	Baquerizo	Observer	Sep
1.51360234	0.080344457	5.665	2002	82.3	22.4	> 22	Centre-South	Santiago	Santiago	Night	Baquerizo	Observer	Sep
1.572509089	0.093420947	1.327857143	2002	103	22.4	> 22	Centre-South	Santiago	Santiago	Night	Baquerizo	Observer	Sep
1.572509089	0.093420947	2.154166667	2002	103	22.4	> 22	Centre-South	Santiago	Santiago	Night	Baquerizo	Observer	Sep
1.51360234	0.080344457	0.317070313	2002	82.3	22.4	> 22	Centre-South	Santiago	Santiago	Night	Baquerizo	Observer	Sep
1.572509089	0.093420947	0.152743056	2002	103	22.4	> 22	Centre-South	Santiago	Santiago	Night	Baquerizo	Observer	Sep
1.419191243	0.04698348	2.38625	2002	22	22.1	> 22	Centre-South	San Cristobal N y O	San Cristobal	Day	Baquerizo	Landing	Oct
1.318077206	0.046177691	1.056666667	2002	12.8	22.1	> 22	Centre-South	San Cristobal N y O	San Cristobal	Night	Baquerizo	Observer	Oct
1.419191243	0.04698348	0.435	2002	22	22.1	> 22	Centre-South	San Cristobal N y O	San Cristobal	Day	Baquerizo	Landing	Oct
1.419191243	0.04698348	0.101	2002	22	22.1	> 22	Centre-South	San Cristobal N y O	San Cristobal	Day	Baquerizo	Landing	Oct
1.959844732	0.056682365	0.753333333	2002	19.8	22.1	> 22	Centre-South	San Cristobal N y O	San Cristobal	Night	Baquerizo	Landing	Oct
1.218152199	0.044723971	0.4525	2002	26.2	23	> 22	Centre-South	San Cristobal S y E	San Cristobal	Day	Baquerizo	Landing	Oct
1.23440466	0.046282973	0.22625	2002	27.8	23	> 22	Centre-South	San Cristobal S y E	San Cristobal	Day	Baquerizo	Landing	Oct
1.227193503	0.039273259	0.36	2002	5.41	23	> 22	Centre-South	San Cristobal S y E	San Cristobal	Night	Baquerizo	Landing	Oct
1.391951623	0.039996299	0.614285714	2002	11.2	23	> 22	Centre-South	San Cristobal S y E	San Cristobal	Night	Baquerizo	Landing	Oct
1.30638816	0.038768813	0.94	2002	8.25	23	> 22	Centre-South	San Cristobal S y E	San Cristobal	Night	Baquerizo	Landing	Oct
1.391951623	0.039996299	0.417916667	2002	11.2	23	> 22	Centre-South	San Cristobal S y E	San Cristobal	Night	Baquerizo	Landing	Oct
1.098434216	0.036200507	0.425	2002	17.4	23	> 22	Centre-South	San Cristobal S y E	San Cristobal	Day	Baquerizo	Landing	Oct
1.558657539	0.046324762	0.366666667	2002	17.4	23	> 22	Centre-South	San Cristobal S y E	San Cristobal	Night	Baquerizo	Landing	Oct
1.725516333	0.057475414	3.76	2002	26	23	> 22	Centre-South	San Cristobal S y E	San Cristobal	Night	Baquerizo	Landing	Oct
1.227193503	0.039273259	0.477777778	2002	5.41	23	> 22	Centre-South	San Cristobal S y E	San Cristobal	Night	Baquerizo	Landing	Oct
1.227193503	0.039273259	0.490833333	2002	5.41	23	> 22	Centre-South	San Cristobal S y E	San Cristobal	Night	Baquerizo	Landing	Oct
1.558657539	0.046324762	1.269333333	2002	17.4	23	> 22	Centre-South	San Cristobal S y E	San Cristobal	Night	Baquerizo	Landing	Oct
1.558657539	0.046324762	0.84	2002	17.4	23	> 22	Centre-South	San Cristobal S y E	San Cristobal	Night	Baquerizo	Landing	Oct
1.558657539	0.046324762	2.2675	2002	17.4	23	> 22	Centre-South	San Cristobal S y E	San Cristobal	Night	Baquerizo	Landing	Oct
0.864841249	0.029795705	0.45	2002	5.41	23	> 22	Centre-South	San Cristobal S y E	San Cristobal	Day	Baquerizo	Landing	Oct
1.245985065	0.038987765	0.612666667	2002	6.1	23	> 22	Centre-South	San Cristobal S y E	San Cristobal	Night	Baquerizo	Landing	Oct
1.245985065	0.038987765	0.324666667	2002	6.1	23	> 22	Centre-South	San Cristobal S y E	San Cristobal	Night	Baquerizo	Landing	Oct
1.227193503	0.039273259	0.4975	2002	5.41	23	> 22	Centre-South	San Cristobal S y E	San Cristobal	Night	Baquerizo	Landing	Oct
1.098434216	0.036200507	0.12	2002	17.4	23	> 22	Centre-South	San Cristobal S y E	San Cristobal	Day	Baquerizo	Landing	Oct
1.218152199	0.044723971	0.85	2002	26.2	23	> 22	Centre-South	San Cristobal S y E	San Cristobal	Day	Baquerizo	Landing	Oct
1.23440466	0.046282973	0.420714286	2002	27.8	23	> 22	Centre-South	San Cristobal S y E	San Cristobal	Day	Baquerizo	Landing	Oct
1.23440466	0.046282973	0.736666667	2002	27.8	23	> 22	Centre-South	San Cristobal S y E	San Cristobal	Day	Baquerizo	Landing	Oct
1.558657539	0.046324762	0.283333333	2002	17.4	23	> 22	Centre-South	San Cristobal S y E	San Cristobal	Night	Baquerizo	Landing	Oct
1.558657539	0.046324762	0.941666667	2002	17.4	23	> 22	Centre-South	San Cristobal S y E	San Cristobal	Night	Baquerizo	Landing	Oct
1.558657539	0.046324762	0.708333333	2002	17.4	23	> 22	Centre-South	San Cristobal S y E	San Cristobal	Night	Baquerizo	Landing	Oct
1.227193503	0.039273259	0.566666667	2002	5.41	23	> 22	Centre-South	San Cristobal S y E	San Cristobal	Night	Baquerizo	Landing	Oct
1.245985065	0.038987765	0.955555556	2002	6.1	23	> 22	Centre-South	San Cristobal S y E	San Cristobal	Night	Baquerizo	Landing	Oct
1.216024773	0.044530104	3.766666667	2002	26	23	> 22	Centre-South	San Cristobal S y E	San Cristobal	Day	Baquerizo	Landing	Oct
1.245985065	0.038987765	1.511111111	2002	6.1	23	> 22	Centre-South	San Cristobal S y E	San Cristobal	Night	Baquerizo	Landing	Oct
1.245985065	0.038987765	1.965	2002	6.1	23	> 22	Centre-South	San Cristobal S y E	San Cristobal	Night	Baquerizo	Landing	Oct
0.926054605	0.037381225	1.133333333	2002	5.41	23	> 22	Centre-South	San Cristobal S y E	San Cristobal	Night	Baquerizo	Observer	Oct
1.227193503	0.039273259	0.973809524	2002	5.41	23	> 22	Centre-South	San Cristobal S y E	San Cristobal	Night	Baquerizo	Landing	Oct
1.342498521	0.039089134	1.363333333	2002	9.5	23	> 22	Centre-South	San Cristobal S y E	San Cristobal	Night	Baquerizo	Landing	Oct
1.511140807	0.044052053	1.5625	2002	15.5	23	> 22	Centre-South	San Cristobal S y E	San Cristobal	Night	Baquerizo	Landing	Oct
1.809823314	0.066419786	3.657142857	2002	32.6	23	> 22	Centre-South	San Cristobal S y E	San Cristobal	Night	Baquerizo	Landing	Oct
1.23440466	0.046282973	0.92	2002	27.8	23	> 22	Centre-South	San Cristobal S y E	San Cristobal	Day	Baquerizo	Landing	Oct
1.245985065	0.038987765	0.7575	2002	6.1	23	> 22	Centre-South	San Cristobal S y E	San Cristobal	Night	Baquerizo	Landing	Oct
1.391951623	0.039996299	0.973809524	2002	11.2	23	> 22	Centre-South	San Cristobal S y E	San Cristobal	Night	Baquerizo	Landing	Oct
1.227193503	0.039273259	2.757333333	2002	5.41	23	> 22	Centre-South	San Cristobal S y E	San Cristobal	Night	Baquerizo	Landing	Oct
1.558657539	0.046324762	0.5375	2002	17.4	23	> 22	Centre-South	San Cristobal S y E	San Cristobal	Night	Baquerizo	Landing	Oct
1.227193503	0.039273259	1.5875	2002	5.41	23	> 22	Centre-South	San Cristobal S y E	San Cristobal	Night	Baquerizo	Landing	Oct
1.440559286	0.041352575	1.42	2002	12.9	23	> 22	Centre-South	San Cristobal S y E	San Cristobal	Night	Baquerizo	Landing	Oct
1.391951623	0.039996299	1.727	2002	11.2	23	> 22	Centre-South	San Cristobal S y E	San Cristobal	Night	Baquerizo	Landing	Oct
1.558657539	0.046324762	1.636	2002	17.4	23	> 22	Centre-South	San Cristobal S y E	San Cristobal	Night	Baquerizo	Landing	Oct
1.751597048	0.059870902	1.0795	2002	27.8	23	> 22	Centre-South	San Cristobal S y E	San Cristobal	Night	Baquerizo	Landing	Oct
1.751597048	0.059870902	1.924	2002	27.8	23	> 22	Centre-South	San Cristobal S y E	San Cristobal	Night	Baquerizo	Landing	Oct
1.751597048	0.059870902	0.536666667	2002	27.8	23	> 22	Centre-South	San Cristobal S y E	San Cristobal	Night	Baquerizo	Landing	Oct
1.23440466	0.046282973	1.233333333	2002	27.8	23	> 22	Centre-South	San Cristobal S y E	San Cristobal	Day	Baquerizo	Landing	Oct
1.751597048	0.059870902	2.46	2002	27.8	23	> 22	Centre-South	San Cristobal S y E	San Cristobal	Night	Baquerizo	Landing	Oct
1.970271027	0.053869672	0.9	2002	14.6	21.7	< = 22	Centre-South	Santa Cruz	Santa Cruz	Night	Ayora	Landing	Oct
1.150938748	0.037281749	1.925	2002	5.62	21.7	< = 22	Centre-South	Santa Cruz	Santa Cruz	Day	Ayora	Landing	Oct
1.150938748	0.037281749	0.6	2002	5.62	21.7	< = 22	Centre-South	Santa Cruz	Santa Cruz	Day	Ayora	Landing	Oct
1.253542299	0.037697655	2.3	2002	9.51	21.7	< = 22	Centre-South	Santa Cruz	Santa Cruz	Day	Ayora	Landing	Oct
1.736699936	0.073509233	2.75	2002	38.6	21.7	< = 22	Centre-South	Santa Cruz	Santa Cruz	Day	Ayora	Landing	Oct
2.175216576	0.06485139	0.8	2002	21.2	21.7	< = 22	Centre-South	Santa Cruz	Santa Cruz	Night	Ayora	Landing	Oct
1.970271027	0.053869672	2.75	2002	14.6	21.7	< = 22	Centre-South	Santa Cruz	Santa Cruz	Night	Ayora	Landing	Oct
1.847711772	0.049965021	1.466666667	2002	11.3	21.7	< = 22	Centre-South	Santa Cruz	Santa Cruz	Night	Ayora	Landing	Oct
1.970271027	0.053869672	1.166666667	2002	14.6	21.7	< = 22	Centre-South	Santa Cruz	Santa Cruz	Night	Ayora	Landing	Oct
1.197503674	0.037090977	0.983333333	2002	7.42	21.7	< = 22	Centre-South	Santa Cruz	Santa Cruz	Day	Ayora	Landing	Oct
1.847711772	0.049965021	1.75	2002	11.3	21.7	< = 22	Centre-South	Santa Cruz	Santa Cruz	Night	Ayora	Landing	Oct
1.911989123	0.051748053	2.2	2002	13	21.7	< = 22	Centre-South	Santa Cruz	Santa Cruz	Night	Ayora	Landing	Oct
1.911989123	0.051748053	2.5	2002	13	21.7	< = 22	Centre-South	Santa Cruz	Santa Cruz	Night	Ayora	Landing	Oct
1.373325622	0.041384306	1.6	2002	14	21.7	< = 22	Centre-South	Santa Cruz	Santa Cruz	Day	Ayora	Landing	Oct
1.388510982	0.042048129	1.59375	2002	14.6	21.7	< = 22	Centre-South	Santa Cruz	Santa Cruz	Day	Ayora	Landing	Oct
1.970271027	0.053869672	2	2002	14.6	21.7	< = 22	Centre-South	Santa Cruz	Santa Cruz	Night	Ayora	Landing	Oct
1.778752999	0.048773201	0.45	2002	9.51	21.7	< = 22	Centre-South	Santa Cruz	Santa Cruz	Night	Ayora	Landing	Oct
1.970271027	0.053869672	4.325	2002	14.6	21.7	< = 22	Centre-South	Santa Cruz	Santa Cruz	Night	Ayora	Landing	Oct
1.197503674	0.037090977	0.575	2002	7.42	21.7	< = 22	Centre-South	Santa Cruz	Santa Cruz	Day	Ayora	Landing	Oct
1.633160484	0.04925867	1.125	2002	5.62	21.7	< = 22	Centre-South	Santa Cruz	Santa Cruz	Night	Ayora	Landing	Oct
1.970271027	0.053869672	1.533333333	2002	14.6	21.7	< = 22	Centre-South	Santa Cruz	Santa Cruz	Night	Ayora	Landing	Oct
1.970271027	0.053869672	3.625	2002	14.6	21.7	< = 22	Centre-South	Santa Cruz	Santa Cruz	Night	Ayora	Landing	Oct
1.911989123	0.051748053	0.257142857	2002	13	21.7	< = 22	Centre-South	Santa Cruz	Santa Cruz	Night	Ayora	Landing	Oct
1.302139681	0.038841043	0.433333333	2002	11.3	21.7	< = 22	Centre-South	Santa Cruz	Santa Cruz	Day	Ayora	Landing	Oct
1.302139681	0.038841043	0.375	2002	11.3	21.7	< = 22	Centre-South	Santa Cruz	Santa Cruz	Day	Ayora	Landing	Oct
1.302139681	0.038841043	0.68	2002	11.3	21.7	< = 22	Centre-South	Santa Cruz	Santa Cruz	Day	Ayora	Landing	Oct
1.302139681	0.038841043	1.2	2002	11.3	21.7	< = 22	Centre-South	Santa Cruz	Santa Cruz	Day	Ayora	Landing	Oct
1.970271027	0.053869672	5.3	2002	14.6	21.7	< = 22	Centre-South	Santa Cruz	Santa Cruz	Night	Ayora	Landing	Oct
1.266855528	0.037958445	1.7	2002	10	21.7	< = 22	Centre-South	Santa Cruz	Santa Cruz	Day	Ayora	Landing	Oct
1.847711772	0.049965021	3.2	2002	11.3	21.7	< = 22	Centre-South	Santa Cruz	Santa Cruz	Night	Ayora	Landing	Oct
1.253542299	0.037697655	0.666666667	2002	9.51	21.7	< = 22	Centre-South	Santa Cruz	Santa Cruz	Day	Ayora	Landing	Oct
1.253542299	0.037697655	1.375	2002	9.51	21.7	< = 22	Centre-South	Santa Cruz	Santa Cruz	Day	Ayora	Landing	Oct
1.302139681	0.038841043	0.566666667	2002	11.3	21.7	< = 22	Centre-South	Santa Cruz	Santa Cruz	Day	Ayora	Landing	Oct
1.266855528	0.037958445	1.125	2002	10	21.7	< = 22	Centre-South	Santa Cruz	Santa Cruz	Day	Ayora	Landing	Oct
1.948723286	0.053031503	1.925	2002	14	21.7	< = 22	Centre-South	Santa Cruz	Santa Cruz	Night	Ayora	Landing	Oct
1.347437921	0.040348694	0.35	2002	13	21.7	< = 22	Centre-South	Santa Cruz	Santa Cruz	Day	Ayora	Landing	Oct
1.253542299	0.037697655	0.328571429	2002	9.51	21.7	< = 22	Centre-South	Santa Cruz	Santa Cruz	Day	Ayora	Landing	Oct
1.302139681	0.038841043	1.75	2002	11.3	21.7	< = 22	Centre-South	Santa Cruz	Santa Cruz	Day	Ayora	Landing	Oct
1.302139681	0.038841043	0.757142857	2002	11.3	21.7	< = 22	Centre-South	Santa Cruz	Santa Cruz	Day	Ayora	Landing	Oct
1.302139681	0.038841043	0.614285714	2002	11.3	21.7	< = 22	Centre-South	Santa Cruz	Santa Cruz	Day	Ayora	Landing	Oct
1.253542299	0.037697655	0.375	2002	9.51	21.7	< = 22	Centre-South	Santa Cruz	Santa Cruz	Day	Ayora	Landing	Oct
1.302139681	0.038841043	1.46	2002	11.3	21.7	< = 22	Centre-South	Santa Cruz	Santa Cruz	Day	Ayora	Landing	Oct
1.253542299	0.037697655	1.075	2002	9.51	21.7	< = 22	Centre-South	Santa Cruz	Santa Cruz	Day	Ayora	Landing	Oct
1.253542299	0.037697655	0.36	2002	9.51	21.7	< = 22	Centre-South	Santa Cruz	Santa Cruz	Day	Ayora	Landing	Oct
1.778752999	0.048773201	3.125	2002	9.51	21.7	< = 22	Centre-South	Santa Cruz	Santa Cruz	Night	Ayora	Landing	Oct
1.532942455	0.05038667	0.983333333	2002	21.2	21.7	< = 22	Centre-South	Santa Cruz	Santa Cruz	Day	Ayora	Landing	Oct
1.197503674	0.037090977	0.766666667	2002	7.42	21.7	< = 22	Centre-South	Santa Cruz	Santa Cruz	Day	Ayora	Landing	Oct
1.948723286	0.053031503	1.025	2002	14	21.7	< = 22	Centre-South	Santa Cruz	Santa Cruz	Night	Ayora	Landing	Oct
1.970271027	0.053869672	2	2002	14.6	21.7	< = 22	Centre-South	Santa Cruz	Santa Cruz	Night	Ayora	Landing	Oct
1.778752999	0.048773201	2.55	2002	9.51	21.7	< = 22	Centre-South	Santa Cruz	Santa Cruz	Night	Ayora	Landing	Oct
1.302139681	0.038841043	0.175	2002	11.3	21.7	< = 22	Centre-South	Santa Cruz	Santa Cruz	Day	Ayora	Landing	Oct
1.847711772	0.049965021	1.18	2002	11.3	21.7	< = 22	Centre-South	Santa Cruz	Santa Cruz	Night	Ayora	Landing	Oct
1.911989123	0.051748053	2.2625	2002	13	21.7	< = 22	Centre-South	Santa Cruz	Santa Cruz	Night	Ayora	Landing	Oct
1.302139681	0.038841043	0.916666667	2002	11.3	21.7	< = 22	Centre-South	Santa Cruz	Santa Cruz	Day	Ayora	Landing	Oct
1.970271027	0.053869672	0.45	2002	14.6	21.7	< = 22	Centre-South	Santa Cruz	Santa Cruz	Night	Ayora	Landing	Oct
1.778752999	0.048773201	1.233333333	2002	9.51	21.7	< = 22	Centre-South	Santa Cruz	Santa Cruz	Night	Ayora	Landing	Oct
1.253542299	0.037697655	0.74	2002	9.51	21.7	< = 22	Centre-South	Santa Cruz	Santa Cruz	Day	Ayora	Landing	Oct
1.302139681	0.038841043	0.133333333	2002	11.3	21.7	< = 22	Centre-South	Santa Cruz	Santa Cruz	Day	Ayora	Landing	Oct
1.847711772	0.049965021	4.9	2002	11.3	21.7	< = 22	Centre-South	Santa Cruz	Santa Cruz	Night	Ayora	Landing	Oct
1.847711772	0.049965021	5	2002	11.3	21.7	< = 22	Centre-South	Santa Cruz	Santa Cruz	Night	Ayora	Landing	Oct
1.948723286	0.053031503	4.3	2002	14	21.7	< = 22	Centre-South	Santa Cruz	Santa Cruz	Night	Ayora	Landing	Oct
1.253542299	0.037697655	1.5	2002	9.51	21.7	< = 22	Centre-South	Santa Cruz	Santa Cruz	Day	Ayora	Landing	Oct
1.081343305	0.038954282	1	2002	2.78	21.7	< = 22	Centre-South	Santa Cruz	Santa Cruz	Day	Ayora	Landing	Oct
1.302139681	0.038841043	0.8	2002	11.3	21.7	< = 22	Centre-South	Santa Cruz	Santa Cruz	Day	Ayora	Landing	Oct
1.633160484	0.04925867	0.9	2002	5.62	21.7	< = 22	Centre-South	Santa Cruz	Santa Cruz	Night	Ayora	Landing	Oct
1.197503674	0.037090977	0.4	2002	7.42	21.7	< = 22	Centre-South	Santa Cruz	Santa Cruz	Day	Ayora	Landing	Oct
1.253542299	0.037697655	0.4	2002	9.51	21.7	< = 22	Centre-South	Santa Cruz	Santa Cruz	Day	Ayora	Landing	Oct
2.175216576	0.06485139	1.5	2002	21.2	21.7	< = 22	Centre-South	Santa Cruz	Santa Cruz	Night	Ayora	Landing	Oct
1.970271027	0.053869672	1.5	2002	14.6	21.7	< = 22	Centre-South	Santa Cruz	Santa Cruz	Night	Ayora	Landing	Oct
1.941453533	0.052762855	0.708333333	2002	13.8	21.7	< = 22	Centre-South	Santa Cruz	Santa Cruz	Night	Ayora	Landing	Oct
1.302139681	0.038841043	0.725	2002	11.3	21.7	< = 22	Centre-South	Santa Cruz	Santa Cruz	Day	Ayora	Landing	Oct
1.342267867	0.048158689	1.833333333	2002	9.51	21.7	< = 22	Centre-South	Santa Cruz	Santa Cruz	Night	Ayora	Observer	Oct
1.394304966	0.049255422	0.76	2002	11.3	21.7	< = 22	Centre-South	Santa Cruz	Santa Cruz	Night	Ayora	Observer	Oct
1.847711772	0.049965021	1.25	2002	11.3	21.7	< = 22	Centre-South	Santa Cruz	Santa Cruz	Night	Ayora	Landing	Oct
1.778752999	0.048773201	1	2002	9.51	21.7	< = 22	Centre-South	Santa Cruz	Santa Cruz	Night	Ayora	Landing	Oct
2.064707368	0.05825885	1.7	2002	17.4	21.7	< = 22	Centre-South	Santa Cruz	Santa Cruz	Night	Ayora	Landing	Oct
1.778752999	0.048773201	0.8	2002	9.51	21.7	< = 22	Centre-South	Santa Cruz	Santa Cruz	Night	Ayora	Landing	Oct
1.778752999	0.048773201	1.5	2002	9.51	21.7	< = 22	Centre-South	Santa Cruz	Santa Cruz	Night	Ayora	Landing	Oct
1.253542299	0.037697655	0.058333333	2002	9.51	21.7	< = 22	Centre-South	Santa Cruz	Santa Cruz	Day	Ayora	Landing	Oct
1.253542299	0.037697655	0.72	2002	9.51	21.7	< = 22	Centre-South	Santa Cruz	Santa Cruz	Day	Ayora	Landing	Oct
1.847711772	0.049965021	3.333333333	2002	11.3	21.7	< = 22	Centre-South	Santa Cruz	Santa Cruz	Night	Ayora	Landing	Oct
1.302139681	0.038841043	0.136	2002	11.3	21.7	< = 22	Centre-South	Santa Cruz	Santa Cruz	Day	Ayora	Landing	Oct
1.081343305	0.038954282	0.1375	2002	2.78	21.7	< = 22	Centre-South	Santa Cruz	Santa Cruz	Day	Ayora	Landing	Oct
1.847711772	0.049965021	5.72	2002	11.3	21.7	< = 22	Centre-South	Santa Cruz	Santa Cruz	Night	Ayora	Landing	Oct
1.699235241	0.048474555	1.963636364	2002	7.42	21.7	< = 22	Centre-South	Santa Cruz	Santa Cruz	Night	Ayora	Landing	Oct
1.197503674	0.037090977	0.675	2002	7.42	21.7	< = 22	Centre-South	Santa Cruz	Santa Cruz	Day	Ayora	Landing	Oct
1.590237188	0.054862766	1.328571429	2002	24.6	21.7	< = 22	Centre-South	Santa Cruz	Santa Cruz	Day	Ayora	Landing	Oct
1.302139681	0.038841043	0.7	2002	11.3	21.7	< = 22	Centre-South	Santa Cruz	Santa Cruz	Day	Ayora	Landing	Oct
1.253542299	0.037697655	0.375	2002	9.51	21.7	< = 22	Centre-South	Santa Cruz	Santa Cruz	Day	Ayora	Landing	Oct
1.197503674	0.037090977	1.3	2002	7.42	21.7	< = 22	Centre-South	Santa Cruz	Santa Cruz	Day	Ayora	Landing	Oct
1.778752999	0.048773201	1.8125	2002	9.51	21.7	< = 22	Centre-South	Santa Cruz	Santa Cruz	Night	Ayora	Landing	Oct
1.778752999	0.048773201	0.7	2002	9.51	21.7	< = 22	Centre-South	Santa Cruz	Santa Cruz	Night	Ayora	Landing	Oct
2.175216576	0.06485139	1.625	2002	21.2	21.7	< = 22	Centre-South	Santa Cruz	Santa Cruz	Night	Ayora	Landing	Oct
1.847711772	0.049965021	3.875	2002	11.3	21.7	< = 22	Centre-South	Santa Cruz	Santa Cruz	Night	Ayora	Landing	Oct
1.970271027	0.053869672	1.575	2002	14.6	21.7	< = 22	Centre-South	Santa Cruz	Santa Cruz	Night	Ayora	Landing	Oct
2.175216576	0.06485139	1.375	2002	21.2	21.7	< = 22	Centre-South	Santa Cruz	Santa Cruz	Night	Ayora	Landing	Oct
1.970271027	0.053869672	4.86	2002	14.6	21.7	< = 22	Centre-South	Santa Cruz	Santa Cruz	Night	Ayora	Landing	Oct
1.970271027	0.053869672	1.75	2002	14.6	21.7	< = 22	Centre-South	Santa Cruz	Santa Cruz	Night	Ayora	Landing	Oct
1.970271027	0.053869672	5.25	2002	14.6	21.7	< = 22	Centre-South	Santa Cruz	Santa Cruz	Night	Ayora	Landing	Oct
1.948723286	0.053031503	0.083333333	2002	14	21.7	< = 22	Centre-South	Santa Cruz	Santa Cruz	Night	Ayora	Landing	Oct
1.302139681	0.038841043	3	2002	11.3	21.7	< = 22	Centre-South	Santa Cruz	Santa Cruz	Day	Ayora	Landing	Oct
1.388510982	0.042048129	1.3	2002	14.6	21.7	< = 22	Centre-South	Santa Cruz	Santa Cruz	Day	Ayora	Landing	Oct
1.347437921	0.040348694	0.75	2002	13	21.7	< = 22	Centre-South	Santa Cruz	Santa Cruz	Day	Ayora	Landing	Oct
1.970271027	0.053869672	2.125	2002	14.6	21.7	< = 22	Centre-South	Santa Cruz	Santa Cruz	Night	Ayora	Landing	Oct
1.197503674	0.037090977	0.9	2002	7.42	21.7	< = 22	Centre-South	Santa Cruz	Santa Cruz	Day	Ayora	Landing	Oct
1.373325622	0.041384306	1	2002	14	21.7	< = 22	Centre-South	Santa Cruz	Santa Cruz	Day	Ayora	Landing	Oct
1.388510982	0.042048129	0.266666667	2002	14.6	21.7	< = 22	Centre-South	Santa Cruz	Santa Cruz	Day	Ayora	Landing	Oct
1.373325622	0.041384306	0.1125	2002	14	21.7	< = 22	Centre-South	Santa Cruz	Santa Cruz	Day	Ayora	Landing	Oct
1.253542299	0.037697655	0.675	2002	9.51	21.7	< = 22	Centre-South	Santa Cruz	Santa Cruz	Day	Ayora	Landing	Oct
1.373325622	0.041384306	0.566666667	2002	14	21.7	< = 22	Centre-South	Santa Cruz	Santa Cruz	Day	Ayora	Landing	Oct
1.302139681	0.038841043	0.6	2002	11.3	21.7	< = 22	Centre-South	Santa Cruz	Santa Cruz	Day	Ayora	Landing	Oct
1.347437921	0.040348694	0.55	2002	13	21.7	< = 22	Centre-South	Santa Cruz	Santa Cruz	Day	Ayora	Landing	Oct
1.253542299	0.037697655	1	2002	9.51	21.7	< = 22	Centre-South	Santa Cruz	Santa Cruz	Day	Ayora	Landing	Oct
1.253542299	0.037697655	0.375	2002	9.51	21.7	< = 22	Centre-South	Santa Cruz	Santa Cruz	Day	Ayora	Landing	Oct
1.253542299	0.037697655	0.8	2002	9.51	21.7	< = 22	Centre-South	Santa Cruz	Santa Cruz	Day	Ayora	Landing	Oct
1.253542299	0.037697655	0.5	2002	9.51	21.7	< = 22	Centre-South	Santa Cruz	Santa Cruz	Day	Ayora	Landing	Oct
1.197503674	0.037090977	0.1	2002	7.42	21.7	< = 22	Centre-South	Santa Cruz	Santa Cruz	Day	Ayora	Landing	Oct
1.302139681	0.038841043	0.95	2002	11.3	21.7	< = 22	Centre-South	Santa Cruz	Santa Cruz	Day	Ayora	Landing	Oct
1.197503674	0.037090977	0.75	2002	7.42	21.7	< = 22	Centre-South	Santa Cruz	Santa Cruz	Day	Ayora	Landing	Oct
1.302139681	0.038841043	0.2875	2002	11.3	21.7	< = 22	Centre-South	Santa Cruz	Santa Cruz	Day	Ayora	Landing	Oct
1.442809409	0.050630379	0.6	2002	13	21.7	< = 22	Centre-South	Santa Cruz	Santa Cruz	Night	Ayora	Observer	Oct
1.342267867	0.048158689	0.366666667	2002	9.51	21.7	< = 22	Centre-South	Santa Cruz	Santa Cruz	Night	Ayora	Observer	Oct
1.465043598	0.051362576	0.875	2002	13.8	21.7	< = 22	Centre-South	Santa Cruz	Santa Cruz	Night	Ayora	Observer	Oct
1.465043598	0.051362576	0.878571429	2002	13.8	21.7	< = 22	Centre-South	Santa Cruz	Santa Cruz	Night	Ayora	Observer	Oct
1.486789617	0.052137322	0.525	2002	14.6	21.7	< = 22	Centre-South	Santa Cruz	Santa Cruz	Night	Ayora	Observer	Oct
2.175216576	0.06485139	1.8	2002	21.2	21.7	< = 22	Centre-South	Santa Cruz	Santa Cruz	Night	Ayora	Landing	Oct
1.882599239	0.090363404	1.8	2002	59	21.9	< = 22	Centre-South	Santiago	Santiago	Night	Ayora	Observer	Oct
1.788971657	0.076082909	0.170833333	2002	39.9	21.9	< = 22	Centre-South	Santiago	Santiago	Night	Ayora	Observer	Oct
1.882599239	0.090363404	0.18	2002	59	21.9	< = 22	Centre-South	Santiago	Santiago	Night	Ayora	Observer	Oct
1.788971657	0.076082909	0.35	2002	39.9	21.9	< = 22	Centre-South	Santiago	Santiago	Night	Ayora	Observer	Oct
1.326725959	0.070903931	1.125	2002	59	21.9	< = 22	Centre-South	Santiago	Santiago	Day	Ayora	Observer	Oct
1.889283457	0.09099756	2.36	2002	60.2	21.9	< = 22	Centre-South	Santiago	Santiago	Night	Ayora	Observer	Oct
1.788971657	0.076082909	0.23	2002	39.9	21.9	< = 22	Centre-South	Santiago	Santiago	Night	Ayora	Observer	Oct
1.326725959	0.070903931	3.973333333	2002	59	21.9	< = 22	Centre-South	Santiago	Santiago	Day	Ayora	Observer	Oct
1.889283457	0.09099756	2.35	2002	60.2	21.9	< = 22	Centre-South	Santiago	Santiago	Night	Ayora	Observer	Oct
1.788971657	0.076082909	0.773333333	2002	39.9	21.9	< = 22	Centre-South	Santiago	Santiago	Night	Ayora	Observer	Oct
1.649880683	0.082822638	1.056666667	2002	78.4	23.3	> 22	Centre-South	Pinzon	Pinzon	Night	Baquerizo	Observer	Nov
1.649880683	0.082822638	2.045	2002	78.4	23.3	> 22	Centre-South	Pinzon	Pinzon	Night	Baquerizo	Observer	Nov
1.649880683	0.082822638	1.18	2002	78.4	23.3	> 22	Centre-South	Pinzon	Pinzon	Night	Baquerizo	Observer	Nov
1.649880683	0.082822638	0.54	2002	78.4	23.3	> 22	Centre-South	Pinzon	Pinzon	Night	Baquerizo	Observer	Nov
1.649880683	0.082822638	0.54	2002	78.4	23.3	> 22	Centre-South	Pinzon	Pinzon	Night	Baquerizo	Observer	Nov
1.649880683	0.082822638	1.54	2002	78.4	23.3	> 22	Centre-South	Pinzon	Pinzon	Night	Baquerizo	Observer	Nov
1.649880683	0.082822638	0.6	2002	78.4	23.3	> 22	Centre-South	Pinzon	Pinzon	Night	Baquerizo	Observer	Nov
0.697667548	0.029235712	1.1	2002	12.8	23.9	> 22	Centre-South	San Cristobal N y O	San Cristobal	Day	Baquerizo	Observer	Nov
0.924538442	0.030571463	0.544	2002	12.8	23.9	> 22	Centre-South	San Cristobal N y O	San Cristobal	Day	Baquerizo	Landing	Nov
1.481637953	0.046121667	1.088	2002	20.3	23.9	> 22	Centre-South	San Cristobal N y O	San Cristobal	Night	Baquerizo	Landing	Nov
1.512522692	0.048124918	1.36	2002	22	23.9	> 22	Centre-South	San Cristobal N y O	San Cristobal	Night	Baquerizo	Landing	Nov
1.3119027	0.038173015	1.492857143	2002	12.8	23.9	> 22	Centre-South	San Cristobal N y O	San Cristobal	Night	Baquerizo	Landing	Nov
1.224994988	0.036176075	0.216190476	2002	9.5	23.9	> 22	Centre-South	San Cristobal S y E	San Cristobal	Night	Baquerizo	Landing	Nov
1.119782157	0.036287484	1.12	2002	5.41	23.9	> 22	Centre-South	San Cristobal S y E	San Cristobal	Night	Baquerizo	Landing	Nov
1.270119657	0.037014582	1.212	2002	11.2	23.9	> 22	Centre-South	San Cristobal S y E	San Cristobal	Night	Baquerizo	Landing	Nov
1.577243336	0.053100107	1.571666667	2002	26.2	23.9	> 22	Centre-South	San Cristobal S y E	San Cristobal	Night	Baquerizo	Landing	Nov
1.136928969	0.036039214	0.909	2002	6.1	23.9	> 22	Centre-South	San Cristobal S y E	San Cristobal	Night	Baquerizo	Landing	Nov
1.126362151	0.043362505	0.330833333	2002	27.8	23.9	> 22	Centre-South	San Cristobal S y E	San Cristobal	Day	Baquerizo	Landing	Nov
1.119782157	0.036287484	2.544	2002	5.41	23.9	> 22	Centre-South	San Cristobal S y E	San Cristobal	Night	Baquerizo	Landing	Nov
1.119782157	0.036287484	2.113333333	2002	5.41	23.9	> 22	Centre-South	San Cristobal S y E	San Cristobal	Night	Baquerizo	Landing	Nov
1.119782157	0.036287484	0.983333333	2002	5.41	23.9	> 22	Centre-South	San Cristobal S y E	San Cristobal	Night	Baquerizo	Landing	Nov
1.119782157	0.036287484	0.454166667	2002	5.41	23.9	> 22	Centre-South	San Cristobal S y E	San Cristobal	Night	Baquerizo	Landing	Nov
1.126362151	0.043362505	0.294166667	2002	27.8	23.9	> 22	Centre-South	San Cristobal S y E	San Cristobal	Day	Baquerizo	Landing	Nov
1.119782157	0.036287484	0.216666667	2002	5.41	23.9	> 22	Centre-South	San Cristobal S y E	San Cristobal	Night	Baquerizo	Landing	Nov
1.378876689	0.040711463	0.5475	2002	15.5	23.9	> 22	Centre-South	San Cristobal S y E	San Cristobal	Night	Baquerizo	Landing	Nov
1.378876689	0.040711463	1.363333333	2002	15.5	23.9	> 22	Centre-South	San Cristobal S y E	San Cristobal	Night	Baquerizo	Landing	Nov
1.270119657	0.037014582	1.363333333	2002	11.2	23.9	> 22	Centre-South	San Cristobal S y E	San Cristobal	Night	Baquerizo	Landing	Nov
1.598286755	0.055026021	1.362	2002	27.8	23.9	> 22	Centre-South	San Cristobal S y E	San Cristobal	Night	Baquerizo	Landing	Nov
1.224994988	0.036176075	0.605	2002	9.5	23.9	> 22	Centre-South	San Cristobal S y E	San Cristobal	Night	Baquerizo	Landing	Nov
1.57448878	0.052861411	0.61875	2002	26	23.9	> 22	Centre-South	San Cristobal S y E	San Cristobal	Night	Baquerizo	Landing	Nov
1.119782157	0.036287484	1.661666667	2002	5.41	23.9	> 22	Centre-South	San Cristobal S y E	San Cristobal	Night	Baquerizo	Landing	Nov
0.895092639	0.029561112	1.08	2002	11.2	23.9	> 22	Centre-South	San Cristobal S y E	San Cristobal	Day	Baquerizo	Landing	Nov
1.270119657	0.037014582	0.9	2002	11.2	23.9	> 22	Centre-South	San Cristobal S y E	San Cristobal	Night	Baquerizo	Landing	Nov
1.686422051	0.066236333	1.590555556	2002	36.9	23.9	> 22	Centre-South	San Cristobal S y E	San Cristobal	Night	Baquerizo	Landing	Nov
1.378876689	0.040711463	1.133333333	2002	15.5	23.9	> 22	Centre-South	San Cristobal S y E	San Cristobal	Night	Baquerizo	Landing	Nov
1.109590982	0.041782779	1.994	2002	26	23.9	> 22	Centre-South	San Cristobal S y E	San Cristobal	Day	Baquerizo	Landing	Nov
0.840071168	0.02832784	3.776666667	2002	8.25	23.9	> 22	Centre-South	San Cristobal S y E	San Cristobal	Day	Baquerizo	Landing	Nov
1.188473823	0.051390585	1.965	2002	36.9	23.9	> 22	Centre-South	San Cristobal S y E	San Cristobal	Day	Baquerizo	Landing	Nov
1.270119657	0.037014582	1.666666667	2002	11.2	23.9	> 22	Centre-South	San Cristobal S y E	San Cristobal	Night	Baquerizo	Landing	Nov
1.686422051	0.066236333	1.388888889	2002	36.9	23.9	> 22	Centre-South	San Cristobal S y E	San Cristobal	Night	Baquerizo	Landing	Nov
1.270119657	0.037014582	0.7925	2002	11.2	23.9	> 22	Centre-South	San Cristobal S y E	San Cristobal	Night	Baquerizo	Landing	Nov
1.224994988	0.036176075	3.272	2002	9.5	23.9	> 22	Centre-South	San Cristobal S y E	San Cristobal	Night	Baquerizo	Landing	Nov
1.378876689	0.040711463	2.04	2002	15.5	23.9	> 22	Centre-South	San Cristobal S y E	San Cristobal	Night	Baquerizo	Landing	Nov
1.270119657	0.037014582	1.428571429	2002	11.2	23.9	> 22	Centre-South	San Cristobal S y E	San Cristobal	Night	Baquerizo	Landing	Nov
1.126362151	0.043362505	2.4125	2002	27.8	23.9	> 22	Centre-South	San Cristobal S y E	San Cristobal	Day	Baquerizo	Landing	Nov
1.126362151	0.043362505	0.68	2002	27.8	23.9	> 22	Centre-South	San Cristobal S y E	San Cristobal	Day	Baquerizo	Landing	Nov
0.895092639	0.029561112	0.36	2002	11.2	23.9	> 22	Centre-South	San Cristobal S y E	San Cristobal	Day	Baquerizo	Landing	Nov
1.119782157	0.036287484	1.5418	2002	5.41	23.9	> 22	Centre-South	San Cristobal S y E	San Cristobal	Night	Baquerizo	Landing	Nov
1.136928969	0.036039214	1.363333333	2002	6.1	23.9	> 22	Centre-South	San Cristobal S y E	San Cristobal	Night	Baquerizo	Landing	Nov
1.270119657	0.037014582	0.906875	2002	11.2	23.9	> 22	Centre-South	San Cristobal S y E	San Cristobal	Night	Baquerizo	Landing	Nov
1.119782157	0.036287484	1.618571429	2002	5.41	23.9	> 22	Centre-South	San Cristobal S y E	San Cristobal	Night	Baquerizo	Landing	Nov
1.119782157	0.036287484	0.378333333	2002	5.41	23.9	> 22	Centre-South	San Cristobal S y E	San Cristobal	Night	Baquerizo	Landing	Nov
1.378876689	0.040711463	1.888333333	2002	15.5	23.9	> 22	Centre-South	San Cristobal S y E	San Cristobal	Night	Baquerizo	Landing	Nov
1.119782157	0.036287484	1.816666667	2002	5.41	23.9	> 22	Centre-South	San Cristobal S y E	San Cristobal	Night	Baquerizo	Landing	Nov
1.598286755	0.055026021	2.726666667	2002	27.8	23.9	> 22	Centre-South	San Cristobal S y E	San Cristobal	Night	Baquerizo	Landing	Nov
1.686422051	0.066236333	2.38	2002	36.9	23.9	> 22	Centre-South	San Cristobal S y E	San Cristobal	Night	Baquerizo	Landing	Nov
0.789145149	0.028147526	0.605833333	2002	5.41	23.9	> 22	Centre-South	San Cristobal S y E	San Cristobal	Day	Baquerizo	Landing	Nov
0.895092639	0.029561112	2.493333333	2002	11.2	23.9	> 22	Centre-South	San Cristobal S y E	San Cristobal	Day	Baquerizo	Landing	Nov
1.686422051	0.066236333	3.93	2002	36.9	23.9	> 22	Centre-South	San Cristobal S y E	San Cristobal	Night	Baquerizo	Landing	Nov
0.827848221	0.028663645	0.466666667	2002	5.62	23.7	> 22	Centre-South	Santa Cruz	Santa Cruz	Day	Ayora	Landing	Nov
0.901648993	0.029200184	0.1625	2002	9.51	23.7	> 22	Centre-South	Santa Cruz	Santa Cruz	Day	Ayora	Landing	Nov
0.901648993	0.029200184	0.46	2002	9.51	23.7	> 22	Centre-South	Santa Cruz	Santa Cruz	Day	Ayora	Landing	Nov
0.987806845	0.031956388	0.533333333	2002	14	23.7	> 22	Centre-South	Santa Cruz	Santa Cruz	Day	Ayora	Landing	Nov
1.279423	0.036563755	1.433333333	2002	9.51	23.7	> 22	Centre-South	Santa Cruz	Santa Cruz	Night	Ayora	Landing	Nov
1.375257195	0.038722108	0.65625	2002	13	23.7	> 22	Centre-South	Santa Cruz	Santa Cruz	Night	Ayora	Landing	Nov
1.329023726	0.037443378	2.2	2002	11.3	23.7	> 22	Centre-South	Santa Cruz	Santa Cruz	Night	Ayora	Landing	Nov
0.93660416	0.030085429	0.85	2002	11.3	23.7	> 22	Centre-South	Santa Cruz	Santa Cruz	Day	Ayora	Landing	Nov
1.329023726	0.037443378	0.5	2002	11.3	23.7	> 22	Centre-South	Santa Cruz	Santa Cruz	Night	Ayora	Landing	Nov
0.93660416	0.030085429	1.7	2002	11.3	23.7	> 22	Centre-South	Santa Cruz	Santa Cruz	Day	Ayora	Landing	Nov
0.901648993	0.029200184	0.225	2002	9.51	23.7	> 22	Centre-South	Santa Cruz	Santa Cruz	Day	Ayora	Landing	Nov
1.564591666	0.047925717	1.441666667	2002	21.2	23.7	> 22	Centre-South	Santa Cruz	Santa Cruz	Night	Ayora	Landing	Nov
0.861341482	0.02865243	0.08	2002	7.42	23.7	> 22	Centre-South	Santa Cruz	Santa Cruz	Day	Ayora	Landing	Nov
1.564591666	0.047925717	2.083333333	2002	21.2	23.7	> 22	Centre-South	Santa Cruz	Santa Cruz	Night	Ayora	Landing	Nov
0.901648993	0.029200184	2.266666667	2002	9.51	23.7	> 22	Centre-South	Santa Cruz	Santa Cruz	Day	Ayora	Landing	Nov
1.417178254	0.040226131	1.25	2002	14.6	23.7	> 22	Centre-South	Santa Cruz	Santa Cruz	Night	Ayora	Landing	Nov
1.564591666	0.047925717	3.175	2002	21.2	23.7	> 22	Centre-South	Santa Cruz	Santa Cruz	Night	Ayora	Landing	Nov
1.046599118	0.034853906	0.466666667	2002	17.4	23.7	> 22	Centre-South	Santa Cruz	Santa Cruz	Day	Ayora	Landing	Nov
0.998729384	0.032435768	0.09	2002	14.6	23.7	> 22	Centre-South	Santa Cruz	Santa Cruz	Day	Ayora	Landing	Nov
0.901648993	0.029200184	0.2	2002	9.51	23.7	> 22	Centre-South	Santa Cruz	Santa Cruz	Day	Ayora	Landing	Nov
0.901648993	0.029200184	0.55	2002	9.51	23.7	> 22	Centre-South	Santa Cruz	Santa Cruz	Day	Ayora	Landing	Nov
0.987806845	0.031956388	1.2	2002	14	23.7	> 22	Centre-South	Santa Cruz	Santa Cruz	Day	Ayora	Landing	Nov
0.901648993	0.029200184	0.45	2002	9.51	23.7	> 22	Centre-South	Santa Cruz	Santa Cruz	Day	Ayora	Landing	Nov
0.861341482	0.02865243	0.26	2002	7.42	23.7	> 22	Centre-South	Santa Cruz	Santa Cruz	Day	Ayora	Landing	Nov
0.901648993	0.029200184	1.35	2002	9.51	23.7	> 22	Centre-South	Santa Cruz	Santa Cruz	Day	Ayora	Landing	Nov
0.861341482	0.02865243	1.55	2002	7.42	23.7	> 22	Centre-South	Santa Cruz	Santa Cruz	Day	Ayora	Landing	Nov
0.987806845	0.031956388	0.3	2002	14	23.7	> 22	Centre-South	Santa Cruz	Santa Cruz	Day	Ayora	Landing	Nov
0.901648993	0.029200184	0.6	2002	9.51	23.7	> 22	Centre-South	Santa Cruz	Santa Cruz	Day	Ayora	Landing	Nov
0.93660416	0.030085429	1.375	2002	11.3	23.7	> 22	Centre-South	Santa Cruz	Santa Cruz	Day	Ayora	Landing	Nov
0.969186317	0.031202776	1	2002	13	23.7	> 22	Centre-South	Santa Cruz	Santa Cruz	Day	Ayora	Landing	Nov
0.901648993	0.029200184	1.46	2002	9.51	23.7	> 22	Centre-South	Santa Cruz	Santa Cruz	Day	Ayora	Landing	Nov
1.417178254	0.040226131	1.428571429	2002	14.6	23.7	> 22	Centre-South	Santa Cruz	Santa Cruz	Night	Ayora	Landing	Nov
1.329023726	0.037443378	2	2002	11.3	23.7	> 22	Centre-South	Santa Cruz	Santa Cruz	Night	Ayora	Landing	Nov
1.401679376	0.039633346	0.303125	2002	14	23.7	> 22	Centre-South	Santa Cruz	Santa Cruz	Night	Ayora	Landing	Nov
1.401679376	0.039633346	1.22	2002	14	23.7	> 22	Centre-South	Santa Cruz	Santa Cruz	Night	Ayora	Landing	Nov
0.987806845	0.031956388	0.135	2002	14	23.7	> 22	Centre-South	Santa Cruz	Santa Cruz	Day	Ayora	Landing	Nov
0.901648993	0.029200184	0.275	2002	9.51	23.7	> 22	Centre-South	Santa Cruz	Santa Cruz	Day	Ayora	Landing	Nov
1.329023726	0.037443378	2.95	2002	11.3	23.7	> 22	Centre-South	Santa Cruz	Santa Cruz	Night	Ayora	Landing	Nov
1.329023726	0.037443378	0.292857143	2002	11.3	23.7	> 22	Centre-South	Santa Cruz	Santa Cruz	Night	Ayora	Landing	Nov
1.417178254	0.040226131	1.685714286	2002	14.6	23.7	> 22	Centre-South	Santa Cruz	Santa Cruz	Night	Ayora	Landing	Nov
0.861341482	0.02865243	0.485714286	2002	7.42	23.7	> 22	Centre-South	Santa Cruz	Santa Cruz	Day	Ayora	Landing	Nov
0.987806845	0.031956388	0.32	2002	14	23.7	> 22	Centre-South	Santa Cruz	Santa Cruz	Day	Ayora	Landing	Nov
1.329023726	0.037443378	3.3	2002	11.3	23.7	> 22	Centre-South	Santa Cruz	Santa Cruz	Night	Ayora	Landing	Nov
0.969186317	0.031202776	0.14	2002	13	23.7	> 22	Centre-South	Santa Cruz	Santa Cruz	Day	Ayora	Landing	Nov
1.375257195	0.038722108	3.2	2002	13	23.7	> 22	Centre-South	Santa Cruz	Santa Cruz	Night	Ayora	Landing	Nov
0.998729384	0.032435768	1.1	2002	14.6	23.7	> 22	Centre-South	Santa Cruz	Santa Cruz	Day	Ayora	Landing	Nov
0.93660416	0.030085429	0.666666667	2002	11.3	23.7	> 22	Centre-South	Santa Cruz	Santa Cruz	Day	Ayora	Landing	Nov
0.901648993	0.029200184	0.833333333	2002	9.51	23.7	> 22	Centre-South	Santa Cruz	Santa Cruz	Day	Ayora	Landing	Nov
0.969186317	0.031202776	0.625	2002	13	23.7	> 22	Centre-South	Santa Cruz	Santa Cruz	Day	Ayora	Landing	Nov
1.417178254	0.040226131	0.971428571	2002	14.6	23.7	> 22	Centre-South	Santa Cruz	Santa Cruz	Night	Ayora	Landing	Nov
0.861341482	0.02865243	0.44	2002	7.42	23.7	> 22	Centre-South	Santa Cruz	Santa Cruz	Day	Ayora	Landing	Nov
1.375257195	0.038722108	1.25	2002	13	23.7	> 22	Centre-South	Santa Cruz	Santa Cruz	Night	Ayora	Landing	Nov
1.069419325	0.037267903	0.478571429	2002	14.6	23.7	> 22	Centre-South	Santa Cruz	Santa Cruz	Night	Ayora	Observer	Nov
1.180659215	0.042206836	0.316666667	2002	21.2	23.7	> 22	Centre-South	Santa Cruz	Santa Cruz	Night	Ayora	Observer	Nov
1.037785203	0.036222492	0.407692308	2002	13	23.7	> 22	Centre-South	Santa Cruz	Santa Cruz	Night	Ayora	Observer	Nov
1.05377783	0.036729983	0.516666667	2002	13.8	23.7	> 22	Centre-South	Santa Cruz	Santa Cruz	Night	Ayora	Observer	Nov
0.901648993	0.029200184	0.28	2002	9.51	23.7	> 22	Centre-South	Santa Cruz	Santa Cruz	Day	Ayora	Landing	Nov
0.827848221	0.028663645	1.025	2002	5.62	23.7	> 22	Centre-South	Santa Cruz	Santa Cruz	Day	Ayora	Landing	Nov
1.564591666	0.047925717	2.083333333	2002	21.2	23.7	> 22	Centre-South	Santa Cruz	Santa Cruz	Night	Ayora	Landing	Nov
1.564591666	0.047925717	3.6	2002	21.2	23.7	> 22	Centre-South	Santa Cruz	Santa Cruz	Night	Ayora	Landing	Nov
1.401679376	0.039633346	0.583333333	2002	14	23.7	> 22	Centre-South	Santa Cruz	Santa Cruz	Night	Ayora	Landing	Nov
1.222227398	0.036286713	1.642857143	2002	7.42	23.7	> 22	Centre-South	Santa Cruz	Santa Cruz	Night	Ayora	Landing	Nov
1.417178254	0.040226131	1.1875	2002	14.6	23.7	> 22	Centre-South	Santa Cruz	Santa Cruz	Night	Ayora	Landing	Nov
1.417178254	0.040226131	2.9	2002	14.6	23.7	> 22	Centre-South	Santa Cruz	Santa Cruz	Night	Ayora	Landing	Nov
1.564591666	0.047925717	2.5625	2002	21.2	23.7	> 22	Centre-South	Santa Cruz	Santa Cruz	Night	Ayora	Landing	Nov
1.65122434	0.054528586	1.104166667	2002	26.5	23.7	> 22	Centre-South	Santa Cruz	Santa Cruz	Night	Ayora	Landing	Nov
1.375257195	0.038722108	1.428571429	2002	13	23.7	> 22	Centre-South	Santa Cruz	Santa Cruz	Night	Ayora	Landing	Nov
0.93660416	0.030085429	1	2002	11.3	23.7	> 22	Centre-South	Santa Cruz	Santa Cruz	Day	Ayora	Landing	Nov
1.329023726	0.037443378	0.833333333	2002	11.3	23.7	> 22	Centre-South	Santa Cruz	Santa Cruz	Night	Ayora	Landing	Nov
0.987806845	0.031956388	0.875	2002	14	23.7	> 22	Centre-South	Santa Cruz	Santa Cruz	Day	Ayora	Landing	Nov
1.417178254	0.040226131	1.525	2002	14.6	23.7	> 22	Centre-South	Santa Cruz	Santa Cruz	Night	Ayora	Landing	Nov
1.329023726	0.037443378	0.916666667	2002	11.3	23.7	> 22	Centre-South	Santa Cruz	Santa Cruz	Night	Ayora	Landing	Nov
0.987806845	0.031956388	0.073333333	2002	14	23.7	> 22	Centre-South	Santa Cruz	Santa Cruz	Day	Ayora	Landing	Nov
1.564591666	0.047925717	0.64375	2002	21.2	23.7	> 22	Centre-South	Santa Cruz	Santa Cruz	Night	Ayora	Landing	Nov
1.329023726	0.037443378	0.7	2002	11.3	23.7	> 22	Centre-South	Santa Cruz	Santa Cruz	Night	Ayora	Landing	Nov
0.87736717	0.038162132	0.375	2002	26.4	23.7	> 22	Centre-South	Santa Cruz	Santa Cruz	Day	Ayora	Observer	Nov
1.24496755	0.046124267	0.5	2002	26.4	23.7	> 22	Centre-South	Santa Cruz	Santa Cruz	Night	Ayora	Observer	Nov
1.65122434	0.054528586	1.491666667	2002	26.5	23.7	> 22	Centre-South	Santa Cruz	Santa Cruz	Night	Ayora	Landing	Nov
1.564591666	0.047925717	5.625	2002	21.2	23.7	> 22	Centre-South	Santa Cruz	Santa Cruz	Night	Ayora	Landing	Nov
0.93660416	0.030085429	0.3	2002	11.3	23.7	> 22	Centre-South	Santa Cruz	Santa Cruz	Day	Ayora	Landing	Nov
0.901648993	0.029200184	0.775	2002	9.51	23.7	> 22	Centre-South	Santa Cruz	Santa Cruz	Day	Ayora	Landing	Nov
0.861341482	0.02865243	0.45	2002	7.42	23.7	> 22	Centre-South	Santa Cruz	Santa Cruz	Day	Ayora	Landing	Nov
1.417178254	0.040226131	1.75	2002	14.6	23.7	> 22	Centre-South	Santa Cruz	Santa Cruz	Night	Ayora	Landing	Nov
1.329023726	0.037443378	0.625	2002	11.3	23.7	> 22	Centre-South	Santa Cruz	Santa Cruz	Night	Ayora	Landing	Nov
0.861341482	0.02865243	1.625	2002	7.42	23.7	> 22	Centre-South	Santa Cruz	Santa Cruz	Day	Ayora	Landing	Nov
1.329023726	0.037443378	0.916666667	2002	11.3	23.7	> 22	Centre-South	Santa Cruz	Santa Cruz	Night	Ayora	Landing	Nov
1.329023726	0.037443378	1.005	2002	11.3	23.7	> 22	Centre-South	Santa Cruz	Santa Cruz	Night	Ayora	Landing	Nov
0.93660416	0.030085429	1.666666667	2002	11.3	23.7	> 22	Centre-South	Santa Cruz	Santa Cruz	Day	Ayora	Landing	Nov
0.965467596	0.03452454	0.716666667	2002	9.51	23.7	> 22	Centre-South	Santa Cruz	Santa Cruz	Night	Ayora	Observer	Nov
1.002896886	0.035273361	3.08	2002	11.3	23.7	> 22	Centre-South	Santa Cruz	Santa Cruz	Night	Ayora	Observer	Nov
1.037785203	0.036222492	1.24	2002	13	23.7	> 22	Centre-South	Santa Cruz	Santa Cruz	Night	Ayora	Observer	Nov
1.037785203	0.036222492	1.981818182	2002	13	23.7	> 22	Centre-South	Santa Cruz	Santa Cruz	Night	Ayora	Observer	Nov
0.742629857	0.030549058	1.4125	2002	13.8	23.7	> 22	Centre-South	Santa Cruz	Santa Cruz	Day	Ayora	Observer	Nov
1.037785203	0.036222492	0.25	2002	13	23.7	> 22	Centre-South	Santa Cruz	Santa Cruz	Night	Ayora	Observer	Nov
1.002896886	0.035273361	0.3	2002	11.3	23.7	> 22	Centre-South	Santa Cruz	Santa Cruz	Night	Ayora	Observer	Nov
1.65122434	0.054528586	1.425	2002	26.5	23.7	> 22	Centre-South	Santa Cruz	Santa Cruz	Night	Ayora	Landing	Nov
1.564591666	0.047925717	0.55	2002	21.2	23.7	> 22	Centre-South	Santa Cruz	Santa Cruz	Night	Ayora	Landing	Nov
1.65122434	0.054528586	0.164285714	2002	26.5	23.7	> 22	Centre-South	Santa Cruz	Santa Cruz	Night	Ayora	Landing	Nov
1.65122434	0.054528586	0.219230769	2002	26.5	23.7	> 22	Centre-South	Santa Cruz	Santa Cruz	Night	Ayora	Landing	Nov
0.87736717	0.038162132	0.15	2002	26.4	23.7	> 22	Centre-South	Santa Cruz	Santa Cruz	Day	Ayora	Observer	Nov
1.466385532	0.071736762	0.841666667	2002	70	23.7	> 22	Centre-South	Santa Cruz	Santa Cruz	Night	Baquerizo	Observer	Nov
1.466385532	0.071736762	0.416666667	2002	70	23.7	> 22	Centre-South	Santa Cruz	Santa Cruz	Night	Baquerizo	Observer	Nov
1.466385532	0.071736762	0.716666667	2002	70	23.7	> 22	Centre-South	Santa Cruz	Santa Cruz	Night	Baquerizo	Observer	Nov
1.432339166	0.068631004	1.25	2002	63.2	23.7	> 22	Centre-South	Santa Cruz	Santa Cruz	Night	Baquerizo	Observer	Nov
1.432339166	0.068631004	1.666666667	2002	63.2	23.7	> 22	Centre-South	Santa Cruz	Santa Cruz	Night	Baquerizo	Observer	Nov
1.466385532	0.071736762	1.36	2002	70	23.7	> 22	Centre-South	Santa Cruz	Santa Cruz	Night	Baquerizo	Observer	Nov
1.466385532	0.071736762	0.9	2002	70	23.7	> 22	Centre-South	Santa Cruz	Santa Cruz	Night	Baquerizo	Observer	Nov
1.432339166	0.068631004	0.9	2002	63.2	23.7	> 22	Centre-South	Santa Cruz	Santa Cruz	Night	Baquerizo	Observer	Nov
1.466385532	0.071736762	1.666666667	2002	70	23.7	> 22	Centre-South	Santa Cruz	Santa Cruz	Night	Baquerizo	Observer	Nov
1.432339166	0.068631004	1.04	2002	63.2	23.7	> 22	Centre-South	Santa Cruz	Santa Cruz	Night	Baquerizo	Observer	Nov
1.466385532	0.071736762	1.54	2002	70	23.7	> 22	Centre-South	Santa Cruz	Santa Cruz	Night	Baquerizo	Observer	Nov
1.466385532	0.071736762	0.818	2002	70	23.7	> 22	Centre-South	Santa Cruz	Santa Cruz	Night	Baquerizo	Observer	Nov
1.432339166	0.068631004	2.9475	2002	63.2	23.7	> 22	Centre-South	Santa Cruz	Santa Cruz	Night	Baquerizo	Observer	Nov
1.432339166	0.068631004	3.178	2002	63.2	23.7	> 22	Centre-South	Santa Cruz	Santa Cruz	Night	Baquerizo	Observer	Nov
1.773734129	0.060820088	1.76125	2002	30.2	23.5	> 22	Centre-South	Santa Fe	Santa Fe	Night	Baquerizo	Landing	Nov
1.338480569	0.050386175	1.377777778	2002	30.2	23.5	> 22	Centre-South	Santa Fe	Santa Fe	Night	Baquerizo	Observer	Nov
1.668727843	0.068933018	2.1875	2002	39.9	24	> 22	Centre-South	Santiago	Santiago	Night	Ayora	Landing	Nov
1.259241595	0.054258422	0.25	2002	39.9	24	> 22	Centre-South	Santiago	Santiago	Night	Ayora	Observer	Nov
1.259241595	0.054258422	0.3125	2002	39.9	24	> 22	Centre-South	Santiago	Santiago	Night	Ayora	Observer	Nov
1.668727843	0.068933018	2.458333333	2002	39.9	24	> 22	Centre-South	Santiago	Santiago	Night	Ayora	Landing	Nov
1.668727843	0.068933018	0.164285714	2002	39.9	24	> 22	Centre-South	Santiago	Santiago	Night	Ayora	Landing	Nov
1.259241595	0.054258422	0.5	2002	39.9	24	> 22	Centre-South	Santiago	Santiago	Night	Ayora	Observer	Nov
1.196218495	0.057690469	0.333333333	2002	45.8	24	> 22	Centre-South	Santiago	Santiago	Day	Ayora	Landing	Nov
1.208447028	0.060375549	0.5	2002	49.9	24	> 22	Centre-South	Santiago	Santiago	Day	Ayora	Landing	Nov
1.176004166	0.053186151	0.404761905	2002	39.9	24	> 22	Centre-South	Santiago	Santiago	Day	Ayora	Landing	Nov
1.494000175	0.089072629	0.614285714	2002	103	24	> 22	Centre-South	Santiago	Santiago	Night	Baquerizo	Observer	Nov
1.494471893	0.091175933	0.485714286	2002	106	24	> 22	Centre-South	Santiago	Santiago	Night	Baquerizo	Observer	Nov
1.466423756	0.080129556	2.266666667	2002	88.7	24	> 22	Centre-South	Santiago	Santiago	Night	Baquerizo	Observer	Nov
1.494000175	0.089072629	0.59	2002	103	24	> 22	Centre-South	Santiago	Santiago	Night	Baquerizo	Observer	Nov
1.466423756	0.080129556	1.893333333	2002	88.7	24	> 22	Centre-South	Santiago	Santiago	Night	Baquerizo	Observer	Nov
1.494471893	0.091175933	4.435	2002	106	24	> 22	Centre-South	Santiago	Santiago	Night	Baquerizo	Observer	Nov
1.494471893	0.091175933	0.15	2002	106	24	> 22	Centre-South	Santiago	Santiago	Night	Baquerizo	Observer	Nov
1.165326539	0.038007529	3.778333333	2002	12.8	24.4	> 22	Centre-South	San Cristobal N y O	San Cristobal	Night	Baquerizo	Landing	Dec
1.367044472	0.04968228	0.2725	2002	23.6	24.4	> 22	Centre-South	San Cristobal N y O	San Cristobal	Night	Baquerizo	Landing	Dec
0.752079244	0.030520322	0.6	2002	5.5	24.4	> 22	Centre-South	San Cristobal N y O	San Cristobal	Night	Baquerizo	Observer	Dec
1.398574422	0.052374311	0.441428571	2002	26	24.4	> 22	Centre-South	San Cristobal N y O	San Cristobal	Night	Baquerizo	Landing	Dec
1.104072877	0.036341154	1.1325	2002	11.2	24.5	> 22	Centre-South	San Cristobal S y E	San Cristobal	Night	Baquerizo	Landing	Dec
0.988294631	0.034476266	1.8125	2002	6.1	24.5	> 22	Centre-South	San Cristobal S y E	San Cristobal	Night	Baquerizo	Landing	Dec
1.034606858	0.041844822	0.795	2002	26.2	24.5	> 22	Centre-South	San Cristobal S y E	San Cristobal	Night	Baquerizo	Observer	Dec
1.048410477	0.042944424	0.53	2002	27.8	24.5	> 22	Centre-South	San Cristobal S y E	San Cristobal	Night	Baquerizo	Observer	Dec
0.966218064	0.03947666	1.18	2002	26.2	24.5	> 22	Centre-South	San Cristobal S y E	San Cristobal	Day	Baquerizo	Landing	Dec
0.966218064	0.03947666	0.272	2002	26.2	24.5	> 22	Centre-South	San Cristobal S y E	San Cristobal	Day	Baquerizo	Landing	Dec
1.034606858	0.041844822	0.908	2002	26.2	24.5	> 22	Centre-South	San Cristobal S y E	San Cristobal	Night	Baquerizo	Observer	Dec
1.034606858	0.041844822	0.45375	2002	26.2	24.5	> 22	Centre-South	San Cristobal S y E	San Cristobal	Night	Baquerizo	Observer	Dec
1.064847499	0.03529964	2.272	2002	9.5	24.5	> 22	Centre-South	San Cristobal S y E	San Cristobal	Night	Baquerizo	Landing	Dec
0.988294631	0.034476266	0.605833333	2002	6.1	24.5	> 22	Centre-South	San Cristobal S y E	San Cristobal	Night	Baquerizo	Landing	Dec
0.932927408	0.035659077	0.454166667	2002	17.4	24.5	> 22	Centre-South	San Cristobal S y E	San Cristobal	Night	Baquerizo	Observer	Dec
0.979109246	0.040764343	0.833333333	2002	27.8	24.5	> 22	Centre-South	San Cristobal S y E	San Cristobal	Day	Baquerizo	Landing	Dec
0.871259751	0.032283698	0.075	2002	17.4	24.5	> 22	Centre-South	San Cristobal S y E	San Cristobal	Day	Baquerizo	Landing	Dec
0.979109246	0.040764343	0.34	2002	27.8	24.5	> 22	Centre-South	San Cristobal S y E	San Cristobal	Day	Baquerizo	Landing	Dec
0.973389476	0.0345421	1.21875	2002	5.41	24.5	> 22	Centre-South	San Cristobal S y E	San Cristobal	Night	Baquerizo	Landing	Dec
0.979109246	0.040764343	0.416666667	2002	27.8	24.5	> 22	Centre-South	San Cristobal S y E	San Cristobal	Day	Baquerizo	Landing	Dec
0.973389476	0.0345421	0.603333333	2002	5.41	24.5	> 22	Centre-South	San Cristobal S y E	San Cristobal	Night	Baquerizo	Landing	Dec
1.104072877	0.036341154	1.875	2002	11.2	24.5	> 22	Centre-South	San Cristobal S y E	San Cristobal	Night	Baquerizo	Landing	Dec
1.198611755	0.040192581	2.2725	2002	15.5	24.5	> 22	Centre-South	San Cristobal S y E	San Cristobal	Night	Baquerizo	Landing	Dec
1.104072877	0.036341154	1.02	2002	11.2	24.5	> 22	Centre-South	San Cristobal S y E	San Cristobal	Night	Baquerizo	Landing	Dec
0.729119479	0.033441563	0.965	2002	26.2	24.5	> 22	Centre-South	San Cristobal S y E	San Cristobal	Day	Baquerizo	Observer	Dec
1.033100861	0.048018287	0.453333333	2002	36.9	24.5	> 22	Centre-South	San Cristobal S y E	San Cristobal	Day	Baquerizo	Landing	Dec
0.685977695	0.025912278	1.851428571	2002	5.41	24.5	> 22	Centre-South	San Cristobal S y E	San Cristobal	Day	Baquerizo	Landing	Dec
1.465950735	0.063692334	1.41625	2002	36.9	24.5	> 22	Centre-South	San Cristobal S y E	San Cristobal	Night	Baquerizo	Landing	Dec
1.104072877	0.036341154	1.055	2002	11.2	24.5	> 22	Centre-South	San Cristobal S y E	San Cristobal	Night	Baquerizo	Landing	Dec
1.104072877	0.036341154	0.906666667	2002	11.2	24.5	> 22	Centre-South	San Cristobal S y E	San Cristobal	Night	Baquerizo	Landing	Dec
1.104072877	0.036341154	0.188333333	2002	11.2	24.5	> 22	Centre-South	San Cristobal S y E	San Cristobal	Night	Baquerizo	Landing	Dec
1.104072877	0.036341154	1.36	2002	11.2	24.5	> 22	Centre-South	San Cristobal S y E	San Cristobal	Night	Baquerizo	Landing	Dec
0.973389476	0.0345421	0.423	2002	5.41	24.5	> 22	Centre-South	San Cristobal S y E	San Cristobal	Night	Baquerizo	Landing	Dec
0.778074333	0.027732157	0.453333333	2002	11.2	24.5	> 22	Centre-South	San Cristobal S y E	San Cristobal	Day	Baquerizo	Landing	Dec
0.973389476	0.0345421	1.8125	2002	5.41	24.5	> 22	Centre-South	San Cristobal S y E	San Cristobal	Night	Baquerizo	Landing	Dec
0.973389476	0.0345421	0.793125	2002	5.41	24.5	> 22	Centre-South	San Cristobal S y E	San Cristobal	Night	Baquerizo	Landing	Dec
0.988294631	0.034476266	0.99375	2002	6.1	24.5	> 22	Centre-South	San Cristobal S y E	San Cristobal	Night	Baquerizo	Landing	Dec
0.973389476	0.0345421	0.5675	2002	5.41	24.5	> 22	Centre-South	San Cristobal S y E	San Cristobal	Night	Baquerizo	Landing	Dec
0.778074333	0.027732157	1.258571429	2002	11.2	24.5	> 22	Centre-South	San Cristobal S y E	San Cristobal	Day	Baquerizo	Landing	Dec
1.048410477	0.042944424	0.453333333	2002	27.8	24.5	> 22	Centre-South	San Cristobal S y E	San Cristobal	Night	Baquerizo	Observer	Dec
0.964530625	0.039315966	0.454	2002	26	24.5	> 22	Centre-South	San Cristobal S y E	San Cristobal	Day	Baquerizo	Landing	Dec
0.973389476	0.0345421	0.5675	2002	5.41	24.5	> 22	Centre-South	San Cristobal S y E	San Cristobal	Night	Baquerizo	Landing	Dec
1.389337646	0.053648933	1.439166667	2002	27.8	24.5	> 22	Centre-South	San Cristobal S y E	San Cristobal	Night	Baquerizo	Landing	Dec
0.696481819	0.025937232	0.586666667	2002	6.1	24.5	> 22	Centre-South	San Cristobal S y E	San Cristobal	Day	Baquerizo	Landing	Dec
0.778074333	0.027732157	1.25	2002	11.2	24.5	> 22	Centre-South	San Cristobal S y E	San Cristobal	Day	Baquerizo	Landing	Dec
1.465950735	0.063692334	1.893333333	2002	36.9	24.5	> 22	Centre-South	San Cristobal S y E	San Cristobal	Night	Baquerizo	Landing	Dec
1.104072877	0.036341154	1.42	2002	11.2	24.5	> 22	Centre-South	San Cristobal S y E	San Cristobal	Night	Baquerizo	Landing	Dec
1.048410477	0.042944424	0.45	2002	27.8	24.5	> 22	Centre-South	San Cristobal S y E	San Cristobal	Night	Baquerizo	Observer	Dec
1.104072877	0.036341154	0.5	2002	11.2	24.5	> 22	Centre-South	San Cristobal S y E	San Cristobal	Night	Baquerizo	Landing	Dec
0.979109246	0.040764343	2.045	2002	27.8	24.5	> 22	Centre-South	San Cristobal S y E	San Cristobal	Day	Baquerizo	Landing	Dec
0.979109246	0.040764343	0.970625	2002	27.8	24.5	> 22	Centre-South	San Cristobal S y E	San Cristobal	Day	Baquerizo	Landing	Dec
0.778074333	0.027732157	0.354166667	2002	11.2	24.5	> 22	Centre-South	San Cristobal S y E	San Cristobal	Day	Baquerizo	Landing	Dec
0.778074333	0.027732157	1.25	2002	11.2	24.5	> 22	Centre-South	San Cristobal S y E	San Cristobal	Day	Baquerizo	Landing	Dec
0.778074333	0.027732157	0.416666667	2002	11.2	24.5	> 22	Centre-South	San Cristobal S y E	San Cristobal	Day	Baquerizo	Landing	Dec
1.104072877	0.036341154	0.75	2002	11.2	24.5	> 22	Centre-South	San Cristobal S y E	San Cristobal	Night	Baquerizo	Landing	Dec
1.389337646	0.053648933	0.9545	2002	27.8	24.5	> 22	Centre-South	San Cristobal S y E	San Cristobal	Night	Baquerizo	Landing	Dec
0.683312432	0.031715966	1.25	2002	1.13	24.4	> 22	Centre-South	Santa Cruz	Santa Cruz	Night	Ayora	Observer	Dec
1.205548466	0.039710874	0.304166667	2002	14.6	24.4	> 22	Centre-South	Santa Cruz	Santa Cruz	Night	Ayora	Landing	Dec
0.732715803	0.026447607	0.064285714	2002	7.42	24.4	> 22	Centre-South	Santa Cruz	Santa Cruz	Day	Ayora	Landing	Dec
1.205548466	0.039710874	0.755555556	2002	14.6	24.4	> 22	Centre-South	Santa Cruz	Santa Cruz	Night	Ayora	Landing	Dec
1.330948368	0.046972989	0.45	2002	21.2	24.4	> 22	Centre-South	Santa Cruz	Santa Cruz	Night	Ayora	Landing	Dec
1.404644028	0.052935974	0.683333333	2002	26.5	24.4	> 22	Centre-South	Santa Cruz	Santa Cruz	Night	Ayora	Landing	Dec
0.79673937	0.028107578	0.8125	2002	11.3	24.4	> 22	Centre-South	Santa Cruz	Santa Cruz	Day	Ayora	Landing	Dec
0.767004121	0.027160773	0.34	2002	9.51	24.4	> 22	Centre-South	Santa Cruz	Santa Cruz	Day	Ayora	Landing	Dec
0.767004121	0.027160773	0.1125	2002	9.51	24.4	> 22	Centre-South	Santa Cruz	Santa Cruz	Day	Ayora	Landing	Dec
0.767004121	0.027160773	0.36	2002	9.51	24.4	> 22	Centre-South	Santa Cruz	Santa Cruz	Day	Ayora	Landing	Dec
0.840295865	0.029954537	0.05	2002	14	24.4	> 22	Centre-South	Santa Cruz	Santa Cruz	Day	Ayora	Landing	Dec
1.130558214	0.0367934	0.833333333	2002	11.3	24.4	> 22	Centre-South	Santa Cruz	Santa Cruz	Night	Ayora	Landing	Dec
1.088364453	0.035676652	1.5	2002	9.51	24.4	> 22	Centre-South	Santa Cruz	Santa Cruz	Night	Ayora	Landing	Dec
1.088364453	0.035676652	1.5	2002	9.51	24.4	> 22	Centre-South	Santa Cruz	Santa Cruz	Night	Ayora	Landing	Dec
0.79673937	0.028107578	0.383333333	2002	11.3	24.4	> 22	Centre-South	Santa Cruz	Santa Cruz	Day	Ayora	Landing	Dec
0.79673937	0.028107578	0.083333333	2002	11.3	24.4	> 22	Centre-South	Santa Cruz	Santa Cruz	Day	Ayora	Landing	Dec
0.732715803	0.026447607	0.233333333	2002	7.42	24.4	> 22	Centre-South	Santa Cruz	Santa Cruz	Day	Ayora	Landing	Dec
0.79673937	0.028107578	0.266666667	2002	11.3	24.4	> 22	Centre-South	Santa Cruz	Santa Cruz	Day	Ayora	Landing	Dec
0.767004121	0.027160773	0.28	2002	9.51	24.4	> 22	Centre-South	Santa Cruz	Santa Cruz	Day	Ayora	Landing	Dec
0.767004121	0.027160773	0.22	2002	9.51	24.4	> 22	Centre-South	Santa Cruz	Santa Cruz	Day	Ayora	Landing	Dec
0.732715803	0.026447607	0.05	2002	7.42	24.4	> 22	Centre-South	Santa Cruz	Santa Cruz	Day	Ayora	Landing	Dec
0.767004121	0.027160773	0.14	2002	9.51	24.4	> 22	Centre-South	Santa Cruz	Santa Cruz	Day	Ayora	Landing	Dec
0.732715803	0.026447607	0.45	2002	7.42	24.4	> 22	Centre-South	Santa Cruz	Santa Cruz	Day	Ayora	Landing	Dec
0.732715803	0.026447607	0.6825	2002	7.42	24.4	> 22	Centre-South	Santa Cruz	Santa Cruz	Day	Ayora	Landing	Dec
1.192364064	0.039118458	0.7375	2002	14	24.4	> 22	Centre-South	Santa Cruz	Santa Cruz	Night	Ayora	Landing	Dec
0.732715803	0.026447607	0.908888889	2002	7.42	24.4	> 22	Centre-South	Santa Cruz	Santa Cruz	Day	Ayora	Landing	Dec
1.330948368	0.046972989	4.045	2002	21.2	24.4	> 22	Centre-South	Santa Cruz	Santa Cruz	Night	Ayora	Landing	Dec
1.330948368	0.046972989	1.797727273	2002	21.2	24.4	> 22	Centre-South	Santa Cruz	Santa Cruz	Night	Ayora	Landing	Dec
0.840295865	0.029954537	1.0225	2002	14	24.4	> 22	Centre-South	Santa Cruz	Santa Cruz	Day	Ayora	Landing	Dec
0.840295865	0.029954537	0.728	2002	14	24.4	> 22	Centre-South	Santa Cruz	Santa Cruz	Day	Ayora	Landing	Dec
1.130558214	0.0367934	2.235	2002	11.3	24.4	> 22	Centre-South	Santa Cruz	Santa Cruz	Night	Ayora	Landing	Dec
1.130558214	0.0367934	0.76	2002	11.3	24.4	> 22	Centre-South	Santa Cruz	Santa Cruz	Night	Ayora	Landing	Dec
1.130558214	0.0367934	0.542857143	2002	11.3	24.4	> 22	Centre-South	Santa Cruz	Santa Cruz	Night	Ayora	Landing	Dec
0.732715803	0.026447607	0.3	2002	7.42	24.4	> 22	Centre-South	Santa Cruz	Santa Cruz	Day	Ayora	Landing	Dec
1.039709974	0.034956547	0.2	2002	7.42	24.4	> 22	Centre-South	Santa Cruz	Santa Cruz	Night	Ayora	Landing	Dec
0.732715803	0.026447607	0.504444444	2002	7.42	24.4	> 22	Centre-South	Santa Cruz	Santa Cruz	Day	Ayora	Landing	Dec
0.840295865	0.029954537	0.557878788	2002	14	24.4	> 22	Centre-South	Santa Cruz	Santa Cruz	Day	Ayora	Landing	Dec
1.380693439	0.050804832	1.1375	2002	24.6	24.4	> 22	Centre-South	Santa Cruz	Santa Cruz	Night	Ayora	Landing	Dec
0.79673937	0.028107578	0.583333333	2002	11.3	24.4	> 22	Centre-South	Santa Cruz	Santa Cruz	Day	Ayora	Landing	Dec
0.79673937	0.028107578	0.45	2002	11.3	24.4	> 22	Centre-South	Santa Cruz	Santa Cruz	Day	Ayora	Landing	Dec
1.330948368	0.046972989	0.62	2002	21.2	24.4	> 22	Centre-South	Santa Cruz	Santa Cruz	Night	Ayora	Landing	Dec
0.937960514	0.035888816	0.726666667	2002	21.2	24.4	> 22	Centre-South	Santa Cruz	Santa Cruz	Day	Ayora	Landing	Dec
1.130558214	0.0367934	1.216666667	2002	11.3	24.4	> 22	Centre-South	Santa Cruz	Santa Cruz	Night	Ayora	Landing	Dec
0.732715803	0.026447607	0.23	2002	7.42	24.4	> 22	Centre-South	Santa Cruz	Santa Cruz	Day	Ayora	Landing	Dec
0.849587322	0.030413237	0.28	2002	14.6	24.4	> 22	Centre-South	Santa Cruz	Santa Cruz	Day	Ayora	Landing	Dec
1.192364064	0.039118458	0.65375	2002	14	24.4	> 22	Centre-South	Santa Cruz	Santa Cruz	Night	Ayora	Landing	Dec
1.039512894	0.046145437	1.202083333	2002	33.6	24.4	> 22	Centre-South	Santa Cruz	Santa Cruz	Day	Ayora	Landing	Dec
0.767004121	0.027160773	0.083333333	2002	9.51	24.4	> 22	Centre-South	Santa Cruz	Santa Cruz	Day	Ayora	Landing	Dec
0.732715803	0.026447607	0.083333333	2002	7.42	24.4	> 22	Centre-South	Santa Cruz	Santa Cruz	Day	Ayora	Landing	Dec
0.849587322	0.030413237	0.0625	2002	14.6	24.4	> 22	Centre-South	Santa Cruz	Santa Cruz	Day	Ayora	Landing	Dec
0.79673937	0.028107578	0.229166667	2002	11.3	24.4	> 22	Centre-South	Santa Cruz	Santa Cruz	Day	Ayora	Landing	Dec
2.792025373	0.114686544	0.756666667	2003	36.6	20.2	< = 22	Centre-South	Espa�ola	Espa�ola	Night	Baquerizo	Landing	Sep
1.967626708	0.085382267	0.905	2003	36.6	20.2	< = 22	Centre-South	Espa�ola	Espa�ola	Day	Baquerizo	Landing	Sep
2.777337799	0.112365746	1.306666667	2003	35.4	20.2	< = 22	Centre-South	Espa�ola	Espa�ola	Night	Baquerizo	Landing	Sep
2.777337799	0.112365746	4.497916667	2003	35.4	20.2	< = 22	Centre-South	Espa�ola	Espa�ola	Night	Baquerizo	Landing	Sep
2.095811665	0.090898719	0.230952381	2003	35.4	20.2	< = 22	Centre-South	Espa�ola	Espa�ola	Night	Baquerizo	Observer	Sep
1.325393387	0.068430721	1.35	2003	49.2	20.9	< = 22	Centre-South	Floreana	Floreana	Day	Villamil	Observer	Sep
1.325393387	0.068430721	1.15	2003	49.2	20.9	< = 22	Centre-South	Floreana	Floreana	Day	Villamil	Observer	Sep
1.325393387	0.068430721	1.8	2003	49.2	20.9	< = 22	Centre-South	Floreana	Floreana	Day	Villamil	Observer	Sep
1.996446016	0.098937266	0.81	2003	69.4	20.9	< = 22	Centre-South	Floreana	Floreana	Night	Baquerizo	Observer	Sep
1.937315507	0.093984117	0.5	2003	60.4	20.9	< = 22	Centre-South	Floreana	Floreana	Night	Baquerizo	Observer	Sep
1.996446016	0.098937266	1.8125	2003	69.4	20.9	< = 22	Centre-South	Floreana	Floreana	Night	Baquerizo	Observer	Sep
1.996446016	0.098937266	1.016666667	2003	69.4	20.9	< = 22	Centre-South	Floreana	Floreana	Night	Baquerizo	Observer	Sep
1.996446016	0.098937266	0.68	2003	69.4	20.9	< = 22	Centre-South	Floreana	Floreana	Night	Baquerizo	Observer	Sep
1.996446016	0.098937266	1.18	2003	69.4	20.9	< = 22	Centre-South	Floreana	Floreana	Night	Baquerizo	Observer	Sep
1.937315507	0.093984117	1.863	2003	60.4	20.9	< = 22	Centre-South	Floreana	Floreana	Night	Baquerizo	Observer	Sep
1.996446016	0.098937266	0.239166667	2003	69.4	20.9	< = 22	Centre-South	Floreana	Floreana	Night	Baquerizo	Observer	Sep
1.937315507	0.093984117	0.05	2003	60.4	20.9	< = 22	Centre-South	Floreana	Floreana	Night	Baquerizo	Observer	Sep
2.637926281	0.203057613	3.4375	2003	71.1	21.7	< = 22	North	Genovesa	Genovesa	Night	Ayora	Landing	Sep
1.207494828	0.071995375	0.8	2003	90.6	21.7	< = 22	West	Isabela Norte y Este	Isabela	Day	Ayora	Landing	Sep
1.207494828	0.071995375	0.8	2003	90.6	21.7	< = 22	West	Isabela Norte y Este	Isabela	Day	Ayora	Landing	Sep
0.924300852	0.058151285	1.833333333	2003	104	21.7	< = 22	West	Isabela Norte y Este	Isabela	Day	Ayora	Observer	Sep
0.801162299	0.04168146	0.25	2003	50.3	21.7	< = 22	West	Isabela Norte y Este	Isabela	Day	Ayora	Observer	Sep
0.801162299	0.04168146	0.7	2003	50.3	21.7	< = 22	West	Isabela Norte y Este	Isabela	Day	Ayora	Observer	Sep
0.801162299	0.04168146	0.25	2003	50.3	21.7	< = 22	West	Isabela Norte y Este	Isabela	Day	Ayora	Observer	Sep
0.911189754	0.053485773	0.875	2003	90.6	21.7	< = 22	West	Isabela Norte y Este	Isabela	Day	Ayora	Observer	Sep
0.911189754	0.053485773	1.027777778	2003	90.6	21.7	< = 22	West	Isabela Norte y Este	Isabela	Day	Ayora	Observer	Sep
0.911189754	0.053485773	1.444444444	2003	90.6	21.7	< = 22	West	Isabela Norte y Este	Isabela	Day	Ayora	Observer	Sep
0.911189754	0.053485773	3.25	2003	90.6	21.7	< = 22	West	Isabela Norte y Este	Isabela	Day	Ayora	Observer	Sep
1.292961161	0.076203072	1	2003	90.6	21.7	< = 22	West	Isabela Norte y Este	Isabela	Night	Ayora	Observer	Sep
1.311565564	0.082341311	1	2003	104	21.7	< = 22	West	Isabela Norte y Este	Isabela	Night	Ayora	Observer	Sep
0.924300852	0.058151285	1	2003	104	21.7	< = 22	West	Isabela Norte y Este	Isabela	Day	Ayora	Observer	Sep
1.093374279	0.056228724	5.116666667	2003	61.2	21.7	< = 22	West	Isabela Norte y Este	Isabela	Day	Ayora	Landing	Sep
0.784520464	0.039158801	0.416666667	2003	42.2	21.7	< = 22	West	Isabela Norte y Este	Isabela	Day	Ayora	Observer	Sep
0.911189754	0.053485773	1.377777778	2003	90.6	21.7	< = 22	West	Isabela Norte y Este	Isabela	Day	Ayora	Observer	Sep
0.924300852	0.058151285	1.088888889	2003	104	21.7	< = 22	West	Isabela Norte y Este	Isabela	Day	Ayora	Observer	Sep
0.924300852	0.058151285	0.9	2003	104	21.7	< = 22	West	Isabela Norte y Este	Isabela	Day	Ayora	Observer	Sep
0.924300852	0.058151285	0.8	2003	104	21.7	< = 22	West	Isabela Norte y Este	Isabela	Day	Ayora	Observer	Sep
0.924300852	0.058151285	1	2003	104	21.7	< = 22	West	Isabela Norte y Este	Isabela	Day	Ayora	Observer	Sep
1.035200876	0.046705422	0.5125	2003	40.8	21.7	< = 22	West	Isabela Norte y Este	Isabela	Day	Villamil	Landing	Sep
1.035200876	0.046705422	0.35	2003	40.8	21.7	< = 22	West	Isabela Norte y Este	Isabela	Day	Villamil	Landing	Sep
1.703835361	0.104017282	3.181875	2003	88.3	21.7	< = 22	West	Isabela Norte y Este	Isabela	Night	Baquerizo	Landing	Sep
2.197470268	0.140994398	5.17	2003	97.6	20.6	< = 22	West	Isabela Oeste	Isabela	Night	Ayora	Landing	Sep
1.46406656	0.117443753	1.816666667	2003	129	20.6	< = 22	West	Isabela Oeste	Isabela	Day	Ayora	Landing	Sep
1.071619332	0.085542494	1	2003	134	20.6	< = 22	West	Isabela Oeste	Isabela	Day	Ayora	Observer	Sep
1.158432673	0.080591291	1.3	2003	117	20.6	< = 22	West	Isabela Oeste	Isabela	Day	Ayora	Observer	Sep
1.158432673	0.080591291	1.9	2003	117	20.6	< = 22	West	Isabela Oeste	Isabela	Day	Ayora	Observer	Sep
1.071619332	0.085542494	0.9	2003	134	20.6	< = 22	West	Isabela Oeste	Isabela	Day	Ayora	Observer	Sep
1.477173875	0.120419852	1.9375	2003	138	20.6	< = 22	West	Isabela Oeste	Isabela	Night	Ayora	Observer	Sep
1.071619332	0.085542494	1.2	2003	134	20.6	< = 22	West	Isabela Oeste	Isabela	Day	Ayora	Observer	Sep
1.071619332	0.085542494	0.25	2003	134	20.6	< = 22	West	Isabela Oeste	Isabela	Day	Ayora	Observer	Sep
1.071619332	0.085542494	0.45	2003	134	20.6	< = 22	West	Isabela Oeste	Isabela	Day	Ayora	Observer	Sep
1.158432673	0.080591291	0.45	2003	117	20.6	< = 22	West	Isabela Oeste	Isabela	Day	Ayora	Observer	Sep
1.158432673	0.080591291	0.65	2003	117	20.6	< = 22	West	Isabela Oeste	Isabela	Day	Ayora	Observer	Sep
1.158432673	0.080591291	1.583333333	2003	117	20.6	< = 22	West	Isabela Oeste	Isabela	Day	Ayora	Observer	Sep
1.158432673	0.080591291	2.1	2003	117	20.6	< = 22	West	Isabela Oeste	Isabela	Day	Ayora	Observer	Sep
1.158432673	0.080591291	1	2003	117	20.6	< = 22	West	Isabela Oeste	Isabela	Day	Ayora	Observer	Sep
1.041010156	0.085562206	0.430555556	2003	138	20.6	< = 22	West	Isabela Oeste	Isabela	Day	Ayora	Observer	Sep
1.071619332	0.085542494	0.5	2003	134	20.6	< = 22	West	Isabela Oeste	Isabela	Day	Ayora	Observer	Sep
1.158432673	0.080591291	0.944444444	2003	117	20.6	< = 22	West	Isabela Oeste	Isabela	Day	Ayora	Observer	Sep
1.465292929	0.080225649	0.545333333	2003	76.7	20.6	< = 22	West	Isabela Oeste	Isabela	Day	Villamil	Landing	Sep
1.465292929	0.080225649	1.590666667	2003	76.7	20.6	< = 22	West	Isabela Oeste	Isabela	Day	Villamil	Landing	Sep
1.465292929	0.080225649	0.842105263	2003	76.7	20.6	< = 22	West	Isabela Oeste	Isabela	Day	Villamil	Landing	Sep
1.465292929	0.080225649	3.295	2003	76.7	20.6	< = 22	West	Isabela Oeste	Isabela	Day	Villamil	Landing	Sep
1.351491752	0.066056163	0.4375	2003	51.7	20.6	< = 22	West	Isabela Oeste	Isabela	Day	Villamil	Landing	Sep
0.900906619	0.095900353	1.9	2003	178	20.6	< = 22	West	Isabela Oeste	Isabela	Night	Baquerizo	Observer	Sep
0.900906619	0.095900353	0.45	2003	178	20.6	< = 22	West	Isabela Oeste	Isabela	Night	Baquerizo	Observer	Sep
0.900906619	0.095900353	0.47	2003	178	20.6	< = 22	West	Isabela Oeste	Isabela	Night	Baquerizo	Observer	Sep
0.900906619	0.095900353	1	2003	178	20.6	< = 22	West	Isabela Oeste	Isabela	Night	Baquerizo	Observer	Sep
0.900906619	0.095900353	1.5625	2003	178	20.6	< = 22	West	Isabela Oeste	Isabela	Night	Baquerizo	Observer	Sep
1.692987868	0.077997969	2.816	2003	33.3	20.9	< = 22	West	Isabela Sur	Isabela	Night	Ayora	Landing	Sep
1.017140533	0.035364414	2.083333333	2003	17	20.9	< = 22	West	Isabela Sur	Isabela	Day	Villamil	Landing	Sep
1.017140533	0.035364414	0.166666667	2003	17	20.9	< = 22	West	Isabela Sur	Isabela	Day	Villamil	Landing	Sep
1.017140533	0.035364414	0.45	2003	17	20.9	< = 22	West	Isabela Sur	Isabela	Day	Villamil	Landing	Sep
0.795627775	0.03018256	1	2003	4.83	20.9	< = 22	West	Isabela Sur	Isabela	Day	Villamil	Landing	Sep
0.795627775	0.03018256	0.59	2003	4.83	20.9	< = 22	West	Isabela Sur	Isabela	Day	Villamil	Landing	Sep
0.795627775	0.03018256	0.1125	2003	4.83	20.9	< = 22	West	Isabela Sur	Isabela	Day	Villamil	Landing	Sep
0.795627775	0.03018256	0.1	2003	4.83	20.9	< = 22	West	Isabela Sur	Isabela	Day	Villamil	Landing	Sep
0.795627775	0.03018256	1.2	2003	4.83	20.9	< = 22	West	Isabela Sur	Isabela	Day	Villamil	Landing	Sep
0.795627775	0.03018256	0.09	2003	4.83	20.9	< = 22	West	Isabela Sur	Isabela	Day	Villamil	Landing	Sep
0.795627775	0.03018256	0.18	2003	4.83	20.9	< = 22	West	Isabela Sur	Isabela	Day	Villamil	Landing	Sep
0.795627775	0.03018256	1	2003	4.83	20.9	< = 22	West	Isabela Sur	Isabela	Day	Villamil	Landing	Sep
0.795627775	0.03018256	1.125	2003	4.83	20.9	< = 22	West	Isabela Sur	Isabela	Day	Villamil	Landing	Sep
0.795627775	0.03018256	0.09	2003	4.83	20.9	< = 22	West	Isabela Sur	Isabela	Day	Villamil	Landing	Sep
0.600390047	0.028229349	0.833333333	2003	4.83	20.9	< = 22	West	Isabela Sur	Isabela	Day	Villamil	Observer	Sep
0.795627775	0.03018256	0.166666667	2003	4.83	20.9	< = 22	West	Isabela Sur	Isabela	Day	Villamil	Landing	Sep
0.795627775	0.03018256	0.225	2003	4.83	20.9	< = 22	West	Isabela Sur	Isabela	Day	Villamil	Landing	Sep
0.795627775	0.03018256	0.15	2003	4.83	20.9	< = 22	West	Isabela Sur	Isabela	Day	Villamil	Landing	Sep
0.795627775	0.03018256	2.05	2003	4.83	20.9	< = 22	West	Isabela Sur	Isabela	Day	Villamil	Landing	Sep
0.978450637	0.033602904	0.860714286	2003	14.7	20.9	< = 22	West	Isabela Sur	Isabela	Day	Villamil	Landing	Sep
0.978450637	0.033602904	0.55	2003	14.7	20.9	< = 22	West	Isabela Sur	Isabela	Day	Villamil	Landing	Sep
0.978450637	0.033602904	1.066666667	2003	14.7	20.9	< = 22	West	Isabela Sur	Isabela	Day	Villamil	Landing	Sep
0.978450637	0.033602904	1	2003	14.7	20.9	< = 22	West	Isabela Sur	Isabela	Day	Villamil	Landing	Sep
0.978450637	0.033602904	1.65	2003	14.7	20.9	< = 22	West	Isabela Sur	Isabela	Day	Villamil	Landing	Sep
0.978450637	0.033602904	0.25625	2003	14.7	20.9	< = 22	West	Isabela Sur	Isabela	Day	Villamil	Landing	Sep
0.978450637	0.033602904	0.1125	2003	14.7	20.9	< = 22	West	Isabela Sur	Isabela	Day	Villamil	Landing	Sep
0.978450637	0.033602904	3.125	2003	14.7	20.9	< = 22	West	Isabela Sur	Isabela	Day	Villamil	Landing	Sep
1.059396476	0.051129776	0.115	2003	1.93	20.9	< = 22	West	Isabela Sur	Isabela	Night	Villamil	Landing	Sep
1.059396476	0.051129776	0.225	2003	1.93	20.9	< = 22	West	Isabela Sur	Isabela	Night	Villamil	Landing	Sep
0.74658949	0.031320305	0.341	2003	1.93	20.9	< = 22	West	Isabela Sur	Isabela	Day	Villamil	Landing	Sep
0.74658949	0.031320305	0.766666667	2003	1.93	20.9	< = 22	West	Isabela Sur	Isabela	Day	Villamil	Landing	Sep
0.932926217	0.03192259	0.92	2003	12.2	20.9	< = 22	West	Isabela Sur	Isabela	Day	Villamil	Landing	Sep
0.932926217	0.03192259	2.913333333	2003	12.2	20.9	< = 22	West	Isabela Sur	Isabela	Day	Villamil	Landing	Sep
1.198763522	0.049313065	0.17	2003	34.2	20.9	< = 22	West	Isabela Sur	Isabela	Day	Villamil	Landing	Sep
0.875461202	0.0304834	0.5675	2003	9.18	20.9	< = 22	West	Isabela Sur	Isabela	Day	Villamil	Landing	Sep
0.875461202	0.0304834	0.1125	2003	9.18	20.9	< = 22	West	Isabela Sur	Isabela	Day	Villamil	Landing	Sep
0.875461202	0.0304834	0.3	2003	9.18	20.9	< = 22	West	Isabela Sur	Isabela	Day	Villamil	Landing	Sep
0.875461202	0.0304834	0.1	2003	9.18	20.9	< = 22	West	Isabela Sur	Isabela	Day	Villamil	Landing	Sep
0.875461202	0.0304834	1.28	2003	9.18	20.9	< = 22	West	Isabela Sur	Isabela	Day	Villamil	Landing	Sep
0.875461202	0.0304834	0.18	2003	9.18	20.9	< = 22	West	Isabela Sur	Isabela	Day	Villamil	Landing	Sep
0.875461202	0.0304834	0.18	2003	9.18	20.9	< = 22	West	Isabela Sur	Isabela	Day	Villamil	Landing	Sep
0.875461202	0.0304834	0.02	2003	9.18	20.9	< = 22	West	Isabela Sur	Isabela	Day	Villamil	Landing	Sep
0.875461202	0.0304834	0.18	2003	9.18	20.9	< = 22	West	Isabela Sur	Isabela	Day	Villamil	Landing	Sep
0.660633287	0.029086742	0.175	2003	9.18	20.9	< = 22	West	Isabela Sur	Isabela	Day	Villamil	Observer	Sep
0.660633287	0.029086742	0.35	2003	9.18	20.9	< = 22	West	Isabela Sur	Isabela	Day	Villamil	Observer	Sep
0.660633287	0.029086742	0.766666667	2003	9.18	20.9	< = 22	West	Isabela Sur	Isabela	Day	Villamil	Observer	Sep
0.660633287	0.029086742	0.9	2003	9.18	20.9	< = 22	West	Isabela Sur	Isabela	Day	Villamil	Observer	Sep
1.242263017	0.052081221	1.36	2003	9.18	20.9	< = 22	West	Isabela Sur	Isabela	Night	Villamil	Landing	Sep
0.875461202	0.0304834	0.32	2003	9.18	20.9	< = 22	West	Isabela Sur	Isabela	Day	Villamil	Landing	Sep
0.875461202	0.0304834	0.28	2003	9.18	20.9	< = 22	West	Isabela Sur	Isabela	Day	Villamil	Landing	Sep
0.734902338	0.031755948	0.6	2003	1.21	20.9	< = 22	West	Isabela Sur	Isabela	Day	Villamil	Landing	Sep
0.749375885	0.031225794	0.05	2003	2.1	20.9	< = 22	West	Isabela Sur	Isabela	Day	Villamil	Landing	Sep
0.981951542	0.033750004	0.619444444	2003	14.9	20.9	< = 22	West	Isabela Sur	Isabela	Day	Villamil	Landing	Sep
1.39337081	0.057576395	0.625	2003	14.9	20.9	< = 22	West	Isabela Sur	Isabela	Night	Villamil	Landing	Sep
0.8265215	0.030015688	0.45	2003	6.56	20.9	< = 22	West	Isabela Sur	Isabela	Day	Villamil	Landing	Sep
0.8265215	0.030015688	0.36	2003	6.56	20.9	< = 22	West	Isabela Sur	Isabela	Day	Villamil	Landing	Sep
0.8265215	0.030015688	0.0875	2003	6.56	20.9	< = 22	West	Isabela Sur	Isabela	Day	Villamil	Landing	Sep
0.8265215	0.030015688	0.09	2003	6.56	20.9	< = 22	West	Isabela Sur	Isabela	Day	Villamil	Landing	Sep
0.8265215	0.030015688	0.1	2003	6.56	20.9	< = 22	West	Isabela Sur	Isabela	Day	Villamil	Landing	Sep
0.8265215	0.030015688	0.36	2003	6.56	20.9	< = 22	West	Isabela Sur	Isabela	Day	Villamil	Landing	Sep
0.8265215	0.030015688	0.05	2003	6.56	20.9	< = 22	West	Isabela Sur	Isabela	Day	Villamil	Landing	Sep
0.8265215	0.030015688	0.04	2003	6.56	20.9	< = 22	West	Isabela Sur	Isabela	Day	Villamil	Landing	Sep
1.213271103	0.051412117	0.833333333	2003	8.1	20.9	< = 22	West	Isabela Sur	Isabela	Night	Villamil	Landing	Sep
0.876222871	0.030496756	0.166666667	2003	9.22	20.9	< = 22	West	Isabela Sur	Isabela	Day	Villamil	Landing	Sep
0.876222871	0.030496756	0.375	2003	9.22	20.9	< = 22	West	Isabela Sur	Isabela	Day	Villamil	Landing	Sep
0.876222871	0.030496756	0.18	2003	9.22	20.9	< = 22	West	Isabela Sur	Isabela	Day	Villamil	Landing	Sep
0.876222871	0.030496756	0.18	2003	9.22	20.9	< = 22	West	Isabela Sur	Isabela	Day	Villamil	Landing	Sep
0.876222871	0.030496756	0.04	2003	9.22	20.9	< = 22	West	Isabela Sur	Isabela	Day	Villamil	Landing	Sep
1.587020607	0.119910647	0.18125	2003	104	22.8	> 22	North	Marchena	Marchena	Day	Ayora	Landing	Sep
2.248537592	0.167497049	1.505625	2003	100	22.8	> 22	North	Marchena	Marchena	Night	Baquerizo	Landing	Sep
1.698000376	0.125273724	1.45	2003	109	22.8	> 22	North	Marchena	Marchena	Night	Baquerizo	Observer	Sep
1.699349728	0.124892198	0.77	2003	104	22.8	> 22	North	Marchena	Marchena	Night	Baquerizo	Observer	Sep
1.698000376	0.125273724	0.541666667	2003	109	22.8	> 22	North	Marchena	Marchena	Night	Baquerizo	Observer	Sep
1.698000376	0.125273724	1.9	2003	109	22.8	> 22	North	Marchena	Marchena	Night	Baquerizo	Observer	Sep
1.698000376	0.125273724	3.8	2003	109	22.8	> 22	North	Marchena	Marchena	Night	Baquerizo	Observer	Sep
1.698000376	0.125273724	2.54	2003	109	22.8	> 22	North	Marchena	Marchena	Night	Baquerizo	Observer	Sep
1.698000376	0.125273724	2.985714286	2003	109	22.8	> 22	North	Marchena	Marchena	Night	Baquerizo	Observer	Sep
1.698000376	0.125273724	1.09	2003	109	22.8	> 22	North	Marchena	Marchena	Night	Baquerizo	Observer	Sep
1.699349728	0.124892198	2.9	2003	104	22.8	> 22	North	Marchena	Marchena	Night	Baquerizo	Observer	Sep
1.699349728	0.124892198	0.958333333	2003	104	22.8	> 22	North	Marchena	Marchena	Night	Baquerizo	Observer	Sep
1.699349728	0.124892198	0.7	2003	104	22.8	> 22	North	Marchena	Marchena	Night	Baquerizo	Observer	Sep
1.699349728	0.124892198	0.675	2003	104	22.8	> 22	North	Marchena	Marchena	Night	Baquerizo	Observer	Sep
1.698000376	0.125273724	2.06	2003	109	22.8	> 22	North	Marchena	Marchena	Night	Baquerizo	Observer	Sep
1.698000376	0.125273724	0.833333333	2003	109	22.8	> 22	North	Marchena	Marchena	Night	Baquerizo	Observer	Sep
1.699349728	0.124892198	1.36	2003	104	22.8	> 22	North	Marchena	Marchena	Night	Baquerizo	Observer	Sep
1.699349728	0.124892198	0.54	2003	104	22.8	> 22	North	Marchena	Marchena	Night	Baquerizo	Observer	Sep
1.699349728	0.124892198	0.983333333	2003	104	22.8	> 22	North	Marchena	Marchena	Night	Baquerizo	Observer	Sep
1.699349728	0.124892198	0.21825	2003	104	22.8	> 22	North	Marchena	Marchena	Night	Baquerizo	Observer	Sep
1.729922146	0.06891383	1.726666667	2003	36.6	23.3	> 22	Centre-South	Espa�ola	Espa�ola	Night	Baquerizo	Landing	Oct
1.198021258	0.049326075	3.084285714	2003	33	23.3	> 22	Centre-South	Espa�ola	Espa�ola	Day	Baquerizo	Landing	Oct
1.282968546	0.049256312	1.1	2003	30.1	22.9	> 22	Centre-South	Floreana	Floreana	Day	Ayora	Landing	Oct
0.577902719	0.031419209	0.475	2003	42.2	24	> 22	West	Isabela Norte y Este	Isabela	Day	Ayora	Observer	Oct
0.577902719	0.031419209	0.1875	2003	42.2	24	> 22	West	Isabela Norte y Este	Isabela	Day	Ayora	Observer	Oct
0.577902719	0.031419209	1	2003	42.2	24	> 22	West	Isabela Norte y Este	Isabela	Day	Ayora	Observer	Oct
0.577902719	0.031419209	0.2	2003	42.2	24	> 22	West	Isabela Norte y Este	Isabela	Day	Ayora	Observer	Oct
0.889479084	0.056859312	0.880625	2003	90.6	24	> 22	West	Isabela Norte y Este	Isabela	Day	Ayora	Landing	Oct
0.776336356	0.040584939	1.155416667	2003	47.3	24	> 22	West	Isabela Norte y Este	Isabela	Day	Ayora	Landing	Oct
0.805414259	0.044937723	3.863333333	2003	61.2	24	> 22	West	Isabela Norte y Este	Isabela	Day	Ayora	Landing	Oct
0.889479084	0.056859312	1.94	2003	90.6	24	> 22	West	Isabela Norte y Este	Isabela	Day	Ayora	Landing	Oct
0.762561881	0.037823118	1.44	2003	40.8	24	> 22	West	Isabela Norte y Este	Isabela	Day	Villamil	Landing	Oct
1.089854288	0.10063961	0.276296296	2003	143	24	> 22	West	Isabela Norte y Este	Isabela	Night	Baquerizo	Landing	Oct
1.803590789	0.115834634	1.725	2003	97.6	22.4	> 22	West	Isabela Oeste	Isabela	Night	Ayora	Landing	Oct
1.259975935	0.092234898	3.866666667	2003	117	22.4	> 22	West	Isabela Oeste	Isabela	Day	Ayora	Landing	Oct
0.979876247	0.110959977	0.069166667	2003	178	22.4	> 22	West	Isabela Oeste	Isabela	Night	Baquerizo	Landing	Oct
1.051035831	0.054612494	0.418	2003	63.3	22.8	> 22	West	Isabela Sur	Isabela	Day	Ayora	Landing	Oct
0.816964253	0.027865093	1.5875	2003	17	22.8	> 22	West	Isabela Sur	Isabela	Day	Villamil	Landing	Oct
0.816964253	0.027865093	2.275	2003	17	22.8	> 22	West	Isabela Sur	Isabela	Day	Villamil	Landing	Oct
0.816964253	0.027865093	1.942857143	2003	17	22.8	> 22	West	Isabela Sur	Isabela	Day	Villamil	Landing	Oct
0.816964253	0.027865093	2.4	2003	17	22.8	> 22	West	Isabela Sur	Isabela	Day	Villamil	Landing	Oct
0.816964253	0.027865093	1.428571429	2003	17	22.8	> 22	West	Isabela Sur	Isabela	Day	Villamil	Landing	Oct
0.639045865	0.02359692	2.433333333	2003	4.83	22.8	> 22	West	Isabela Sur	Isabela	Day	Villamil	Landing	Oct
0.639045865	0.02359692	0.6	2003	4.83	22.8	> 22	West	Isabela Sur	Isabela	Day	Villamil	Landing	Oct
0.639045865	0.02359692	0.166666667	2003	4.83	22.8	> 22	West	Isabela Sur	Isabela	Day	Villamil	Landing	Oct
0.639045865	0.02359692	0.175	2003	4.83	22.8	> 22	West	Isabela Sur	Isabela	Day	Villamil	Landing	Oct
0.906794089	0.039199098	0.125	2003	4.83	22.8	> 22	West	Isabela Sur	Isabela	Night	Villamil	Landing	Oct
0.639045865	0.02359692	0.5125	2003	4.83	22.8	> 22	West	Isabela Sur	Isabela	Day	Villamil	Landing	Oct
0.906794089	0.039199098	0.466666667	2003	4.83	22.8	> 22	West	Isabela Sur	Isabela	Night	Villamil	Landing	Oct
0.639045865	0.02359692	0.35	2003	4.83	22.8	> 22	West	Isabela Sur	Isabela	Day	Villamil	Landing	Oct
0.639045865	0.02359692	0.1	2003	4.83	22.8	> 22	West	Isabela Sur	Isabela	Day	Villamil	Landing	Oct
0.639045865	0.02359692	0.456	2003	4.83	22.8	> 22	West	Isabela Sur	Isabela	Day	Villamil	Landing	Oct
0.639045865	0.02359692	0.733333333	2003	4.83	22.8	> 22	West	Isabela Sur	Isabela	Day	Villamil	Landing	Oct
0.639045865	0.02359692	0.433333333	2003	4.83	22.8	> 22	West	Isabela Sur	Isabela	Day	Villamil	Landing	Oct
0.785888643	0.02639765	0.04	2003	14.7	22.8	> 22	West	Isabela Sur	Isabela	Day	Villamil	Landing	Oct
0.785888643	0.02639765	0.3125	2003	14.7	22.8	> 22	West	Isabela Sur	Isabela	Day	Villamil	Landing	Oct
0.785888643	0.02639765	0.48	2003	14.7	22.8	> 22	West	Isabela Sur	Isabela	Day	Villamil	Landing	Oct
0.785888643	0.02639765	0.48	2003	14.7	22.8	> 22	West	Isabela Sur	Isabela	Day	Villamil	Landing	Oct
0.785888643	0.02639765	0.28	2003	14.7	22.8	> 22	West	Isabela Sur	Isabela	Day	Villamil	Landing	Oct
0.785888643	0.02639765	0.86	2003	14.7	22.8	> 22	West	Isabela Sur	Isabela	Day	Villamil	Landing	Oct
0.785888643	0.02639765	0.125	2003	14.7	22.8	> 22	West	Isabela Sur	Isabela	Day	Villamil	Landing	Oct
0.785888643	0.02639765	0.0875	2003	14.7	22.8	> 22	West	Isabela Sur	Isabela	Day	Villamil	Landing	Oct
0.785888643	0.02639765	0.575	2003	14.7	22.8	> 22	West	Isabela Sur	Isabela	Day	Villamil	Landing	Oct
0.785888643	0.02639765	1.1875	2003	14.7	22.8	> 22	West	Isabela Sur	Isabela	Day	Villamil	Landing	Oct
1.115161237	0.044613951	1.066666667	2003	14.7	22.8	> 22	West	Isabela Sur	Isabela	Night	Villamil	Landing	Oct
0.785888643	0.02639765	2.625	2003	14.7	22.8	> 22	West	Isabela Sur	Isabela	Day	Villamil	Landing	Oct
0.785888643	0.02639765	0.225	2003	14.7	22.8	> 22	West	Isabela Sur	Isabela	Day	Villamil	Landing	Oct
0.785888643	0.02639765	1.6	2003	14.7	22.8	> 22	West	Isabela Sur	Isabela	Day	Villamil	Landing	Oct
0.785888643	0.02639765	0.454166667	2003	14.7	22.8	> 22	West	Isabela Sur	Isabela	Day	Villamil	Landing	Oct
0.58141253	0.025312814	0.9	2003	0.52	22.8	> 22	West	Isabela Sur	Isabela	Day	Villamil	Landing	Oct
0.850904101	0.039838005	0.3	2003	1.93	22.8	> 22	West	Isabela Sur	Isabela	Night	Villamil	Landing	Oct
0.59965846	0.024557357	0.975	2003	1.93	22.8	> 22	West	Isabela Sur	Isabela	Day	Villamil	Landing	Oct
0.59965846	0.024557357	0.027777778	2003	1.93	22.8	> 22	West	Isabela Sur	Isabela	Day	Villamil	Landing	Oct
1.063276077	0.042452507	3.3	2003	12.2	22.8	> 22	West	Isabela Sur	Isabela	Night	Villamil	Landing	Oct
0.565448347	0.024231833	2.6	2003	12.2	22.8	> 22	West	Isabela Sur	Isabela	Day	Villamil	Observer	Oct
0.565448347	0.024231833	1.075	2003	12.2	22.8	> 22	West	Isabela Sur	Isabela	Day	Villamil	Observer	Oct
0.749323565	0.025004025	1.366666667	2003	12.2	22.8	> 22	West	Isabela Sur	Isabela	Day	Villamil	Landing	Oct
0.565448347	0.024231833	0.811428571	2003	12.2	22.8	> 22	West	Isabela Sur	Isabela	Day	Villamil	Observer	Oct
0.565448347	0.024231833	1.893333333	2003	12.2	22.8	> 22	West	Isabela Sur	Isabela	Day	Villamil	Observer	Oct
0.749323565	0.025004025	0.142857143	2003	12.2	22.8	> 22	West	Isabela Sur	Isabela	Day	Villamil	Landing	Oct
0.749323565	0.025004025	2.4	2003	12.2	22.8	> 22	West	Isabela Sur	Isabela	Day	Villamil	Landing	Oct
0.749323565	0.025004025	0.475	2003	12.2	22.8	> 22	West	Isabela Sur	Isabela	Day	Villamil	Landing	Oct
0.749323565	0.025004025	1.35	2003	12.2	22.8	> 22	West	Isabela Sur	Isabela	Day	Villamil	Landing	Oct
0.749323565	0.025004025	0.071428571	2003	12.2	22.8	> 22	West	Isabela Sur	Isabela	Day	Villamil	Landing	Oct
0.749323565	0.025004025	0.56	2003	12.2	22.8	> 22	West	Isabela Sur	Isabela	Day	Villamil	Landing	Oct
0.749323565	0.025004025	1.366666667	2003	12.2	22.8	> 22	West	Isabela Sur	Isabela	Day	Villamil	Landing	Oct
0.962843298	0.039574427	0.133333333	2003	34.2	22.8	> 22	West	Isabela Sur	Isabela	Day	Villamil	Landing	Oct
0.674328889	0.023479383	0.575	2003	7.27	22.8	> 22	West	Isabela Sur	Isabela	Day	Villamil	Landing	Oct
0.703167836	0.023820315	0.166666667	2003	9.18	22.8	> 22	West	Isabela Sur	Isabela	Day	Villamil	Landing	Oct
0.703167836	0.023820315	0.35	2003	9.18	22.8	> 22	West	Isabela Sur	Isabela	Day	Villamil	Landing	Oct
0.703167836	0.023820315	0.6	2003	9.18	22.8	> 22	West	Isabela Sur	Isabela	Day	Villamil	Landing	Oct
0.703167836	0.023820315	0.18	2003	9.18	22.8	> 22	West	Isabela Sur	Isabela	Day	Villamil	Landing	Oct
0.703167836	0.023820315	0.23	2003	9.18	22.8	> 22	West	Isabela Sur	Isabela	Day	Villamil	Landing	Oct
0.703167836	0.023820315	0.82	2003	9.18	22.8	> 22	West	Isabela Sur	Isabela	Day	Villamil	Landing	Oct
0.703167836	0.023820315	0.64	2003	9.18	22.8	> 22	West	Isabela Sur	Isabela	Day	Villamil	Landing	Oct
0.703167836	0.023820315	0.1	2003	9.18	22.8	> 22	West	Isabela Sur	Isabela	Day	Villamil	Landing	Oct
0.703167836	0.023820315	0.4	2003	9.18	22.8	> 22	West	Isabela Sur	Isabela	Day	Villamil	Landing	Oct
0.997781963	0.040385635	2.8375	2003	9.18	22.8	> 22	West	Isabela Sur	Isabela	Night	Villamil	Landing	Oct
0.703167836	0.023820315	0.125	2003	9.18	22.8	> 22	West	Isabela Sur	Isabela	Day	Villamil	Landing	Oct
0.703167836	0.023820315	0.35	2003	9.18	22.8	> 22	West	Isabela Sur	Isabela	Day	Villamil	Landing	Oct
0.997781963	0.040385635	1.6	2003	9.18	22.8	> 22	West	Isabela Sur	Isabela	Night	Villamil	Landing	Oct
0.703167836	0.023820315	0.64	2003	9.18	22.8	> 22	West	Isabela Sur	Isabela	Day	Villamil	Landing	Oct
0.703167836	0.023820315	1.6	2003	9.18	22.8	> 22	West	Isabela Sur	Isabela	Day	Villamil	Landing	Oct
0.703167836	0.023820315	0.3	2003	9.18	22.8	> 22	West	Isabela Sur	Isabela	Day	Villamil	Landing	Oct
0.703167836	0.023820315	0.3875	2003	9.18	22.8	> 22	West	Isabela Sur	Isabela	Day	Villamil	Landing	Oct
0.703167836	0.023820315	0.1	2003	9.18	22.8	> 22	West	Isabela Sur	Isabela	Day	Villamil	Landing	Oct
0.703167836	0.023820315	0.45	2003	9.18	22.8	> 22	West	Isabela Sur	Isabela	Day	Villamil	Landing	Oct
0.703167836	0.023820315	0.066666667	2003	9.18	22.8	> 22	West	Isabela Sur	Isabela	Day	Villamil	Landing	Oct
0.703167836	0.023820315	0.2	2003	9.18	22.8	> 22	West	Isabela Sur	Isabela	Day	Villamil	Landing	Oct
0.703167836	0.023820315	0.625	2003	9.18	22.8	> 22	West	Isabela Sur	Isabela	Day	Villamil	Landing	Oct
0.703167836	0.023820315	0.18	2003	9.18	22.8	> 22	West	Isabela Sur	Isabela	Day	Villamil	Landing	Oct
0.703167836	0.023820315	0.177777778	2003	9.18	22.8	> 22	West	Isabela Sur	Isabela	Day	Villamil	Landing	Oct
0.703167836	0.023820315	1.433333333	2003	9.18	22.8	> 22	West	Isabela Sur	Isabela	Day	Villamil	Landing	Oct
0.703167836	0.023820315	1.966666667	2003	9.18	22.8	> 22	West	Isabela Sur	Isabela	Day	Villamil	Landing	Oct
0.590271374	0.02492177	0.9	2003	1.21	22.8	> 22	West	Isabela Sur	Isabela	Day	Villamil	Landing	Oct
0.590271374	0.02492177	1.228571429	2003	1.21	22.8	> 22	West	Isabela Sur	Isabela	Day	Villamil	Landing	Oct
0.590271374	0.02492177	0.076666667	2003	1.21	22.8	> 22	West	Isabela Sur	Isabela	Day	Villamil	Landing	Oct
0.590271374	0.02492177	0.341666667	2003	1.21	22.8	> 22	West	Isabela Sur	Isabela	Day	Villamil	Landing	Oct
0.590271374	0.02492177	0.092	2003	1.21	22.8	> 22	West	Isabela Sur	Isabela	Day	Villamil	Landing	Oct
0.837584002	0.040168107	1.833333333	2003	1.21	22.8	> 22	West	Isabela Sur	Isabela	Night	Villamil	Landing	Oct
0.590271374	0.02492177	2.133333333	2003	1.21	22.8	> 22	West	Isabela Sur	Isabela	Day	Villamil	Landing	Oct
0.590271374	0.02492177	0.6	2003	1.21	22.8	> 22	West	Isabela Sur	Isabela	Day	Villamil	Landing	Oct
0.601896484	0.024478156	0.233333333	2003	2.1	22.8	> 22	West	Isabela Sur	Isabela	Day	Villamil	Landing	Oct
0.601896484	0.024478156	5.25	2003	2.1	22.8	> 22	West	Isabela Sur	Isabela	Day	Villamil	Landing	Oct
0.78870056	0.026519977	1.59375	2003	14.9	22.8	> 22	West	Isabela Sur	Isabela	Day	Villamil	Landing	Oct
0.78870056	0.026519977	2.275	2003	14.9	22.8	> 22	West	Isabela Sur	Isabela	Day	Villamil	Landing	Oct
0.78870056	0.026519977	1.891666667	2003	14.9	22.8	> 22	West	Isabela Sur	Isabela	Day	Villamil	Landing	Oct
0.78870056	0.026519977	0.97	2003	14.9	22.8	> 22	West	Isabela Sur	Isabela	Day	Villamil	Landing	Oct
0.78870056	0.026519977	0.883333333	2003	14.9	22.8	> 22	West	Isabela Sur	Isabela	Day	Villamil	Landing	Oct
0.703779606	0.023831199	0.225	2003	9.22	22.8	> 22	West	Isabela Sur	Isabela	Day	Villamil	Landing	Oct
1.692557852	0.133056903	0.683	2003	100	25	> 22	North	Marchena	Marchena	Night	Baquerizo	Landing	Oct
2.183437039	0.080656217	0.134375	2003	36.6	22.7	> 22	Centre-South	Espa�ola	Espa�ola	Night	Baquerizo	Landing	Nov
2.183437039	0.080656217	1.3697	2003	36.6	22.7	> 22	Centre-South	Espa�ola	Espa�ola	Night	Baquerizo	Landing	Nov
0.683581229	0.033566926	0.077777778	2003	42.2	23.7	> 22	West	Isabela Norte y Este	Isabela	Day	Ayora	Observer	Nov
0.683581229	0.033566926	0.133333333	2003	42.2	23.7	> 22	West	Isabela Norte y Este	Isabela	Day	Ayora	Observer	Nov
0.905871466	0.041496551	0.297307692	2003	42.2	23.7	> 22	West	Isabela Norte y Este	Isabela	Day	Ayora	Landing	Nov
1.377216436	0.096525966	0.5	2003	113	22.5	> 22	West	Isabela Oeste	Isabela	Day	Ayora	Landing	Nov
1.304677624	0.070502079	1.35	2003	76.7	22.5	> 22	West	Isabela Oeste	Isabela	Day	Villamil	Landing	Nov
1.304677624	0.070502079	0.445	2003	76.7	22.5	> 22	West	Isabela Oeste	Isabela	Day	Villamil	Landing	Nov
1.304677624	0.070502079	1.236	2003	76.7	22.5	> 22	West	Isabela Oeste	Isabela	Day	Villamil	Landing	Nov
1.304677624	0.070502079	1.216	2003	76.7	22.5	> 22	West	Isabela Oeste	Isabela	Day	Villamil	Landing	Nov
1.363155755	0.132958152	0.48	2003	161	22.5	> 22	West	Isabela Oeste	Isabela	Night	Baquerizo	Landing	Nov
0.786807286	0.02779045	0.75	2003	3.7	22.2	> 22	West	Isabela Sur	Isabela	Day	Villamil	Landing	Nov
1.031138895	0.031883735	0.6	2003	17	22.2	> 22	West	Isabela Sur	Isabela	Day	Villamil	Landing	Nov
1.031138895	0.031883735	0.625	2003	17	22.2	> 22	West	Isabela Sur	Isabela	Day	Villamil	Landing	Nov
1.031138895	0.031883735	0.36	2003	17	22.2	> 22	West	Isabela Sur	Isabela	Day	Villamil	Landing	Nov
1.031138895	0.031883735	0.65	2003	17	22.2	> 22	West	Isabela Sur	Isabela	Day	Villamil	Landing	Nov
0.806577576	0.027303074	0.9	2003	4.83	22.2	> 22	West	Isabela Sur	Isabela	Day	Villamil	Landing	Nov
0.806577576	0.027303074	0.375	2003	4.83	22.2	> 22	West	Isabela Sur	Isabela	Day	Villamil	Landing	Nov
1.144518443	0.046057354	0.733333333	2003	4.83	22.2	> 22	West	Isabela Sur	Isabela	Night	Villamil	Landing	Nov
0.806577576	0.027303074	0.083333333	2003	4.83	22.2	> 22	West	Isabela Sur	Isabela	Day	Villamil	Landing	Nov
0.806577576	0.027303074	0.066666667	2003	4.83	22.2	> 22	West	Isabela Sur	Isabela	Day	Villamil	Landing	Nov
0.806577576	0.027303074	1.125	2003	4.83	22.2	> 22	West	Isabela Sur	Isabela	Day	Villamil	Landing	Nov
0.806577576	0.027303074	0.5625	2003	4.83	22.2	> 22	West	Isabela Sur	Isabela	Day	Villamil	Landing	Nov
0.806577576	0.027303074	0.15	2003	4.83	22.2	> 22	West	Isabela Sur	Isabela	Day	Villamil	Landing	Nov
0.806577576	0.027303074	0.325	2003	4.83	22.2	> 22	West	Isabela Sur	Isabela	Day	Villamil	Landing	Nov
0.806577576	0.027303074	0.225	2003	4.83	22.2	> 22	West	Isabela Sur	Isabela	Day	Villamil	Landing	Nov
0.806577576	0.027303074	0.1	2003	4.83	22.2	> 22	West	Isabela Sur	Isabela	Day	Villamil	Landing	Nov
0.806577576	0.027303074	0.08	2003	4.83	22.2	> 22	West	Isabela Sur	Isabela	Day	Villamil	Landing	Nov
0.806577576	0.027303074	0.85	2003	4.83	22.2	> 22	West	Isabela Sur	Isabela	Day	Villamil	Landing	Nov
0.806577576	0.027303074	0.25	2003	4.83	22.2	> 22	West	Isabela Sur	Isabela	Day	Villamil	Landing	Nov
0.806577576	0.027303074	1.0225	2003	4.83	22.2	> 22	West	Isabela Sur	Isabela	Day	Villamil	Landing	Nov
0.806577576	0.027303074	0.3375	2003	4.83	22.2	> 22	West	Isabela Sur	Isabela	Day	Villamil	Landing	Nov
0.806577576	0.027303074	0.2125	2003	4.83	22.2	> 22	West	Isabela Sur	Isabela	Day	Villamil	Landing	Nov
0.806577576	0.027303074	0.175	2003	4.83	22.2	> 22	West	Isabela Sur	Isabela	Day	Villamil	Landing	Nov
0.806577576	0.027303074	0.575	2003	4.83	22.2	> 22	West	Isabela Sur	Isabela	Day	Villamil	Landing	Nov
0.806577576	0.027303074	1.425	2003	4.83	22.2	> 22	West	Isabela Sur	Isabela	Day	Villamil	Landing	Nov
0.806577576	0.027303074	0.8	2003	4.83	22.2	> 22	West	Isabela Sur	Isabela	Day	Villamil	Landing	Nov
0.99191653	0.030070631	0.375	2003	14.7	22.2	> 22	West	Isabela Sur	Isabela	Day	Villamil	Landing	Nov
0.99191653	0.030070631	0.85	2003	14.7	22.2	> 22	West	Isabela Sur	Isabela	Day	Villamil	Landing	Nov
0.748511843	0.028879484	0.216666667	2003	14.7	22.2	> 22	West	Isabela Sur	Isabela	Day	Villamil	Observer	Nov
0.99191653	0.030070631	0.13	2003	14.7	22.2	> 22	West	Isabela Sur	Isabela	Day	Villamil	Landing	Nov
0.99191653	0.030070631	0.475	2003	14.7	22.2	> 22	West	Isabela Sur	Isabela	Day	Villamil	Landing	Nov
0.99191653	0.030070631	0.6625	2003	14.7	22.2	> 22	West	Isabela Sur	Isabela	Day	Villamil	Landing	Nov
0.99191653	0.030070631	0.275	2003	14.7	22.2	> 22	West	Isabela Sur	Isabela	Day	Villamil	Landing	Nov
0.99191653	0.030070631	0.025	2003	14.7	22.2	> 22	West	Isabela Sur	Isabela	Day	Villamil	Landing	Nov
0.99191653	0.030070631	0.225	2003	14.7	22.2	> 22	West	Isabela Sur	Isabela	Day	Villamil	Landing	Nov
0.733835135	0.030026026	0.22	2003	0.52	22.2	> 22	West	Isabela Sur	Isabela	Day	Villamil	Landing	Nov
0.733835135	0.030026026	0.325	2003	0.52	22.2	> 22	West	Isabela Sur	Isabela	Day	Villamil	Landing	Nov
0.733835135	0.030026026	0.45	2003	0.52	22.2	> 22	West	Isabela Sur	Isabela	Day	Villamil	Landing	Nov
1.073976385	0.047306352	1.075	2003	1.93	22.2	> 22	West	Isabela Sur	Isabela	Night	Villamil	Landing	Nov
0.756864403	0.028890055	0.05	2003	1.93	22.2	> 22	West	Isabela Sur	Isabela	Day	Villamil	Landing	Nov
1.073976385	0.047306352	0.625	2003	1.93	22.2	> 22	West	Isabela Sur	Isabela	Night	Villamil	Landing	Nov
1.012706753	0.041950113	0.26	2003	12.2	22.2	> 22	West	Isabela Sur	Isabela	Night	Villamil	Observer	Nov
0.713685797	0.027621274	0.733333333	2003	12.2	22.2	> 22	West	Isabela Sur	Isabela	Day	Villamil	Observer	Nov
0.713685797	0.027621274	0.385714286	2003	12.2	22.2	> 22	West	Isabela Sur	Isabela	Day	Villamil	Observer	Nov
0.713685797	0.027621274	0.3	2003	12.2	22.2	> 22	West	Isabela Sur	Isabela	Day	Villamil	Observer	Nov
0.713685797	0.027621274	0.3	2003	12.2	22.2	> 22	West	Isabela Sur	Isabela	Day	Villamil	Observer	Nov
0.945765583	0.028406555	0.3	2003	12.2	22.2	> 22	West	Isabela Sur	Isabela	Day	Villamil	Landing	Nov
0.945765583	0.028406555	0.18	2003	12.2	22.2	> 22	West	Isabela Sur	Isabela	Day	Villamil	Landing	Nov
0.945765583	0.028406555	2.04	2003	12.2	22.2	> 22	West	Isabela Sur	Isabela	Day	Villamil	Landing	Nov
0.945765583	0.028406555	0.795	2003	12.2	22.2	> 22	West	Isabela Sur	Isabela	Day	Villamil	Landing	Nov
0.713685797	0.027621274	0.61	2003	12.2	22.2	> 22	West	Isabela Sur	Isabela	Day	Villamil	Observer	Nov
0.713685797	0.027621274	0.55	2003	12.2	22.2	> 22	West	Isabela Sur	Isabela	Day	Villamil	Observer	Nov
0.713685797	0.027621274	0.5	2003	12.2	22.2	> 22	West	Isabela Sur	Isabela	Day	Villamil	Observer	Nov
0.713685797	0.027621274	0.68	2003	12.2	22.2	> 22	West	Isabela Sur	Isabela	Day	Villamil	Observer	Nov
1.012706753	0.041950113	0.166666667	2003	12.2	22.2	> 22	West	Isabela Sur	Isabela	Night	Villamil	Observer	Nov
0.713685797	0.027621274	0.1	2003	12.2	22.2	> 22	West	Isabela Sur	Isabela	Day	Villamil	Observer	Nov
0.713685797	0.027621274	0.28	2003	12.2	22.2	> 22	West	Isabela Sur	Isabela	Day	Villamil	Observer	Nov
0.913076444	0.027561467	1.925	2003	10.5	22.2	> 22	West	Isabela Sur	Isabela	Day	Villamil	Landing	Nov
1.112125224	0.036783873	0.1	2003	22.7	22.2	> 22	West	Isabela Sur	Isabela	Day	Villamil	Landing	Nov
1.112125224	0.036783873	1.1	2003	22.7	22.2	> 22	West	Isabela Sur	Isabela	Day	Villamil	Landing	Nov
1.215261464	0.04701535	0.106666667	2003	34.2	22.2	> 22	West	Isabela Sur	Isabela	Day	Villamil	Landing	Nov
1.215261464	0.04701535	0.628333333	2003	34.2	22.2	> 22	West	Isabela Sur	Isabela	Day	Villamil	Landing	Nov
0.851110367	0.026871592	0.725	2003	7.27	22.2	> 22	West	Isabela Sur	Isabela	Day	Villamil	Landing	Nov
0.887509707	0.027118473	0.1	2003	9.18	22.2	> 22	West	Isabela Sur	Isabela	Day	Villamil	Landing	Nov
0.887509707	0.027118473	0.1	2003	9.18	22.2	> 22	West	Isabela Sur	Isabela	Day	Villamil	Landing	Nov
0.887509707	0.027118473	0.833333333	2003	9.18	22.2	> 22	West	Isabela Sur	Isabela	Day	Villamil	Landing	Nov
0.887509707	0.027118473	0.35	2003	9.18	22.2	> 22	West	Isabela Sur	Isabela	Day	Villamil	Landing	Nov
0.887509707	0.027118473	0.05	2003	9.18	22.2	> 22	West	Isabela Sur	Isabela	Day	Villamil	Landing	Nov
0.887509707	0.027118473	0.05	2003	9.18	22.2	> 22	West	Isabela Sur	Isabela	Day	Villamil	Landing	Nov
0.887509707	0.027118473	1.8	2003	9.18	22.2	> 22	West	Isabela Sur	Isabela	Day	Villamil	Landing	Nov
0.887509707	0.027118473	0.3	2003	9.18	22.2	> 22	West	Isabela Sur	Isabela	Day	Villamil	Landing	Nov
0.887509707	0.027118473	4.3	2003	9.18	22.2	> 22	West	Isabela Sur	Isabela	Day	Villamil	Landing	Nov
0.887509707	0.027118473	0.55	2003	9.18	22.2	> 22	West	Isabela Sur	Isabela	Day	Villamil	Landing	Nov
0.887509707	0.027118473	0.55	2003	9.18	22.2	> 22	West	Isabela Sur	Isabela	Day	Villamil	Landing	Nov
0.887509707	0.027118473	0.775	2003	9.18	22.2	> 22	West	Isabela Sur	Isabela	Day	Villamil	Landing	Nov
0.887509707	0.027118473	1.866666667	2003	9.18	22.2	> 22	West	Isabela Sur	Isabela	Day	Villamil	Landing	Nov
0.887509707	0.027118473	0.9875	2003	9.18	22.2	> 22	West	Isabela Sur	Isabela	Day	Villamil	Landing	Nov
0.887509707	0.027118473	0.05	2003	9.18	22.2	> 22	West	Isabela Sur	Isabela	Day	Villamil	Landing	Nov
0.887509707	0.027118473	1.125	2003	9.18	22.2	> 22	West	Isabela Sur	Isabela	Day	Villamil	Landing	Nov
0.887509707	0.027118473	0.3	2003	9.18	22.2	> 22	West	Isabela Sur	Isabela	Day	Villamil	Landing	Nov
0.887509707	0.027118473	1.09	2003	9.18	22.2	> 22	West	Isabela Sur	Isabela	Day	Villamil	Landing	Nov
0.887509707	0.027118473	0.125	2003	9.18	22.2	> 22	West	Isabela Sur	Isabela	Day	Villamil	Landing	Nov
0.887509707	0.027118473	0.766666667	2003	9.18	22.2	> 22	West	Isabela Sur	Isabela	Day	Villamil	Landing	Nov
0.887509707	0.027118473	0.1	2003	9.18	22.2	> 22	West	Isabela Sur	Isabela	Day	Villamil	Landing	Nov
0.887509707	0.027118473	1.025	2003	9.18	22.2	> 22	West	Isabela Sur	Isabela	Day	Villamil	Landing	Nov
0.887509707	0.027118473	0.175	2003	9.18	22.2	> 22	West	Isabela Sur	Isabela	Day	Villamil	Landing	Nov
0.887509707	0.027118473	0.4	2003	9.18	22.2	> 22	West	Isabela Sur	Isabela	Day	Villamil	Landing	Nov
0.887509707	0.027118473	0.8	2003	9.18	22.2	> 22	West	Isabela Sur	Isabela	Day	Villamil	Landing	Nov
0.887509707	0.027118473	0.675	2003	9.18	22.2	> 22	West	Isabela Sur	Isabela	Day	Villamil	Landing	Nov
0.887509707	0.027118473	0.233333333	2003	9.18	22.2	> 22	West	Isabela Sur	Isabela	Day	Villamil	Landing	Nov
0.887509707	0.027118473	0.45	2003	9.18	22.2	> 22	West	Isabela Sur	Isabela	Day	Villamil	Landing	Nov
0.887509707	0.027118473	0.025	2003	9.18	22.2	> 22	West	Isabela Sur	Isabela	Day	Villamil	Landing	Nov
0.887509707	0.027118473	0.05	2003	9.18	22.2	> 22	West	Isabela Sur	Isabela	Day	Villamil	Landing	Nov
0.887509707	0.027118473	0.1125	2003	9.18	22.2	> 22	West	Isabela Sur	Isabela	Day	Villamil	Landing	Nov
0.887509707	0.027118473	1.025	2003	9.18	22.2	> 22	West	Isabela Sur	Isabela	Day	Villamil	Landing	Nov
0.745016406	0.029443767	0.55	2003	1.21	22.2	> 22	West	Isabela Sur	Isabela	Day	Villamil	Landing	Nov
0.745016406	0.029443767	0.45	2003	1.21	22.2	> 22	West	Isabela Sur	Isabela	Day	Villamil	Landing	Nov
0.745016406	0.029443767	0.5	2003	1.21	22.2	> 22	West	Isabela Sur	Isabela	Day	Villamil	Landing	Nov
0.995465617	0.030219993	1.075	2003	14.9	22.2	> 22	West	Isabela Sur	Isabela	Day	Villamil	Landing	Nov
0.995465617	0.030219993	0.45	2003	14.9	22.2	> 22	West	Isabela Sur	Isabela	Day	Villamil	Landing	Nov
0.995465617	0.030219993	2.43125	2003	14.9	22.2	> 22	West	Isabela Sur	Isabela	Day	Villamil	Landing	Nov
0.995465617	0.030219993	0.1475	2003	14.9	22.2	> 22	West	Isabela Sur	Isabela	Day	Villamil	Landing	Nov
0.837896474	0.026908607	0.066666667	2003	6.56	22.2	> 22	West	Isabela Sur	Isabela	Day	Villamil	Landing	Nov
0.837896474	0.026908607	0.1	2003	6.56	22.2	> 22	West	Isabela Sur	Isabela	Day	Villamil	Landing	Nov
0.632286503	0.025963046	0.26	2003	6.56	22.2	> 22	West	Isabela Sur	Isabela	Day	Villamil	Observer	Nov
0.888281859	0.027128792	1.2	2003	9.22	22.2	> 22	West	Isabela Sur	Isabela	Day	Villamil	Landing	Nov
1.04705494	0.032719823	0.65	2003	18	22.2	> 22	West	Isabela Sur	Isabela	Day	Villamil	Landing	Nov
1.04705494	0.032719823	0.288	2003	18	22.2	> 22	West	Isabela Sur	Isabela	Day	Villamil	Landing	Nov
1.04705494	0.032719823	0.215	2003	18	22.2	> 22	West	Isabela Sur	Isabela	Day	Villamil	Landing	Nov
1.04705494	0.032719823	0.85	2003	18	22.2	> 22	West	Isabela Sur	Isabela	Day	Villamil	Landing	Nov
1.04705494	0.032719823	0.286666667	2003	18	22.2	> 22	West	Isabela Sur	Isabela	Day	Villamil	Landing	Nov
1.874043799	0.161434818	0.36	2003	137	22.2	> 22	West	Isabela Sur	Isabela	Night	Baquerizo	Landing	Nov
1.962208127	0.151593407	1.039285714	2003	104	24.8	> 22	North	Marchena	Marchena	Night	Ayora	Landing	Nov
1.710553897	0.068271426	0.908333333	2003	33	23.7	> 22	Centre-South	Espa�ola	Espa�ola	Night	Baquerizo	Landing	Dec
1.740692847	0.073076882	0.175	2003	36.6	23.7	> 22	Centre-South	Espa�ola	Espa�ola	Night	Baquerizo	Landing	Dec
1.740692847	0.073076882	0.772	2003	36.6	23.7	> 22	Centre-South	Espa�ola	Espa�ola	Night	Baquerizo	Landing	Dec
2.092467852	0.114622474	0.895333333	2003	69.4	23.3	> 22	Centre-South	Floreana	Floreana	Night	Baquerizo	Landing	Dec
0.737973828	0.037226779	0.091	2003	42.2	24.6	> 22	West	Isabela Norte y Este	Isabela	Day	Ayora	Landing	Dec
0.75362828	0.040583249	1.609375	2003	50.3	24.6	> 22	West	Isabela Norte y Este	Isabela	Day	Ayora	Landing	Dec
0.539137436	0.021630621	0.05	2003	3.7	23.9	> 22	West	Isabela Sur	Isabela	Day	Villamil	Landing	Dec
0.70655876	0.026089471	0.05	2003	17	23.9	> 22	West	Isabela Sur	Isabela	Day	Villamil	Landing	Dec
0.70655876	0.026089471	0.275	2003	17	23.9	> 22	West	Isabela Sur	Isabela	Day	Villamil	Landing	Dec
0.70655876	0.026089471	0.85	2003	17	23.9	> 22	West	Isabela Sur	Isabela	Day	Villamil	Landing	Dec
0.70655876	0.026089471	1.25	2003	17	23.9	> 22	West	Isabela Sur	Isabela	Day	Villamil	Landing	Dec
0.552684468	0.021489663	0.975	2003	4.83	23.9	> 22	West	Isabela Sur	Isabela	Day	Villamil	Landing	Dec
0.552684468	0.021489663	0.225	2003	4.83	23.9	> 22	West	Isabela Sur	Isabela	Day	Villamil	Landing	Dec
0.552684468	0.021489663	0.125	2003	4.83	23.9	> 22	West	Isabela Sur	Isabela	Day	Villamil	Landing	Dec
0.552684468	0.021489663	0.175	2003	4.83	23.9	> 22	West	Isabela Sur	Isabela	Day	Villamil	Landing	Dec
0.552684468	0.021489663	0.05	2003	4.83	23.9	> 22	West	Isabela Sur	Isabela	Day	Villamil	Landing	Dec
0.552684468	0.021489663	0.05	2003	4.83	23.9	> 22	West	Isabela Sur	Isabela	Day	Villamil	Landing	Dec
0.552684468	0.021489663	0.3	2003	4.83	23.9	> 22	West	Isabela Sur	Isabela	Day	Villamil	Landing	Dec
0.552684468	0.021489663	0.175	2003	4.83	23.9	> 22	West	Isabela Sur	Isabela	Day	Villamil	Landing	Dec
0.552684468	0.021489663	0.05	2003	4.83	23.9	> 22	West	Isabela Sur	Isabela	Day	Villamil	Landing	Dec
0.552684468	0.021489663	1.433333333	2003	4.83	23.9	> 22	West	Isabela Sur	Isabela	Day	Villamil	Landing	Dec
0.502839768	0.022630579	0.625	2003	0.52	23.9	> 22	West	Isabela Sur	Isabela	Day	Villamil	Landing	Dec
0.502839768	0.022630579	0.175	2003	0.52	23.9	> 22	West	Isabela Sur	Isabela	Day	Villamil	Landing	Dec
0.502839768	0.022630579	0.05	2003	0.52	23.9	> 22	West	Isabela Sur	Isabela	Day	Villamil	Landing	Dec
0.518619923	0.022083267	0.175	2003	1.93	23.9	> 22	West	Isabela Sur	Isabela	Day	Villamil	Landing	Dec
0.518619923	0.022083267	0.05	2003	1.93	23.9	> 22	West	Isabela Sur	Isabela	Day	Villamil	Landing	Dec
0.648059112	0.023304493	0.3125	2003	12.2	23.9	> 22	West	Isabela Sur	Isabela	Day	Villamil	Landing	Dec
0.648059112	0.023304493	0.07	2003	12.2	23.9	> 22	West	Isabela Sur	Isabela	Day	Villamil	Landing	Dec
0.489033004	0.020883918	1.925	2003	12.2	23.9	> 22	West	Isabela Sur	Isabela	Day	Villamil	Observer	Dec
0.489033004	0.020883918	0.7375	2003	12.2	23.9	> 22	West	Isabela Sur	Isabela	Day	Villamil	Observer	Dec
0.489033004	0.020883918	0.9	2003	12.2	23.9	> 22	West	Isabela Sur	Isabela	Day	Villamil	Observer	Dec
0.489033004	0.020883918	0.675	2003	12.2	23.9	> 22	West	Isabela Sur	Isabela	Day	Villamil	Observer	Dec
0.489033004	0.020883918	0.028571429	2003	12.2	23.9	> 22	West	Isabela Sur	Isabela	Day	Villamil	Observer	Dec
0.489033004	0.020883918	0.22	2003	12.2	23.9	> 22	West	Isabela Sur	Isabela	Day	Villamil	Observer	Dec
0.489033004	0.020883918	0.108333333	2003	12.2	23.9	> 22	West	Isabela Sur	Isabela	Day	Villamil	Observer	Dec
0.648059112	0.023304493	0.176923077	2003	12.2	23.9	> 22	West	Isabela Sur	Isabela	Day	Villamil	Landing	Dec
0.648059112	0.023304493	0.013333333	2003	12.2	23.9	> 22	West	Isabela Sur	Isabela	Day	Villamil	Landing	Dec
0.648059112	0.023304493	0.225	2003	12.2	23.9	> 22	West	Isabela Sur	Isabela	Day	Villamil	Landing	Dec
0.648059112	0.023304493	0.508333333	2003	12.2	23.9	> 22	West	Isabela Sur	Isabela	Day	Villamil	Landing	Dec
0.489033004	0.020883918	0.5	2003	12.2	23.9	> 22	West	Isabela Sur	Isabela	Day	Villamil	Observer	Dec
0.489033004	0.020883918	0.5625	2003	12.2	23.9	> 22	West	Isabela Sur	Isabela	Day	Villamil	Observer	Dec
0.693928656	0.031617289	0.54	2003	12.2	23.9	> 22	West	Isabela Sur	Isabela	Night	Villamil	Observer	Dec
0.762052351	0.029716876	0.4	2003	22.7	23.9	> 22	West	Isabela Sur	Isabela	Day	Villamil	Landing	Dec
0.762052351	0.029716876	0.125	2003	22.7	23.9	> 22	West	Isabela Sur	Isabela	Day	Villamil	Landing	Dec
0.762052351	0.029716876	0.175	2003	22.7	23.9	> 22	West	Isabela Sur	Isabela	Day	Villamil	Landing	Dec
0.762052351	0.029716876	0.16	2003	22.7	23.9	> 22	West	Isabela Sur	Isabela	Day	Villamil	Landing	Dec
0.762052351	0.029716876	0.142857143	2003	22.7	23.9	> 22	West	Isabela Sur	Isabela	Day	Villamil	Landing	Dec
0.762052351	0.029716876	0.45	2003	22.7	23.9	> 22	West	Isabela Sur	Isabela	Day	Villamil	Landing	Dec
0.762052351	0.029716876	0.466666667	2003	22.7	23.9	> 22	West	Isabela Sur	Isabela	Day	Villamil	Landing	Dec
0.832723542	0.036889706	1.82	2003	34.2	23.9	> 22	West	Isabela Sur	Isabela	Day	Villamil	Landing	Dec
0.832723542	0.036889706	1.16	2003	34.2	23.9	> 22	West	Isabela Sur	Isabela	Day	Villamil	Landing	Dec
0.583199303	0.021594802	1.075	2003	7.27	23.9	> 22	West	Isabela Sur	Isabela	Day	Villamil	Landing	Dec
0.608140922	0.022048021	0.275	2003	9.18	23.9	> 22	West	Isabela Sur	Isabela	Day	Villamil	Landing	Dec
0.608140922	0.022048021	0.0625	2003	9.18	23.9	> 22	West	Isabela Sur	Isabela	Day	Villamil	Landing	Dec
0.608140922	0.022048021	0.5125	2003	9.18	23.9	> 22	West	Isabela Sur	Isabela	Day	Villamil	Landing	Dec
0.608140922	0.022048021	0.225	2003	9.18	23.9	> 22	West	Isabela Sur	Isabela	Day	Villamil	Landing	Dec
0.608140922	0.022048021	0.125	2003	9.18	23.9	> 22	West	Isabela Sur	Isabela	Day	Villamil	Landing	Dec
0.608140922	0.022048021	0.575	2003	9.18	23.9	> 22	West	Isabela Sur	Isabela	Day	Villamil	Landing	Dec
0.862940555	0.036689292	1.5	2003	9.18	23.9	> 22	West	Isabela Sur	Isabela	Night	Villamil	Landing	Dec
0.608140922	0.022048021	0.05	2003	9.18	23.9	> 22	West	Isabela Sur	Isabela	Day	Villamil	Landing	Dec
[truncated: 2,769 more rows]
