# Supplementary material for: Factors affecting relative abundance of low-mobility fishing resources: spiny lobster in the Galapagos Marine Reserve
Source: PeerJ. 2019 Jul 8;7:e7278. doi: 10.7717/peerj.7278 (PMC6622163; doi:10.7717/peerj.7278)
Supplement: Dataset S6 [file peerj-07-7278-s014.csv]

CPUEfit	SE	CPUEobs	YEAR	DISTANCE	SST	SST_RANGE	REGION	MACROZONE	ISLAND	FISHING_SCHEDULE	HOME_PORT	DATA_SOURCE	MONTH
0.454374111	0.030792242	1.9105	2002	33.7	20.4	<= 22	Centre- South	Floreana	Floreana	Day	Villamil	Landing	Sep
0.307913628	0.030411116	0.2	2002	69.2	20.4	<= 22	Centre- South	Floreana	Floreana	Night	Baquerizo	Landing	Sep
0.650167754	0.048222787	1.125	2002	36	22.5	> 22	West	Isabela Norte y Este	Isabela	Day	Ayora	Observer	Sep
0.653072755	0.052121142	0.125	2002	42.2	22.5	> 22	West	Isabela Norte y Este	Isabela	Day	Ayora	Observer	Sep
0.652174675	0.049149672	0.625	2002	37.4	22.5	> 22	West	Isabela Norte y Este	Isabela	Day	Ayora	Observer	Sep
0.545299824	0.045034468	1.1875	2002	37.4	22.5	> 22	West	Isabela Norte y Este	Isabela	Night	Ayora	Observer	Sep
0.652174675	0.049149672	0.5	2002	37.4	22.5	> 22	West	Isabela Norte y Este	Isabela	Day	Ayora	Observer	Sep
0.653072755	0.052121142	0.375	2002	42.2	22.5	> 22	West	Isabela Norte y Este	Isabela	Day	Ayora	Observer	Sep
0.650167754	0.048222787	0.875	2002	36	22.5	> 22	West	Isabela Norte y Este	Isabela	Day	Ayora	Observer	Sep
0.538080884	0.048759276	1.25	2002	47.3	22.5	> 22	West	Isabela Norte y Este	Isabela	Night	Ayora	Observer	Sep
0.650167754	0.048222787	0.4375	2002	36	22.5	> 22	West	Isabela Norte y Este	Isabela	Day	Ayora	Observer	Sep
0.401469752	0.044800015	0.25	2002	90.6	22.5	> 22	West	Isabela Norte y Este	Isabela	Night	Ayora	Landing	Sep
0.571310274	0.056444891	0.085714286	2002	67.5	22.5	> 22	West	Isabela Norte y Este	Isabela	Night	Ayora	Landing	Sep
0.615933459	0.060447714	0.380952381	2002	61.2	22.5	> 22	West	Isabela Norte y Este	Isabela	Night	Ayora	Landing	Sep
0.676672568	0.062432182	0.214285714	2002	50.3	22.5	> 22	West	Isabela Norte y Este	Isabela	Night	Ayora	Landing	Sep
0.480154942	0.050021641	0.146428571	2002	90.6	22.5	> 22	West	Isabela Norte y Este	Isabela	Day	Ayora	Landing	Sep
0.683282987	0.06088243	0.569444444	2002	67.5	22.5	> 22	West	Isabela Norte y Este	Isabela	Day	Ayora	Landing	Sep
0.822067417	0.063777236	0.266666667	2002	47.3	22.5	> 22	West	Isabela Norte y Este	Isabela	Day	Ayora	Landing	Sep
0.835201386	0.058306302	2.042857143	2002	40.8	22.5	> 22	West	Isabela Norte y Este	Isabela	Day	Villamil	Landing	Sep
0.835201386	0.058306302	0.396875	2002	40.8	22.5	> 22	West	Isabela Norte y Este	Isabela	Day	Villamil	Landing	Sep
0.45850641	0.049703686	0.1	2002	93.6	22.5	> 22	West	Isabela Norte y Este	Isabela	Day	Villamil	Landing	Sep
0.723251801	0.064622962	1.451333333	2002	76.7	21.6	<= 22	West	Isabela Oeste	Isabela	Day	Villamil	Landing	Sep
0.723251801	0.064622962	1.8595	2002	76.7	21.6	<= 22	West	Isabela Oeste	Isabela	Day	Villamil	Landing	Sep
0.723251801	0.064622962	0.512820513	2002	76.7	21.6	<= 22	West	Isabela Oeste	Isabela	Day	Villamil	Landing	Sep
0.723251801	0.064622962	0.23	2002	76.7	21.6	<= 22	West	Isabela Oeste	Isabela	Day	Villamil	Landing	Sep
0.723251801	0.064622962	0.675	2002	76.7	21.6	<= 22	West	Isabela Oeste	Isabela	Day	Villamil	Landing	Sep
0.723251801	0.064622962	0.45	2002	76.7	21.6	<= 22	West	Isabela Oeste	Isabela	Day	Villamil	Landing	Sep
0.723251801	0.064622962	0.1	2002	76.7	21.6	<= 22	West	Isabela Oeste	Isabela	Day	Villamil	Landing	Sep
0.604729215	0.059499699	1.063414634	2002	76.7	21.6	<= 22	West	Isabela Oeste	Isabela	Night	Villamil	Landing	Sep
0.716560165	0.064234236	0.275	2002	77.3	21.6	<= 22	West	Isabela Oeste	Isabela	Day	Villamil	Landing	Sep
0.82693493	0.051972052	0.142857143	2002	17	21.2	<= 22	West	Isabela Sur	Isabela	Night	Villamil	Landing	Sep
0.989008241	0.040697609	0.113	2002	17	21.2	<= 22	West	Isabela Sur	Isabela	Day	Villamil	Landing	Sep
0.82693493	0.051972052	0.34	2002	17	21.2	<= 22	West	Isabela Sur	Isabela	Night	Villamil	Landing	Sep
0.989008241	0.040697609	0.876666667	2002	17	21.2	<= 22	West	Isabela Sur	Isabela	Day	Villamil	Landing	Sep
0.989008241	0.040697609	2.078333333	2002	17	21.2	<= 22	West	Isabela Sur	Isabela	Day	Villamil	Landing	Sep
0.916890403	0.035023455	0.6	2002	4.83	21.2	<= 22	West	Isabela Sur	Isabela	Day	Villamil	Landing	Sep
0.916890403	0.035023455	1.025	2002	4.83	21.2	<= 22	West	Isabela Sur	Isabela	Day	Villamil	Landing	Sep
0.916890403	0.035023455	0.533333333	2002	4.83	21.2	<= 22	West	Isabela Sur	Isabela	Day	Villamil	Landing	Sep
0.916890403	0.035023455	0.1	2002	4.83	21.2	<= 22	West	Isabela Sur	Isabela	Day	Villamil	Landing	Sep
0.916890403	0.035023455	0.133333333	2002	4.83	21.2	<= 22	West	Isabela Sur	Isabela	Day	Villamil	Landing	Sep
0.916890403	0.035023455	0.9075	2002	4.83	21.2	<= 22	West	Isabela Sur	Isabela	Day	Villamil	Landing	Sep
0.916890403	0.035023455	0.3975	2002	4.83	21.2	<= 22	West	Isabela Sur	Isabela	Day	Villamil	Landing	Sep
0.916890403	0.035023455	0.226	2002	4.83	21.2	<= 22	West	Isabela Sur	Isabela	Day	Villamil	Landing	Sep
0.916890403	0.035023455	0.7925	2002	4.83	21.2	<= 22	West	Isabela Sur	Isabela	Day	Villamil	Landing	Sep
0.97923486	0.038536616	1.020625	2002	14.7	21.2	<= 22	West	Isabela Sur	Isabela	Day	Villamil	Landing	Sep
0.97923486	0.038536616	1.22	2002	14.7	21.2	<= 22	West	Isabela Sur	Isabela	Day	Villamil	Landing	Sep
0.97923486	0.038536616	0.433333333	2002	14.7	21.2	<= 22	West	Isabela Sur	Isabela	Day	Villamil	Landing	Sep
0.97923486	0.038536616	0.481666667	2002	14.7	21.2	<= 22	West	Isabela Sur	Isabela	Day	Villamil	Landing	Sep
0.884145068	0.037167954	0.771428571	2002	1.93	21.2	<= 22	West	Isabela Sur	Isabela	Day	Villamil	Landing	Sep
0.969306562	0.036785271	0.2275	2002	12.2	21.2	<= 22	West	Isabela Sur	Isabela	Day	Villamil	Landing	Sep
0.969306562	0.036785271	2.041	2002	12.2	21.2	<= 22	West	Isabela Sur	Isabela	Day	Villamil	Landing	Sep
0.634455668	0.043453217	1.27	2002	12.2	21.2	<= 22	West	Isabela Sur	Isabela	Night	Villamil	Observer	Sep
0.634455668	0.043453217	0.318	2002	12.2	21.2	<= 22	West	Isabela Sur	Isabela	Night	Villamil	Observer	Sep
0.634455668	0.043453217	1.926666667	2002	12.2	21.2	<= 22	West	Isabela Sur	Isabela	Night	Villamil	Observer	Sep
0.969306562	0.036785271	1.859333333	2002	12.2	21.2	<= 22	West	Isabela Sur	Isabela	Day	Villamil	Landing	Sep
0.847579201	0.05982216	0.233333333	2002	34.2	21.2	<= 22	West	Isabela Sur	Isabela	Day	Villamil	Observer	Sep
0.847579201	0.05982216	0.775	2002	34.2	21.2	<= 22	West	Isabela Sur	Isabela	Day	Villamil	Observer	Sep
0.847579201	0.05982216	0.226666667	2002	34.2	21.2	<= 22	West	Isabela Sur	Isabela	Day	Villamil	Observer	Sep
0.847579201	0.05982216	2.95	2002	34.2	21.2	<= 22	West	Isabela Sur	Isabela	Day	Villamil	Observer	Sep
0.847579201	0.05982216	0.15	2002	34.2	21.2	<= 22	West	Isabela Sur	Isabela	Day	Villamil	Observer	Sep
1.082708606	0.06430089	0.056666667	2002	34.2	21.2	<= 22	West	Isabela Sur	Isabela	Day	Villamil	Landing	Sep
1.082708606	0.06430089	1.133333333	2002	34.2	21.2	<= 22	West	Isabela Sur	Isabela	Day	Villamil	Landing	Sep
1.082708606	0.06430089	0.75	2002	34.2	21.2	<= 22	West	Isabela Sur	Isabela	Day	Villamil	Landing	Sep
1.082708606	0.06430089	0.35	2002	34.2	21.2	<= 22	West	Isabela Sur	Isabela	Day	Villamil	Landing	Sep
0.954137498	0.035357693	1.666666667	2002	9.18	21.2	<= 22	West	Isabela Sur	Isabela	Day	Villamil	Landing	Sep
0.954137498	0.035357693	0.666666667	2002	9.18	21.2	<= 22	West	Isabela Sur	Isabela	Day	Villamil	Landing	Sep
0.954137498	0.035357693	1.5	2002	9.18	21.2	<= 22	West	Isabela Sur	Isabela	Day	Villamil	Landing	Sep
0.954137498	0.035357693	0.366666667	2002	9.18	21.2	<= 22	West	Isabela Sur	Isabela	Day	Villamil	Landing	Sep
0.954137498	0.035357693	0.322857143	2002	9.18	21.2	<= 22	West	Isabela Sur	Isabela	Day	Villamil	Landing	Sep
0.954137498	0.035357693	1.5875	2002	9.18	21.2	<= 22	West	Isabela Sur	Isabela	Day	Villamil	Landing	Sep
0.746929593	0.043267957	0.349230769	2002	9.18	21.2	<= 22	West	Isabela Sur	Isabela	Day	Villamil	Observer	Sep
0.954137498	0.035357693	0.72	2002	9.18	21.2	<= 22	West	Isabela Sur	Isabela	Day	Villamil	Landing	Sep
0.875769696	0.038137997	1.433333333	2002	1.21	21.2	<= 22	West	Isabela Sur	Isabela	Day	Villamil	Landing	Sep
0.875769696	0.038137997	0.45	2002	1.21	21.2	<= 22	West	Isabela Sur	Isabela	Day	Villamil	Landing	Sep
0.875769696	0.038137997	0.1125	2002	1.21	21.2	<= 22	West	Isabela Sur	Isabela	Day	Villamil	Landing	Sep
0.88612592	0.036966624	0.033333333	2002	2.1	21.2	<= 22	West	Isabela Sur	Isabela	Day	Villamil	Landing	Sep
0.88612592	0.036966624	1.2	2002	2.1	21.2	<= 22	West	Isabela Sur	Isabela	Day	Villamil	Landing	Sep
0.97765229	0.038216401	0.6225	2002	14.3	21.2	<= 22	West	Isabela Sur	Isabela	Day	Villamil	Landing	Sep
0.98003512	0.038703053	0.6425	2002	14.9	21.2	<= 22	West	Isabela Sur	Isabela	Day	Villamil	Landing	Sep
0.767203086	0.044875022	0.17	2002	14.9	21.2	<= 22	West	Isabela Sur	Isabela	Day	Villamil	Observer	Sep
0.767203086	0.044875022	1.36	2002	14.9	21.2	<= 22	West	Isabela Sur	Isabela	Day	Villamil	Observer	Sep
0.98003512	0.038703053	0.68	2002	14.9	21.2	<= 22	West	Isabela Sur	Isabela	Day	Villamil	Landing	Sep
0.98003512	0.038703053	0.332666667	2002	14.9	21.2	<= 22	West	Isabela Sur	Isabela	Day	Villamil	Landing	Sep
0.98003512	0.038703053	0.226666667	2002	14.9	21.2	<= 22	West	Isabela Sur	Isabela	Day	Villamil	Landing	Sep
0.933845116	0.034799549	0.666666667	2002	6.56	21.2	<= 22	West	Isabela Sur	Isabela	Day	Villamil	Landing	Sep
0.933845116	0.034799549	0.6	2002	6.56	21.2	<= 22	West	Isabela Sur	Isabela	Day	Villamil	Landing	Sep
0.933845116	0.034799549	0.533333333	2002	6.56	21.2	<= 22	West	Isabela Sur	Isabela	Day	Villamil	Landing	Sep
0.933845116	0.034799549	1.933333333	2002	6.56	21.2	<= 22	West	Isabela Sur	Isabela	Day	Villamil	Landing	Sep
0.933845116	0.034799549	0.675	2002	6.56	21.2	<= 22	West	Isabela Sur	Isabela	Day	Villamil	Landing	Sep
0.933845116	0.034799549	0.176	2002	6.56	21.2	<= 22	West	Isabela Sur	Isabela	Day	Villamil	Landing	Sep
0.954390457	0.035371913	1.6	2002	9.22	21.2	<= 22	West	Isabela Sur	Isabela	Day	Villamil	Landing	Sep
0.954390457	0.035371913	0.766666667	2002	9.22	21.2	<= 22	West	Isabela Sur	Isabela	Day	Villamil	Landing	Sep
0.993755397	0.041796683	0.5	2002	18	21.2	<= 22	West	Isabela Sur	Isabela	Day	Villamil	Landing	Sep
0.993755397	0.041796683	0.14	2002	18	21.2	<= 22	West	Isabela Sur	Isabela	Day	Villamil	Landing	Sep
0.777943761	0.046451015	0.831666667	2002	18	21.2	<= 22	West	Isabela Sur	Isabela	Day	Villamil	Observer	Sep
0.777943761	0.046451015	1.813333333	2002	18	21.2	<= 22	West	Isabela Sur	Isabela	Day	Villamil	Observer	Sep
0.993755397	0.041796683	1.1	2002	18	21.2	<= 22	West	Isabela Sur	Isabela	Day	Villamil	Landing	Sep
0.993755397	0.041796683	0.635	2002	18	21.2	<= 22	West	Isabela Sur	Isabela	Day	Villamil	Landing	Sep
0.993755397	0.041796683	2.23	2002	18	21.2	<= 22	West	Isabela Sur	Isabela	Day	Villamil	Landing	Sep
0.993755397	0.041796683	0.415833333	2002	18	21.2	<= 22	West	Isabela Sur	Isabela	Day	Villamil	Landing	Sep
0.993755397	0.041796683	3.283333333	2002	18	21.2	<= 22	West	Isabela Sur	Isabela	Day	Villamil	Landing	Sep
0.993755397	0.041796683	2.04	2002	18	21.2	<= 22	West	Isabela Sur	Isabela	Day	Villamil	Landing	Sep
0.993755397	0.041796683	2.308333333	2002	18	21.2	<= 22	West	Isabela Sur	Isabela	Day	Villamil	Landing	Sep
0.993755397	0.041796683	2.22	2002	18	21.2	<= 22	West	Isabela Sur	Isabela	Day	Villamil	Landing	Sep
0.993755397	0.041796683	1.171666667	2002	18	21.2	<= 22	West	Isabela Sur	Isabela	Day	Villamil	Landing	Sep
0.427185591	0.027845641	0.015166667	2002	33.7	21.7	<= 22	Centre- South	Floreana	Floreana	Day	Villamil	Landing	Oct
0.659114661	0.054852162	0.083333333	2002	42.2	22.6	> 22	West	Isabela Norte y Este	Isabela	Night	Ayora	Observer	Oct
0.705798254	0.064142679	0.05	2002	59.9	22.6	> 22	West	Isabela Norte y Este	Isabela	Day	Ayora	Observer	Oct
0.829672778	0.071639446	0.34	2002	47.3	22.6	> 22	West	Isabela Norte y Este	Isabela	Night	Ayora	Landing	Oct
0.816782736	0.072864211	0.38	2002	50.3	22.6	> 22	West	Isabela Norte y Este	Isabela	Night	Ayora	Landing	Oct
0.659114661	0.054852162	0.055555556	2002	42.2	22.6	> 22	West	Isabela Norte y Este	Isabela	Night	Ayora	Observer	Oct
0.705798254	0.064142679	0.033333333	2002	59.9	22.6	> 22	West	Isabela Norte y Este	Isabela	Day	Ayora	Observer	Oct
0.220882198	0.033151285	0.4375	2002	128	22	<= 22	West	Isabela Oeste	Isabela	Night	Ayora	Observer	Oct
0.882042386	0.07180624	0.166666667	2002	46.8	22	<= 22	West	Isabela Oeste	Isabela	Day	Ayora	Observer	Oct
0.220882198	0.033151285	0.291666667	2002	128	22	<= 22	West	Isabela Oeste	Isabela	Night	Ayora	Observer	Oct
0.82013673	0.073031603	0.533333333	2002	76.7	22	<= 22	West	Isabela Oeste	Isabela	Day	Villamil	Landing	Oct
0.82013673	0.073031603	0.983333333	2002	76.7	22	<= 22	West	Isabela Oeste	Isabela	Day	Villamil	Landing	Oct
0.82013673	0.073031603	0.238	2002	76.7	22	<= 22	West	Isabela Oeste	Isabela	Day	Villamil	Landing	Oct
1.025722312	0.03182518	0.658	2002	3.7	21.6	<= 22	West	Isabela Sur	Isabela	Day	Villamil	Landing	Oct
1.025722312	0.03182518	2.04	2002	3.7	21.6	<= 22	West	Isabela Sur	Isabela	Day	Villamil	Landing	Oct
1.025722312	0.03182518	0.504444444	2002	3.7	21.6	<= 22	West	Isabela Sur	Isabela	Day	Villamil	Landing	Oct
1.121493211	0.039117829	0.113	2002	17	21.6	<= 22	West	Isabela Sur	Isabela	Day	Villamil	Landing	Oct
1.121493211	0.039117829	0.378333333	2002	17	21.6	<= 22	West	Isabela Sur	Isabela	Day	Villamil	Landing	Oct
1.121493211	0.039117829	1.663333333	2002	17	21.6	<= 22	West	Isabela Sur	Isabela	Day	Villamil	Landing	Oct
1.121493211	0.039117829	0.454	2002	17	21.6	<= 22	West	Isabela Sur	Isabela	Day	Villamil	Landing	Oct
1.121493211	0.039117829	0.31125	2002	17	21.6	<= 22	West	Isabela Sur	Isabela	Day	Villamil	Landing	Oct
1.121493211	0.039117829	0.303333333	2002	17	21.6	<= 22	West	Isabela Sur	Isabela	Day	Villamil	Landing	Oct
1.039714656	0.030943889	0.68	2002	4.83	21.6	<= 22	West	Isabela Sur	Isabela	Day	Villamil	Landing	Oct
1.039714656	0.030943889	0.756666667	2002	4.83	21.6	<= 22	West	Isabela Sur	Isabela	Day	Villamil	Landing	Oct
1.039714656	0.030943889	0.83	2002	4.83	21.6	<= 22	West	Isabela Sur	Isabela	Day	Villamil	Landing	Oct
1.039714656	0.030943889	0.87875	2002	4.83	21.6	<= 22	West	Isabela Sur	Isabela	Day	Villamil	Landing	Oct
1.039714656	0.030943889	0.455	2002	4.83	21.6	<= 22	West	Isabela Sur	Isabela	Day	Villamil	Landing	Oct
1.039714656	0.030943889	1.425714286	2002	4.83	21.6	<= 22	West	Isabela Sur	Isabela	Day	Villamil	Landing	Oct
1.039714656	0.030943889	0.612	2002	4.83	21.6	<= 22	West	Isabela Sur	Isabela	Day	Villamil	Landing	Oct
1.039714656	0.030943889	0.128571429	2002	4.83	21.6	<= 22	West	Isabela Sur	Isabela	Day	Villamil	Landing	Oct
1.039714656	0.030943889	0.362	2002	4.83	21.6	<= 22	West	Isabela Sur	Isabela	Day	Villamil	Landing	Oct
1.039714656	0.030943889	0.6225	2002	4.83	21.6	<= 22	West	Isabela Sur	Isabela	Day	Villamil	Landing	Oct
1.039714656	0.030943889	0.905714286	2002	4.83	21.6	<= 22	West	Isabela Sur	Isabela	Day	Villamil	Landing	Oct
1.039714656	0.030943889	0.09	2002	4.83	21.6	<= 22	West	Isabela Sur	Isabela	Day	Villamil	Landing	Oct
1.039714656	0.030943889	1.53	2002	4.83	21.6	<= 22	West	Isabela Sur	Isabela	Day	Villamil	Landing	Oct
1.039714656	0.030943889	0.755555556	2002	4.83	21.6	<= 22	West	Isabela Sur	Isabela	Day	Villamil	Landing	Oct
1.039714656	0.030943889	1.18	2002	4.83	21.6	<= 22	West	Isabela Sur	Isabela	Day	Villamil	Landing	Oct
1.039714656	0.030943889	1.7575	2002	4.83	21.6	<= 22	West	Isabela Sur	Isabela	Day	Villamil	Landing	Oct
1.039714656	0.030943889	0.816	2002	4.83	21.6	<= 22	West	Isabela Sur	Isabela	Day	Villamil	Landing	Oct
0.869331852	0.048967287	0.726	2002	4.83	21.6	<= 22	West	Isabela Sur	Isabela	Night	Villamil	Landing	Oct
1.039714656	0.030943889	0.85	2002	4.83	21.6	<= 22	West	Isabela Sur	Isabela	Day	Villamil	Landing	Oct
1.039714656	0.030943889	0.622	2002	4.83	21.6	<= 22	West	Isabela Sur	Isabela	Day	Villamil	Landing	Oct
1.039714656	0.030943889	0.816	2002	4.83	21.6	<= 22	West	Isabela Sur	Isabela	Day	Villamil	Landing	Oct
1.039714656	0.030943889	0.634	2002	4.83	21.6	<= 22	West	Isabela Sur	Isabela	Day	Villamil	Landing	Oct
1.039714656	0.030943889	0.454	2002	4.83	21.6	<= 22	West	Isabela Sur	Isabela	Day	Villamil	Landing	Oct
1.039714656	0.030943889	0.7375	2002	4.83	21.6	<= 22	West	Isabela Sur	Isabela	Day	Villamil	Landing	Oct
1.039714656	0.030943889	0.3975	2002	4.83	21.6	<= 22	West	Isabela Sur	Isabela	Day	Villamil	Landing	Oct
1.039714656	0.030943889	1.305	2002	4.83	21.6	<= 22	West	Isabela Sur	Isabela	Day	Villamil	Landing	Oct
1.039714656	0.030943889	2.086	2002	4.83	21.6	<= 22	West	Isabela Sur	Isabela	Day	Villamil	Landing	Oct
1.039714656	0.030943889	1.283333333	2002	4.83	21.6	<= 22	West	Isabela Sur	Isabela	Day	Villamil	Landing	Oct
1.039714656	0.030943889	1.283333333	2002	4.83	21.6	<= 22	West	Isabela Sur	Isabela	Day	Villamil	Landing	Oct
1.039714656	0.030943889	1.89	2002	4.83	21.6	<= 22	West	Isabela Sur	Isabela	Day	Villamil	Landing	Oct
1.039714656	0.030943889	0.498	2002	4.83	21.6	<= 22	West	Isabela Sur	Isabela	Day	Villamil	Landing	Oct
1.039714656	0.030943889	0.6225	2002	4.83	21.6	<= 22	West	Isabela Sur	Isabela	Day	Villamil	Landing	Oct
1.039714656	0.030943889	0.6525	2002	4.83	21.6	<= 22	West	Isabela Sur	Isabela	Day	Villamil	Landing	Oct
0.81392215	0.044857227	1.89	2002	4.83	21.6	<= 22	West	Isabela Sur	Isabela	Day	Villamil	Observer	Oct
1.039714656	0.030943889	0.544	2002	4.83	21.6	<= 22	West	Isabela Sur	Isabela	Day	Villamil	Landing	Oct
1.039714656	0.030943889	0.12	2002	4.83	21.6	<= 22	West	Isabela Sur	Isabela	Day	Villamil	Landing	Oct
0.81392215	0.044857227	2.946666667	2002	4.83	21.6	<= 22	West	Isabela Sur	Isabela	Day	Villamil	Observer	Oct
1.039714656	0.030943889	0.68	2002	4.83	21.6	<= 22	West	Isabela Sur	Isabela	Day	Villamil	Landing	Oct
1.039714656	0.030943889	0.68	2002	4.83	21.6	<= 22	West	Isabela Sur	Isabela	Day	Villamil	Landing	Oct
1.039714656	0.030943889	2.6	2002	4.83	21.6	<= 22	West	Isabela Sur	Isabela	Day	Villamil	Landing	Oct
1.039714656	0.030943889	1.18	2002	4.83	21.6	<= 22	West	Isabela Sur	Isabela	Day	Villamil	Landing	Oct
1.039714656	0.030943889	0.862	2002	4.83	21.6	<= 22	West	Isabela Sur	Isabela	Day	Villamil	Landing	Oct
1.039714656	0.030943889	0.952	2002	4.83	21.6	<= 22	West	Isabela Sur	Isabela	Day	Villamil	Landing	Oct
1.039714656	0.030943889	0.756666667	2002	4.83	21.6	<= 22	West	Isabela Sur	Isabela	Day	Villamil	Landing	Oct
1.039714656	0.030943889	1.135	2002	4.83	21.6	<= 22	West	Isabela Sur	Isabela	Day	Villamil	Landing	Oct
1.110410613	0.036045911	0.839	2002	14.7	21.6	<= 22	West	Isabela Sur	Isabela	Day	Villamil	Landing	Oct
1.110410613	0.036045911	0.7925	2002	14.7	21.6	<= 22	West	Isabela Sur	Isabela	Day	Villamil	Landing	Oct
1.110410613	0.036045911	0.869166667	2002	14.7	21.6	<= 22	West	Isabela Sur	Isabela	Day	Villamil	Landing	Oct
1.110410613	0.036045911	0.603333333	2002	14.7	21.6	<= 22	West	Isabela Sur	Isabela	Day	Villamil	Landing	Oct
1.110410613	0.036045911	0.454	2002	14.7	21.6	<= 22	West	Isabela Sur	Isabela	Day	Villamil	Landing	Oct
1.110410613	0.036045911	0.505769231	2002	14.7	21.6	<= 22	West	Isabela Sur	Isabela	Day	Villamil	Landing	Oct
1.110410613	0.036045911	0.34	2002	14.7	21.6	<= 22	West	Isabela Sur	Isabela	Day	Villamil	Landing	Oct
0.984049211	0.037315818	0.756666667	2002	0.52	21.6	<= 22	West	Isabela Sur	Isabela	Day	Villamil	Landing	Oct
0.984049211	0.037315818	0.5675	2002	0.52	21.6	<= 22	West	Isabela Sur	Isabela	Day	Villamil	Landing	Oct
0.770345446	0.046734787	1.75	2002	0.52	21.6	<= 22	West	Isabela Sur	Isabela	Day	Villamil	Observer	Oct
0.984049211	0.037315818	0.908	2002	0.52	21.6	<= 22	West	Isabela Sur	Isabela	Day	Villamil	Landing	Oct
1.00258284	0.034306358	0.226666667	2002	1.93	21.6	<= 22	West	Isabela Sur	Isabela	Day	Villamil	Landing	Oct
1.00258284	0.034306358	0.265	2002	1.93	21.6	<= 22	West	Isabela Sur	Isabela	Day	Villamil	Landing	Oct
0.838284997	0.049493201	1.4175	2002	1.93	21.6	<= 22	West	Isabela Sur	Isabela	Night	Villamil	Landing	Oct
1.00258284	0.034306358	0.85	2002	1.93	21.6	<= 22	West	Isabela Sur	Isabela	Day	Villamil	Landing	Oct
0.838284997	0.049493201	2.12	2002	1.93	21.6	<= 22	West	Isabela Sur	Isabela	Night	Villamil	Landing	Oct
0.838284997	0.049493201	0.188333333	2002	1.93	21.6	<= 22	West	Isabela Sur	Isabela	Night	Villamil	Landing	Oct
1.00258284	0.034306358	0.59	2002	1.93	21.6	<= 22	West	Isabela Sur	Isabela	Day	Villamil	Landing	Oct
0.838284997	0.049493201	0.453333333	2002	1.93	21.6	<= 22	West	Isabela Sur	Isabela	Night	Villamil	Landing	Oct
1.099152346	0.033436729	1.171666667	2002	12.2	21.6	<= 22	West	Isabela Sur	Isabela	Day	Villamil	Landing	Oct
1.099152346	0.033436729	0.226666667	2002	12.2	21.6	<= 22	West	Isabela Sur	Isabela	Day	Villamil	Landing	Oct
1.099152346	0.033436729	0.216666667	2002	12.2	21.6	<= 22	West	Isabela Sur	Isabela	Day	Villamil	Landing	Oct
1.099152346	0.033436729	0.076666667	2002	12.2	21.6	<= 22	West	Isabela Sur	Isabela	Day	Villamil	Landing	Oct
1.099152346	0.033436729	0.085	2002	12.2	21.6	<= 22	West	Isabela Sur	Isabela	Day	Villamil	Landing	Oct
1.099152346	0.033436729	0.255	2002	12.2	21.6	<= 22	West	Isabela Sur	Isabela	Day	Villamil	Landing	Oct
1.099152346	0.033436729	1.256666667	2002	12.2	21.6	<= 22	West	Isabela Sur	Isabela	Day	Villamil	Landing	Oct
1.099152346	0.033436729	0.151666667	2002	12.2	21.6	<= 22	West	Isabela Sur	Isabela	Day	Villamil	Landing	Oct
1.099152346	0.033436729	0.521666667	2002	12.2	21.6	<= 22	West	Isabela Sur	Isabela	Day	Villamil	Landing	Oct
1.099152346	0.033436729	0.935	2002	12.2	21.6	<= 22	West	Isabela Sur	Isabela	Day	Villamil	Landing	Oct
0.860451891	0.046508328	0.34	2002	12.2	21.6	<= 22	West	Isabela Sur	Isabela	Day	Villamil	Observer	Oct
1.099152346	0.033436729	0.46475	2002	12.2	21.6	<= 22	West	Isabela Sur	Isabela	Day	Villamil	Landing	Oct
1.099152346	0.033436729	0.498666667	2002	12.2	21.6	<= 22	West	Isabela Sur	Isabela	Day	Villamil	Landing	Oct
1.099152346	0.033436729	0.585833333	2002	12.2	21.6	<= 22	West	Isabela Sur	Isabela	Day	Villamil	Landing	Oct
1.099152346	0.033436729	0.503888889	2002	12.2	21.6	<= 22	West	Isabela Sur	Isabela	Day	Villamil	Landing	Oct
0.860451891	0.046508328	0.28375	2002	12.2	21.6	<= 22	West	Isabela Sur	Isabela	Day	Villamil	Observer	Oct
0.719445698	0.046438478	0.2825	2002	12.2	21.6	<= 22	West	Isabela Sur	Isabela	Night	Villamil	Observer	Oct
1.099152346	0.033436729	0.548333333	2002	12.2	21.6	<= 22	West	Isabela Sur	Isabela	Day	Villamil	Landing	Oct
1.156053775	0.048679425	0.454	2002	22.7	21.6	<= 22	West	Isabela Sur	Isabela	Day	Villamil	Landing	Oct
1.156053775	0.048679425	1.0775	2002	22.7	21.6	<= 22	West	Isabela Sur	Isabela	Day	Villamil	Landing	Oct
1.017978445	0.032509199	0.455	2002	3.1	21.6	<= 22	West	Isabela Sur	Isabela	Day	Villamil	Landing	Oct
1.227745434	0.069309676	0.893125	2002	34.2	21.6	<= 22	West	Isabela Sur	Isabela	Day	Villamil	Landing	Oct
1.227745434	0.069309676	0.317333333	2002	34.2	21.6	<= 22	West	Isabela Sur	Isabela	Day	Villamil	Landing	Oct
1.227745434	0.069309676	0.793888889	2002	34.2	21.6	<= 22	West	Isabela Sur	Isabela	Day	Villamil	Landing	Oct
1.227745434	0.069309676	0.6915	2002	34.2	21.6	<= 22	West	Isabela Sur	Isabela	Day	Villamil	Landing	Oct
1.227745434	0.069309676	0.975	2002	34.2	21.6	<= 22	West	Isabela Sur	Isabela	Day	Villamil	Landing	Oct
1.227745434	0.069309676	1.0725	2002	34.2	21.6	<= 22	West	Isabela Sur	Isabela	Day	Villamil	Landing	Oct
1.081951274	0.031254255	1.36	2002	9.18	21.6	<= 22	West	Isabela Sur	Isabela	Day	Villamil	Landing	Oct
1.081951274	0.031254255	1.135	2002	9.18	21.6	<= 22	West	Isabela Sur	Isabela	Day	Villamil	Landing	Oct
1.081951274	0.031254255	0.2825	2002	9.18	21.6	<= 22	West	Isabela Sur	Isabela	Day	Villamil	Landing	Oct
1.081951274	0.031254255	0.748	2002	9.18	21.6	<= 22	West	Isabela Sur	Isabela	Day	Villamil	Landing	Oct
1.081951274	0.031254255	1.511666667	2002	9.18	21.6	<= 22	West	Isabela Sur	Isabela	Day	Villamil	Landing	Oct
1.081951274	0.031254255	0.566666667	2002	9.18	21.6	<= 22	West	Isabela Sur	Isabela	Day	Villamil	Landing	Oct
1.081951274	0.031254255	0.952	2002	9.18	21.6	<= 22	West	Isabela Sur	Isabela	Day	Villamil	Landing	Oct
1.081951274	0.031254255	2.72	2002	9.18	21.6	<= 22	West	Isabela Sur	Isabela	Day	Villamil	Landing	Oct
1.081951274	0.031254255	0.544	2002	9.18	21.6	<= 22	West	Isabela Sur	Isabela	Day	Villamil	Landing	Oct
1.081951274	0.031254255	0.68	2002	9.18	21.6	<= 22	West	Isabela Sur	Isabela	Day	Villamil	Landing	Oct
1.081951274	0.031254255	0.249	2002	9.18	21.6	<= 22	West	Isabela Sur	Isabela	Day	Villamil	Landing	Oct
1.081951274	0.031254255	0.55	2002	9.18	21.6	<= 22	West	Isabela Sur	Isabela	Day	Villamil	Landing	Oct
1.081951274	0.031254255	0.816	2002	9.18	21.6	<= 22	West	Isabela Sur	Isabela	Day	Villamil	Landing	Oct
1.081951274	0.031254255	0.935	2002	9.18	21.6	<= 22	West	Isabela Sur	Isabela	Day	Villamil	Landing	Oct
1.081951274	0.031254255	0.7925	2002	9.18	21.6	<= 22	West	Isabela Sur	Isabela	Day	Villamil	Landing	Oct
1.081951274	0.031254255	1.4175	2002	9.18	21.6	<= 22	West	Isabela Sur	Isabela	Day	Villamil	Landing	Oct
1.081951274	0.031254255	1.452	2002	9.18	21.6	<= 22	West	Isabela Sur	Isabela	Day	Villamil	Landing	Oct
1.081951274	0.031254255	1.36	2002	9.18	21.6	<= 22	West	Isabela Sur	Isabela	Day	Villamil	Landing	Oct
1.081951274	0.031254255	0.7925	2002	9.18	21.6	<= 22	West	Isabela Sur	Isabela	Day	Villamil	Landing	Oct
1.081951274	0.031254255	1.19	2002	9.18	21.6	<= 22	West	Isabela Sur	Isabela	Day	Villamil	Landing	Oct
1.081951274	0.031254255	0.703	2002	9.18	21.6	<= 22	West	Isabela Sur	Isabela	Day	Villamil	Landing	Oct
1.081951274	0.031254255	0.998	2002	9.18	21.6	<= 22	West	Isabela Sur	Isabela	Day	Villamil	Landing	Oct
1.081951274	0.031254255	1.096666667	2002	9.18	21.6	<= 22	West	Isabela Sur	Isabela	Day	Villamil	Landing	Oct
1.081951274	0.031254255	0.68	2002	9.18	21.6	<= 22	West	Isabela Sur	Isabela	Day	Villamil	Landing	Oct
1.081951274	0.031254255	1.2475	2002	9.18	21.6	<= 22	West	Isabela Sur	Isabela	Day	Villamil	Landing	Oct
1.081951274	0.031254255	1.02	2002	9.18	21.6	<= 22	West	Isabela Sur	Isabela	Day	Villamil	Landing	Oct
1.081951274	0.031254255	1.5875	2002	9.18	21.6	<= 22	West	Isabela Sur	Isabela	Day	Villamil	Landing	Oct
1.081951274	0.031254255	1.21	2002	9.18	21.6	<= 22	West	Isabela Sur	Isabela	Day	Villamil	Landing	Oct
1.081951274	0.031254255	1.475	2002	9.18	21.6	<= 22	West	Isabela Sur	Isabela	Day	Villamil	Landing	Oct
1.081951274	0.031254255	0.85	2002	9.18	21.6	<= 22	West	Isabela Sur	Isabela	Day	Villamil	Landing	Oct
1.081951274	0.031254255	1.135	2002	9.18	21.6	<= 22	West	Isabela Sur	Isabela	Day	Villamil	Landing	Oct
1.081951274	0.031254255	0.906666667	2002	9.18	21.6	<= 22	West	Isabela Sur	Isabela	Day	Villamil	Landing	Oct
1.081951274	0.031254255	1.815	2002	9.18	21.6	<= 22	West	Isabela Sur	Isabela	Day	Villamil	Landing	Oct
1.081951274	0.031254255	1.088	2002	9.18	21.6	<= 22	West	Isabela Sur	Isabela	Day	Villamil	Landing	Oct
1.081951274	0.031254255	0.408	2002	9.18	21.6	<= 22	West	Isabela Sur	Isabela	Day	Villamil	Landing	Oct
0.993085525	0.035728462	0.34	2002	1.21	21.6	<= 22	West	Isabela Sur	Isabela	Day	Villamil	Landing	Oct
0.993085525	0.035728462	1.224	2002	1.21	21.6	<= 22	West	Isabela Sur	Isabela	Day	Villamil	Landing	Oct
0.993085525	0.035728462	0.303333333	2002	1.21	21.6	<= 22	West	Isabela Sur	Isabela	Day	Villamil	Landing	Oct
0.993085525	0.035728462	1.18	2002	1.21	21.6	<= 22	West	Isabela Sur	Isabela	Day	Villamil	Landing	Oct
0.993085525	0.035728462	0.225	2002	1.21	21.6	<= 22	West	Isabela Sur	Isabela	Day	Villamil	Landing	Oct
0.777419364	0.046139345	0.68	2002	1.21	21.6	<= 22	West	Isabela Sur	Isabela	Day	Villamil	Observer	Oct
0.993085525	0.035728462	1.18	2002	1.21	21.6	<= 22	West	Isabela Sur	Isabela	Day	Villamil	Landing	Oct
0.993085525	0.035728462	0.0775	2002	1.21	21.6	<= 22	West	Isabela Sur	Isabela	Day	Villamil	Landing	Oct
0.993085525	0.035728462	0.362	2002	1.21	21.6	<= 22	West	Isabela Sur	Isabela	Day	Villamil	Landing	Oct
0.993085525	0.035728462	1.678	2002	1.21	21.6	<= 22	West	Isabela Sur	Isabela	Day	Villamil	Landing	Oct
0.993085525	0.035728462	0.454	2002	1.21	21.6	<= 22	West	Isabela Sur	Isabela	Day	Villamil	Landing	Oct
0.993085525	0.035728462	0.19875	2002	1.21	21.6	<= 22	West	Isabela Sur	Isabela	Day	Villamil	Landing	Oct
0.993085525	0.035728462	0.22625	2002	1.21	21.6	<= 22	West	Isabela Sur	Isabela	Day	Villamil	Landing	Oct
0.993085525	0.035728462	0.053333333	2002	1.21	21.6	<= 22	West	Isabela Sur	Isabela	Day	Villamil	Landing	Oct
1.004829042	0.034005998	1.475	2002	2.1	21.6	<= 22	West	Isabela Sur	Isabela	Day	Villamil	Landing	Oct
0.840163104	0.049410254	0.15	2002	2.1	21.6	<= 22	West	Isabela Sur	Isabela	Night	Villamil	Landing	Oct
1.004829042	0.034005998	0.15	2002	2.1	21.6	<= 22	West	Isabela Sur	Isabela	Day	Villamil	Landing	Oct
1.004829042	0.034005998	0.603333333	2002	2.1	21.6	<= 22	West	Isabela Sur	Isabela	Day	Villamil	Landing	Oct
1.004829042	0.034005998	0.454	2002	2.1	21.6	<= 22	West	Isabela Sur	Isabela	Day	Villamil	Landing	Oct
1.004829042	0.034005998	0.2275	2002	2.1	21.6	<= 22	West	Isabela Sur	Isabela	Day	Villamil	Landing	Oct
1.004829042	0.034005998	0.08	2002	2.1	21.6	<= 22	West	Isabela Sur	Isabela	Day	Villamil	Landing	Oct
1.004829042	0.034005998	1.056666667	2002	2.1	21.6	<= 22	West	Isabela Sur	Isabela	Day	Villamil	Landing	Oct
1.004829042	0.034005998	0.96375	2002	2.1	21.6	<= 22	West	Isabela Sur	Isabela	Day	Villamil	Landing	Oct
1.004829042	0.034005998	0.14125	2002	2.1	21.6	<= 22	West	Isabela Sur	Isabela	Day	Villamil	Landing	Oct
1.111318075	0.036287759	0.68	2002	14.9	21.6	<= 22	West	Isabela Sur	Isabela	Day	Villamil	Landing	Oct
1.111318075	0.036287759	0.726	2002	14.9	21.6	<= 22	West	Isabela Sur	Isabela	Day	Villamil	Landing	Oct
1.111318075	0.036287759	0.198125	2002	14.9	21.6	<= 22	West	Isabela Sur	Isabela	Day	Villamil	Landing	Oct
0.929201291	0.053022739	1.586666667	2002	14.9	21.6	<= 22	West	Isabela Sur	Isabela	Night	Villamil	Landing	Oct
1.111318075	0.036287759	1.462222222	2002	14.9	21.6	<= 22	West	Isabela Sur	Isabela	Day	Villamil	Landing	Oct
1.111318075	0.036287759	0.333333333	2002	14.9	21.6	<= 22	West	Isabela Sur	Isabela	Day	Villamil	Landing	Oct
1.111318075	0.036287759	1.700833333	2002	14.9	21.6	<= 22	West	Isabela Sur	Isabela	Day	Villamil	Landing	Oct
1.111318075	0.036287759	0.151111111	2002	14.9	21.6	<= 22	West	Isabela Sur	Isabela	Day	Villamil	Landing	Oct
1.111318075	0.036287759	0.6348	2002	14.9	21.6	<= 22	West	Isabela Sur	Isabela	Day	Villamil	Landing	Oct
1.111318075	0.036287759	0.393	2002	14.9	21.6	<= 22	West	Isabela Sur	Isabela	Day	Villamil	Landing	Oct
1.111318075	0.036287759	0.438666667	2002	14.9	21.6	<= 22	West	Isabela Sur	Isabela	Day	Villamil	Landing	Oct
0.929201291	0.053022739	0.038333333	2002	14.9	21.6	<= 22	West	Isabela Sur	Isabela	Night	Villamil	Landing	Oct
1.021815933	0.072518187	0.113333333	2002	33	21.6	<= 22	West	Isabela Sur	Isabela	Night	Villamil	Landing	Oct
1.058940577	0.03049085	0.756666667	2002	6.56	21.6	<= 22	West	Isabela Sur	Isabela	Day	Villamil	Landing	Oct
1.058940577	0.03049085	0.87	2002	6.56	21.6	<= 22	West	Isabela Sur	Isabela	Day	Villamil	Landing	Oct
1.058940577	0.03049085	0.333333333	2002	6.56	21.6	<= 22	West	Isabela Sur	Isabela	Day	Villamil	Landing	Oct
1.058940577	0.03049085	1.6	2002	6.56	21.6	<= 22	West	Isabela Sur	Isabela	Day	Villamil	Landing	Oct
1.058940577	0.03049085	1.044	2002	6.56	21.6	<= 22	West	Isabela Sur	Isabela	Day	Villamil	Landing	Oct
1.058940577	0.03049085	0.816	2002	6.56	21.6	<= 22	West	Isabela Sur	Isabela	Day	Villamil	Landing	Oct
1.058940577	0.03049085	0.454	2002	6.56	21.6	<= 22	West	Isabela Sur	Isabela	Day	Villamil	Landing	Oct
1.058940577	0.03049085	0.5675	2002	6.56	21.6	<= 22	West	Isabela Sur	Isabela	Day	Villamil	Landing	Oct
1.058940577	0.03049085	1.105	2002	6.56	21.6	<= 22	West	Isabela Sur	Isabela	Day	Villamil	Landing	Oct
1.058940577	0.03049085	1.4175	2002	6.56	21.6	<= 22	West	Isabela Sur	Isabela	Day	Villamil	Landing	Oct
1.058940577	0.03049085	1.87	2002	6.56	21.6	<= 22	West	Isabela Sur	Isabela	Day	Villamil	Landing	Oct
1.058940577	0.03049085	0.4525	2002	6.56	21.6	<= 22	West	Isabela Sur	Isabela	Day	Villamil	Landing	Oct
1.058940577	0.03049085	1.305	2002	6.56	21.6	<= 22	West	Isabela Sur	Isabela	Day	Villamil	Landing	Oct
1.058940577	0.03049085	1.056666667	2002	6.56	21.6	<= 22	West	Isabela Sur	Isabela	Day	Villamil	Landing	Oct
1.058940577	0.03049085	1.02	2002	6.56	21.6	<= 22	West	Isabela Sur	Isabela	Day	Villamil	Landing	Oct
1.058940577	0.03049085	1.02	2002	6.56	21.6	<= 22	West	Isabela Sur	Isabela	Day	Villamil	Landing	Oct
1.058940577	0.03049085	1.2475	2002	6.56	21.6	<= 22	West	Isabela Sur	Isabela	Day	Villamil	Landing	Oct
1.058940577	0.03049085	0.98	2002	6.56	21.6	<= 22	West	Isabela Sur	Isabela	Day	Villamil	Landing	Oct
1.058940577	0.03049085	1.305	2002	6.56	21.6	<= 22	West	Isabela Sur	Isabela	Day	Villamil	Landing	Oct
0.897529801	0.049791103	0.3975	2002	8.1	21.6	<= 22	West	Isabela Sur	Isabela	Night	Villamil	Landing	Oct
1.073439199	0.030777239	0.1125	2002	8.1	21.6	<= 22	West	Isabela Sur	Isabela	Day	Villamil	Landing	Oct
1.082238119	0.031275539	1.9275	2002	9.22	21.6	<= 22	West	Isabela Sur	Isabela	Day	Villamil	Landing	Oct
0.904886801	0.050217915	1.135	2002	9.22	21.6	<= 22	West	Isabela Sur	Isabela	Night	Villamil	Landing	Oct
1.126876284	0.040633769	0.499	2002	18	21.6	<= 22	West	Isabela Sur	Isabela	Day	Villamil	Landing	Oct
1.126876284	0.040633769	0.072	2002	18	21.6	<= 22	West	Isabela Sur	Isabela	Day	Villamil	Landing	Oct
1.126876284	0.040633769	1.194333333	2002	18	21.6	<= 22	West	Isabela Sur	Isabela	Day	Villamil	Landing	Oct
1.126876284	0.040633769	1.513333333	2002	18	21.6	<= 22	West	Isabela Sur	Isabela	Day	Villamil	Landing	Oct
0.882155083	0.049698876	1.283333333	2002	18	21.6	<= 22	West	Isabela Sur	Isabela	Day	Villamil	Observer	Oct
0.942209906	0.055424778	0.2275	2002	18	21.6	<= 22	West	Isabela Sur	Isabela	Night	Villamil	Landing	Oct
1.126876284	0.040633769	1.663333333	2002	18	21.6	<= 22	West	Isabela Sur	Isabela	Day	Villamil	Landing	Oct
1.126876284	0.040633769	0.303333333	2002	18	21.6	<= 22	West	Isabela Sur	Isabela	Day	Villamil	Landing	Oct
1.126876284	0.040633769	0.5895	2002	18	21.6	<= 22	West	Isabela Sur	Isabela	Day	Villamil	Landing	Oct
0.942209906	0.055424778	0.075	2002	18	21.6	<= 22	West	Isabela Sur	Isabela	Night	Villamil	Landing	Oct
0.942209906	0.055424778	0.565	2002	18	21.6	<= 22	West	Isabela Sur	Isabela	Night	Villamil	Landing	Oct
1.126876284	0.040633769	1.966666667	2002	18	21.6	<= 22	West	Isabela Sur	Isabela	Day	Villamil	Landing	Oct
1.126876284	0.040633769	0.15	2002	18	21.6	<= 22	West	Isabela Sur	Isabela	Day	Villamil	Landing	Oct
0.942209906	0.055424778	0.906666667	2002	18	21.6	<= 22	West	Isabela Sur	Isabela	Night	Villamil	Landing	Oct
1.126876284	0.040633769	2.57	2002	18	21.6	<= 22	West	Isabela Sur	Isabela	Day	Villamil	Landing	Oct
0.882155083	0.049698876	0.301666667	2002	18	21.6	<= 22	West	Isabela Sur	Isabela	Day	Villamil	Observer	Oct
1.126876284	0.040633769	0.076666667	2002	18	21.6	<= 22	West	Isabela Sur	Isabela	Day	Villamil	Landing	Oct
0.942209906	0.055424778	0.906666667	2002	18	21.6	<= 22	West	Isabela Sur	Isabela	Night	Villamil	Landing	Oct
1.126876284	0.040633769	0.363	2002	18	21.6	<= 22	West	Isabela Sur	Isabela	Day	Villamil	Landing	Oct
0.882155083	0.049698876	1.36	2002	18	21.6	<= 22	West	Isabela Sur	Isabela	Day	Villamil	Observer	Oct
0.942209906	0.055424778	0.9075	2002	18	21.6	<= 22	West	Isabela Sur	Isabela	Night	Villamil	Landing	Oct
1.126876284	0.040633769	0.695333333	2002	18	21.6	<= 22	West	Isabela Sur	Isabela	Day	Villamil	Landing	Oct
0.386095935	0.060109576	0.095238095	2002	132	22.4	> 22	West	Fernandina	Fernandina	Day	Ayora	Landing	Nov
0.357611775	0.026025653	0.4875	2002	34	23.2	> 22	Centre- South	Floreana	Floreana	Night	Ayora	Landing	Nov
0.795896965	0.070573446	0.103846154	2002	47.3	24.3	> 22	West	Isabela Norte y Este	Isabela	Night	Ayora	Landing	Nov
1.066169137	0.083324911	0.166666667	2002	49.6	23.7	> 22	West	Isabela Oeste	Isabela	Day	Ayora	Landing	Nov
0.786749128	0.070740941	0.453611111	2002	76.7	23.7	> 22	West	Isabela Oeste	Isabela	Day	Villamil	Landing	Nov
0.786749128	0.070740941	1.295	2002	76.7	23.7	> 22	West	Isabela Oeste	Isabela	Day	Villamil	Landing	Nov
0.61589258	0.056903659	0.833333333	2002	76.7	23.7	> 22	West	Isabela Oeste	Isabela	Day	Villamil	Observer	Nov
0.514963442	0.049162892	0.125	2002	76.7	23.7	> 22	West	Isabela Oeste	Isabela	Night	Villamil	Observer	Nov
0.514963442	0.049162892	0.7	2002	76.7	23.7	> 22	West	Isabela Oeste	Isabela	Night	Villamil	Observer	Nov
0.61589258	0.056903659	1.5	2002	76.7	23.7	> 22	West	Isabela Oeste	Isabela	Day	Villamil	Observer	Nov
0.514963442	0.049162892	1.6	2002	76.7	23.7	> 22	West	Isabela Oeste	Isabela	Night	Villamil	Observer	Nov
0.61589258	0.056903659	1.833333333	2002	76.7	23.7	> 22	West	Isabela Oeste	Isabela	Day	Villamil	Observer	Nov
0.61589258	0.056903659	1.066666667	2002	76.7	23.7	> 22	West	Isabela Oeste	Isabela	Day	Villamil	Observer	Nov
0.514963442	0.049162892	0.7	2002	76.7	23.7	> 22	West	Isabela Oeste	Isabela	Night	Villamil	Observer	Nov
0.627290125	0.057732498	0.25	2002	75.5	23.7	> 22	West	Isabela Oeste	Isabela	Day	Villamil	Observer	Nov
0.524493219	0.04992317	0.15	2002	75.5	23.7	> 22	West	Isabela Oeste	Isabela	Night	Villamil	Observer	Nov
0.524493219	0.04992317	1.375	2002	75.5	23.7	> 22	West	Isabela Oeste	Isabela	Night	Villamil	Observer	Nov
0.627290125	0.057732498	1.216666667	2002	75.5	23.7	> 22	West	Isabela Oeste	Isabela	Day	Villamil	Observer	Nov
0.524493219	0.04992317	0.6	2002	75.5	23.7	> 22	West	Isabela Oeste	Isabela	Night	Villamil	Observer	Nov
0.524493219	0.04992317	0.9	2002	75.5	23.7	> 22	West	Isabela Oeste	Isabela	Night	Villamil	Observer	Nov
0.627290125	0.057732498	0.45	2002	75.5	23.7	> 22	West	Isabela Oeste	Isabela	Day	Villamil	Observer	Nov
0.627290125	0.057732498	0.466666667	2002	75.5	23.7	> 22	West	Isabela Oeste	Isabela	Day	Villamil	Observer	Nov
0.627290125	0.057732498	1.066666667	2002	75.5	23.7	> 22	West	Isabela Oeste	Isabela	Day	Villamil	Observer	Nov
0.524493219	0.04992317	1.666666667	2002	75.5	23.7	> 22	West	Isabela Oeste	Isabela	Night	Villamil	Observer	Nov
0.524493219	0.04992317	3.85	2002	75.5	23.7	> 22	West	Isabela Oeste	Isabela	Night	Villamil	Observer	Nov
0.524493219	0.04992317	0.166666667	2002	75.5	23.7	> 22	West	Isabela Oeste	Isabela	Night	Villamil	Observer	Nov
0.627290125	0.057732498	1.3	2002	75.5	23.7	> 22	West	Isabela Oeste	Isabela	Day	Villamil	Observer	Nov
0.627290125	0.057732498	2.433333333	2002	75.5	23.7	> 22	West	Isabela Oeste	Isabela	Day	Villamil	Observer	Nov
0.7711466	0.069880234	0.15	2002	59.4	23.7	> 22	West	Isabela Oeste	Isabela	Day	Villamil	Observer	Nov
0.7711466	0.069880234	0.6	2002	59.4	23.7	> 22	West	Isabela Oeste	Isabela	Day	Villamil	Observer	Nov
0.983965362	0.033624823	0.603333333	2002	3.7	23.3	> 22	West	Isabela Sur	Isabela	Day	Villamil	Landing	Nov
0.983965362	0.033624823	0.34	2002	3.7	23.3	> 22	West	Isabela Sur	Isabela	Day	Villamil	Landing	Nov
0.983965362	0.033624823	1.075	2002	3.7	23.3	> 22	West	Isabela Sur	Isabela	Day	Villamil	Landing	Nov
0.899535037	0.053165091	1.74	2002	17	23.3	> 22	West	Isabela Sur	Isabela	Night	Villamil	Landing	Nov
0.899535037	0.053165091	1.283333333	2002	17	23.3	> 22	West	Isabela Sur	Isabela	Night	Villamil	Landing	Nov
0.99738808	0.032894389	2.193333333	2002	4.83	23.3	> 22	West	Isabela Sur	Isabela	Day	Villamil	Landing	Nov
0.99738808	0.032894389	1.53	2002	4.83	23.3	> 22	West	Isabela Sur	Isabela	Day	Villamil	Landing	Nov
0.99738808	0.032894389	1.27	2002	4.83	23.3	> 22	West	Isabela Sur	Isabela	Day	Villamil	Landing	Nov
0.99738808	0.032894389	3.023333333	2002	4.83	23.3	> 22	West	Isabela Sur	Isabela	Day	Villamil	Landing	Nov
0.99738808	0.032894389	1.135	2002	4.83	23.3	> 22	West	Isabela Sur	Isabela	Day	Villamil	Landing	Nov
0.99738808	0.032894389	0.6225	2002	4.83	23.3	> 22	West	Isabela Sur	Isabela	Day	Villamil	Landing	Nov
0.99738808	0.032894389	1.133333333	2002	4.83	23.3	> 22	West	Isabela Sur	Isabela	Day	Villamil	Landing	Nov
0.99738808	0.032894389	3.93	2002	4.83	23.3	> 22	West	Isabela Sur	Isabela	Day	Villamil	Landing	Nov
0.833941527	0.048004742	0.0575	2002	4.83	23.3	> 22	West	Isabela Sur	Isabela	Night	Villamil	Landing	Nov
0.99738808	0.032894389	1.057777778	2002	4.83	23.3	> 22	West	Isabela Sur	Isabela	Day	Villamil	Landing	Nov
0.99738808	0.032894389	0.2825	2002	4.83	23.3	> 22	West	Isabela Sur	Isabela	Day	Villamil	Landing	Nov
0.99738808	0.032894389	0.9075	2002	4.83	23.3	> 22	West	Isabela Sur	Isabela	Day	Villamil	Landing	Nov
0.99738808	0.032894389	0.726	2002	4.83	23.3	> 22	West	Isabela Sur	Isabela	Day	Villamil	Landing	Nov
0.99738808	0.032894389	0.498	2002	4.83	23.3	> 22	West	Isabela Sur	Isabela	Day	Villamil	Landing	Nov
0.99738808	0.032894389	1.156	2002	4.83	23.3	> 22	West	Isabela Sur	Isabela	Day	Villamil	Landing	Nov
0.99738808	0.032894389	1.5875	2002	4.83	23.3	> 22	West	Isabela Sur	Isabela	Day	Villamil	Landing	Nov
0.99738808	0.032894389	0.28375	2002	4.83	23.3	> 22	West	Isabela Sur	Isabela	Day	Villamil	Landing	Nov
0.833941527	0.048004742	0.34	2002	4.83	23.3	> 22	West	Isabela Sur	Isabela	Night	Villamil	Landing	Nov
0.833941527	0.048004742	0.151666667	2002	4.83	23.3	> 22	West	Isabela Sur	Isabela	Night	Villamil	Landing	Nov
0.99738808	0.032894389	0.34	2002	4.83	23.3	> 22	West	Isabela Sur	Isabela	Day	Villamil	Landing	Nov
0.99738808	0.032894389	1.586666667	2002	4.83	23.3	> 22	West	Isabela Sur	Isabela	Day	Villamil	Landing	Nov
0.99738808	0.032894389	0.7375	2002	4.83	23.3	> 22	West	Isabela Sur	Isabela	Day	Villamil	Landing	Nov
0.99738808	0.032894389	0.907	2002	4.83	23.3	> 22	West	Isabela Sur	Isabela	Day	Villamil	Landing	Nov
0.99738808	0.032894389	0.7925	2002	4.83	23.3	> 22	West	Isabela Sur	Isabela	Day	Villamil	Landing	Nov
0.833941527	0.048004742	0.066666667	2002	4.83	23.3	> 22	West	Isabela Sur	Isabela	Night	Villamil	Landing	Nov
0.99738808	0.032894389	1.125	2002	4.83	23.3	> 22	West	Isabela Sur	Isabela	Day	Villamil	Landing	Nov
0.99738808	0.032894389	0.8	2002	4.83	23.3	> 22	West	Isabela Sur	Isabela	Day	Villamil	Landing	Nov
0.99738808	0.032894389	0.95	2002	4.83	23.3	> 22	West	Isabela Sur	Isabela	Day	Villamil	Landing	Nov
0.99738808	0.032894389	0.85	2002	4.83	23.3	> 22	West	Isabela Sur	Isabela	Day	Villamil	Landing	Nov
0.99738808	0.032894389	0.85	2002	4.83	23.3	> 22	West	Isabela Sur	Isabela	Day	Villamil	Landing	Nov
0.99738808	0.032894389	1.4	2002	4.83	23.3	> 22	West	Isabela Sur	Isabela	Day	Villamil	Landing	Nov
0.99738808	0.032894389	0.35	2002	4.83	23.3	> 22	West	Isabela Sur	Isabela	Day	Villamil	Landing	Nov
0.99738808	0.032894389	0.9	2002	4.83	23.3	> 22	West	Isabela Sur	Isabela	Day	Villamil	Landing	Nov
0.99738808	0.032894389	0.575	2002	4.83	23.3	> 22	West	Isabela Sur	Isabela	Day	Villamil	Landing	Nov
0.99738808	0.032894389	1.125	2002	4.83	23.3	> 22	West	Isabela Sur	Isabela	Day	Villamil	Landing	Nov
0.99738808	0.032894389	1.25	2002	4.83	23.3	> 22	West	Isabela Sur	Isabela	Day	Villamil	Landing	Nov
0.99738808	0.032894389	1.35	2002	4.83	23.3	> 22	West	Isabela Sur	Isabela	Day	Villamil	Landing	Nov
0.99738808	0.032894389	0.7625	2002	4.83	23.3	> 22	West	Isabela Sur	Isabela	Day	Villamil	Landing	Nov
0.99738808	0.032894389	1.22	2002	4.83	23.3	> 22	West	Isabela Sur	Isabela	Day	Villamil	Landing	Nov
0.99738808	0.032894389	0.35	2002	4.83	23.3	> 22	West	Isabela Sur	Isabela	Day	Villamil	Landing	Nov
0.99738808	0.032894389	1.825	2002	4.83	23.3	> 22	West	Isabela Sur	Isabela	Day	Villamil	Landing	Nov
0.99738808	0.032894389	0.8	2002	4.83	23.3	> 22	West	Isabela Sur	Isabela	Day	Villamil	Landing	Nov
0.99738808	0.032894389	0.575	2002	4.83	23.3	> 22	West	Isabela Sur	Isabela	Day	Villamil	Landing	Nov
1.065206019	0.037330392	0.181	2002	14.7	23.3	> 22	West	Isabela Sur	Isabela	Day	Villamil	Landing	Nov
1.065206019	0.037330392	1.293	2002	14.7	23.3	> 22	West	Isabela Sur	Isabela	Day	Villamil	Landing	Nov
1.065206019	0.037330392	1.416666667	2002	14.7	23.3	> 22	West	Isabela Sur	Isabela	Day	Villamil	Landing	Nov
1.065206019	0.037330392	0.566666667	2002	14.7	23.3	> 22	West	Isabela Sur	Isabela	Day	Villamil	Landing	Nov
1.065206019	0.037330392	0.825	2002	14.7	23.3	> 22	West	Isabela Sur	Isabela	Day	Villamil	Landing	Nov
1.065206019	0.037330392	1.428571429	2002	14.7	23.3	> 22	West	Isabela Sur	Isabela	Day	Villamil	Landing	Nov
1.065206019	0.037330392	1.135294118	2002	14.7	23.3	> 22	West	Isabela Sur	Isabela	Day	Villamil	Landing	Nov
1.065206019	0.037330392	1.225	2002	14.7	23.3	> 22	West	Isabela Sur	Isabela	Day	Villamil	Landing	Nov
0.943988765	0.03836766	1.87	2002	0.52	23.3	> 22	West	Isabela Sur	Isabela	Day	Villamil	Landing	Nov
0.943988765	0.03836766	0.226	2002	0.52	23.3	> 22	West	Isabela Sur	Isabela	Day	Villamil	Landing	Nov
0.943988765	0.03836766	1.36	2002	0.52	23.3	> 22	West	Isabela Sur	Isabela	Day	Villamil	Landing	Nov
0.943988765	0.03836766	0.91	2002	0.52	23.3	> 22	West	Isabela Sur	Isabela	Day	Villamil	Landing	Nov
0.943988765	0.03836766	0.91	2002	0.52	23.3	> 22	West	Isabela Sur	Isabela	Day	Villamil	Landing	Nov
0.943988765	0.03836766	0.51	2002	0.52	23.3	> 22	West	Isabela Sur	Isabela	Day	Villamil	Landing	Nov
0.789293002	0.049413528	0.91	2002	0.52	23.3	> 22	West	Isabela Sur	Isabela	Night	Villamil	Landing	Nov
0.943988765	0.03836766	0.5	2002	0.52	23.3	> 22	West	Isabela Sur	Isabela	Day	Villamil	Landing	Nov
0.943988765	0.03836766	0.625	2002	0.52	23.3	> 22	West	Isabela Sur	Isabela	Day	Villamil	Landing	Nov
0.943988765	0.03836766	0.625	2002	0.52	23.3	> 22	West	Isabela Sur	Isabela	Day	Villamil	Landing	Nov
0.943988765	0.03836766	0.32	2002	0.52	23.3	> 22	West	Isabela Sur	Isabela	Day	Villamil	Landing	Nov
0.804158583	0.048481661	2.193333333	2002	1.93	23.3	> 22	West	Isabela Sur	Isabela	Night	Villamil	Landing	Nov
0.961767893	0.035739835	0.7375	2002	1.93	23.3	> 22	West	Isabela Sur	Isabela	Day	Villamil	Landing	Nov
0.804158583	0.048481661	0.871666667	2002	1.93	23.3	> 22	West	Isabela Sur	Isabela	Night	Villamil	Landing	Nov
0.961767893	0.035739835	0.233333333	2002	1.93	23.3	> 22	West	Isabela Sur	Isabela	Day	Villamil	Landing	Nov
1.054406074	0.035078337	1.4175	2002	12.2	23.3	> 22	West	Isabela Sur	Isabela	Day	Villamil	Landing	Nov
0.825423067	0.04467015	2.04	2002	12.2	23.3	> 22	West	Isabela Sur	Isabela	Day	Villamil	Observer	Nov
0.690157208	0.044258749	0.2275	2002	12.2	23.3	> 22	West	Isabela Sur	Isabela	Night	Villamil	Observer	Nov
0.881615721	0.050349417	0.181	2002	12.2	23.3	> 22	West	Isabela Sur	Isabela	Night	Villamil	Landing	Nov
0.825423067	0.04467015	0.352222222	2002	12.2	23.3	> 22	West	Isabela Sur	Isabela	Day	Villamil	Observer	Nov
1.054406074	0.035078337	0.252222222	2002	12.2	23.3	> 22	West	Isabela Sur	Isabela	Day	Villamil	Landing	Nov
1.054406074	0.035078337	2.04	2002	12.2	23.3	> 22	West	Isabela Sur	Isabela	Day	Villamil	Landing	Nov
1.054406074	0.035078337	0.7375	2002	12.2	23.3	> 22	West	Isabela Sur	Isabela	Day	Villamil	Landing	Nov
0.825423067	0.04467015	0.408	2002	12.2	23.3	> 22	West	Isabela Sur	Isabela	Day	Villamil	Observer	Nov
1.054406074	0.035078337	1.175	2002	12.2	23.3	> 22	West	Isabela Sur	Isabela	Day	Villamil	Landing	Nov
1.054406074	0.035078337	1.041666667	2002	12.2	23.3	> 22	West	Isabela Sur	Isabela	Day	Villamil	Landing	Nov
1.054406074	0.035078337	0.533333333	2002	12.2	23.3	> 22	West	Isabela Sur	Isabela	Day	Villamil	Landing	Nov
0.825423067	0.04467015	0.8	2002	12.2	23.3	> 22	West	Isabela Sur	Isabela	Day	Villamil	Observer	Nov
0.825423067	0.04467015	1.3	2002	12.2	23.3	> 22	West	Isabela Sur	Isabela	Day	Villamil	Observer	Nov
0.825423067	0.04467015	0.5625	2002	12.2	23.3	> 22	West	Isabela Sur	Isabela	Day	Villamil	Observer	Nov
0.825423067	0.04467015	0.675	2002	12.2	23.3	> 22	West	Isabela Sur	Isabela	Day	Villamil	Observer	Nov
0.690157208	0.044258749	0.125	2002	12.2	23.3	> 22	West	Isabela Sur	Isabela	Night	Villamil	Observer	Nov
0.825423067	0.04467015	0.6	2002	12.2	23.3	> 22	West	Isabela Sur	Isabela	Day	Villamil	Observer	Nov
1.108991057	0.048659086	1.3	2002	22.7	23.3	> 22	West	Isabela Sur	Isabela	Day	Villamil	Landing	Nov
0.984758555	0.071350059	0.565	2002	34.2	23.3	> 22	West	Isabela Sur	Isabela	Night	Villamil	Landing	Nov
1.177764163	0.067728123	0.453333333	2002	34.2	23.3	> 22	West	Isabela Sur	Isabela	Day	Villamil	Landing	Nov
0.984758555	0.071350059	0.225	2002	34.2	23.3	> 22	West	Isabela Sur	Isabela	Night	Villamil	Landing	Nov
1.177764163	0.067728123	0.303333333	2002	34.2	23.3	> 22	West	Isabela Sur	Isabela	Day	Villamil	Landing	Nov
0.921991755	0.062970711	1.966666667	2002	34.2	23.3	> 22	West	Isabela Sur	Isabela	Day	Villamil	Observer	Nov
1.177764163	0.067728123	2.266666667	2002	34.2	23.3	> 22	West	Isabela Sur	Isabela	Day	Villamil	Landing	Nov
0.921991755	0.062970711	1.513333333	2002	34.2	23.3	> 22	West	Isabela Sur	Isabela	Day	Villamil	Observer	Nov
1.177764163	0.067728123	1.133333333	2002	34.2	23.3	> 22	West	Isabela Sur	Isabela	Day	Villamil	Landing	Nov
0.984758555	0.071350059	0.68	2002	34.2	23.3	> 22	West	Isabela Sur	Isabela	Night	Villamil	Landing	Nov
1.177764163	0.067728123	1.513333333	2002	34.2	23.3	> 22	West	Isabela Sur	Isabela	Day	Villamil	Landing	Nov
0.921991755	0.062970711	0.115	2002	34.2	23.3	> 22	West	Isabela Sur	Isabela	Day	Villamil	Observer	Nov
1.177764163	0.067728123	1.585	2002	34.2	23.3	> 22	West	Isabela Sur	Isabela	Day	Villamil	Landing	Nov
1.177764163	0.067728123	0.9075	2002	34.2	23.3	> 22	West	Isabela Sur	Isabela	Day	Villamil	Landing	Nov
1.177764163	0.067728123	1.056666667	2002	34.2	23.3	> 22	West	Isabela Sur	Isabela	Day	Villamil	Landing	Nov
1.177764163	0.067728123	0.442	2002	34.2	23.3	> 22	West	Isabela Sur	Isabela	Day	Villamil	Landing	Nov
1.177764163	0.067728123	0.7375	2002	34.2	23.3	> 22	West	Isabela Sur	Isabela	Day	Villamil	Landing	Nov
1.177764163	0.067728123	1.6725	2002	34.2	23.3	> 22	West	Isabela Sur	Isabela	Day	Villamil	Landing	Nov
1.177764163	0.067728123	0.5275	2002	34.2	23.3	> 22	West	Isabela Sur	Isabela	Day	Villamil	Landing	Nov
1.177764163	0.067728123	1.84375	2002	34.2	23.3	> 22	West	Isabela Sur	Isabela	Day	Villamil	Landing	Nov
1.177764163	0.067728123	2.9025	2002	34.2	23.3	> 22	West	Isabela Sur	Isabela	Day	Villamil	Landing	Nov
1.177764163	0.067728123	0.7225	2002	34.2	23.3	> 22	West	Isabela Sur	Isabela	Day	Villamil	Landing	Nov
0.921991755	0.062970711	0.833333333	2002	34.2	23.3	> 22	West	Isabela Sur	Isabela	Day	Villamil	Observer	Nov
0.770900743	0.057875764	0.233333333	2002	34.2	23.3	> 22	West	Isabela Sur	Isabela	Night	Villamil	Observer	Nov
0.921991755	0.062970711	0.383333333	2002	34.2	23.3	> 22	West	Isabela Sur	Isabela	Day	Villamil	Observer	Nov
0.921991755	0.062970711	0.3375	2002	34.2	23.3	> 22	West	Isabela Sur	Isabela	Day	Villamil	Observer	Nov
0.921991755	0.062970711	3.4	2002	34.2	23.3	> 22	West	Isabela Sur	Isabela	Day	Villamil	Observer	Nov
0.770900743	0.057875764	0.3	2002	34.2	23.3	> 22	West	Isabela Sur	Isabela	Night	Villamil	Observer	Nov
0.921991755	0.062970711	0.6	2002	34.2	23.3	> 22	West	Isabela Sur	Isabela	Day	Villamil	Observer	Nov
0.921991755	0.062970711	1.7	2002	34.2	23.3	> 22	West	Isabela Sur	Isabela	Day	Villamil	Observer	Nov
0.921991755	0.062970711	1.875	2002	34.2	23.3	> 22	West	Isabela Sur	Isabela	Day	Villamil	Observer	Nov
0.921991755	0.062970711	3.633333333	2002	34.2	23.3	> 22	West	Isabela Sur	Isabela	Day	Villamil	Observer	Nov
0.921991755	0.062970711	0.466666667	2002	34.2	23.3	> 22	West	Isabela Sur	Isabela	Day	Villamil	Observer	Nov
0.921991755	0.062970711	2.15	2002	34.2	23.3	> 22	West	Isabela Sur	Isabela	Day	Villamil	Observer	Nov
0.921991755	0.062970711	1.6	2002	34.2	23.3	> 22	West	Isabela Sur	Isabela	Day	Villamil	Observer	Nov
0.921991755	0.062970711	5.575	2002	34.2	23.3	> 22	West	Isabela Sur	Isabela	Day	Villamil	Observer	Nov
0.921991755	0.062970711	0.3	2002	34.2	23.3	> 22	West	Isabela Sur	Isabela	Day	Villamil	Observer	Nov
0.921991755	0.062970711	1.366666667	2002	34.2	23.3	> 22	West	Isabela Sur	Isabela	Day	Villamil	Observer	Nov
0.921991755	0.062970711	3.333333333	2002	34.2	23.3	> 22	West	Isabela Sur	Isabela	Day	Villamil	Observer	Nov
1.037905255	0.033217186	1.496	2002	9.18	23.3	> 22	West	Isabela Sur	Isabela	Day	Villamil	Landing	Nov
1.037905255	0.033217186	0.70875	2002	9.18	23.3	> 22	West	Isabela Sur	Isabela	Day	Villamil	Landing	Nov
1.037905255	0.033217186	1.134	2002	9.18	23.3	> 22	West	Isabela Sur	Isabela	Day	Villamil	Landing	Nov
1.037905255	0.033217186	0.226	2002	9.18	23.3	> 22	West	Isabela Sur	Isabela	Day	Villamil	Landing	Nov
1.037905255	0.033217186	0.5	2002	9.18	23.3	> 22	West	Isabela Sur	Isabela	Day	Villamil	Landing	Nov
1.037905255	0.033217186	1.542	2002	9.18	23.3	> 22	West	Isabela Sur	Isabela	Day	Villamil	Landing	Nov
1.037905255	0.033217186	0.408	2002	9.18	23.3	> 22	West	Isabela Sur	Isabela	Day	Villamil	Landing	Nov
1.037905255	0.033217186	2.2675	2002	9.18	23.3	> 22	West	Isabela Sur	Isabela	Day	Villamil	Landing	Nov
1.037905255	0.033217186	1.53	2002	9.18	23.3	> 22	West	Isabela Sur	Isabela	Day	Villamil	Landing	Nov
1.037905255	0.033217186	2.268	2002	9.18	23.3	> 22	West	Isabela Sur	Isabela	Day	Villamil	Landing	Nov
1.037905255	0.033217186	1.7	2002	9.18	23.3	> 22	West	Isabela Sur	Isabela	Day	Villamil	Landing	Nov
1.037905255	0.033217186	1.645	2002	9.18	23.3	> 22	West	Isabela Sur	Isabela	Day	Villamil	Landing	Nov
1.037905255	0.033217186	1.3	2002	9.18	23.3	> 22	West	Isabela Sur	Isabela	Day	Villamil	Landing	Nov
1.037905255	0.033217186	1.135	2002	9.18	23.3	> 22	West	Isabela Sur	Isabela	Day	Villamil	Landing	Nov
1.037905255	0.033217186	1.87	2002	9.18	23.3	> 22	West	Isabela Sur	Isabela	Day	Villamil	Landing	Nov
1.037905255	0.033217186	0.9925	2002	9.18	23.3	> 22	West	Isabela Sur	Isabela	Day	Villamil	Landing	Nov
1.037905255	0.033217186	0.8525	2002	9.18	23.3	> 22	West	Isabela Sur	Isabela	Day	Villamil	Landing	Nov
1.037905255	0.033217186	2.16	2002	9.18	23.3	> 22	West	Isabela Sur	Isabela	Day	Villamil	Landing	Nov
1.037905255	0.033217186	0.7375	2002	9.18	23.3	> 22	West	Isabela Sur	Isabela	Day	Villamil	Landing	Nov
1.037905255	0.033217186	1.35	2002	9.18	23.3	> 22	West	Isabela Sur	Isabela	Day	Villamil	Landing	Nov
0.867818966	0.049154016	0.375	2002	9.18	23.3	> 22	West	Isabela Sur	Isabela	Night	Villamil	Landing	Nov
1.037905255	0.033217186	0.8	2002	9.18	23.3	> 22	West	Isabela Sur	Isabela	Day	Villamil	Landing	Nov
1.037905255	0.033217186	0.966666667	2002	9.18	23.3	> 22	West	Isabela Sur	Isabela	Day	Villamil	Landing	Nov
1.037905255	0.033217186	1.7	2002	9.18	23.3	> 22	West	Isabela Sur	Isabela	Day	Villamil	Landing	Nov
1.037905255	0.033217186	0.64	2002	9.18	23.3	> 22	West	Isabela Sur	Isabela	Day	Villamil	Landing	Nov
1.037905255	0.033217186	0.45	2002	9.18	23.3	> 22	West	Isabela Sur	Isabela	Day	Villamil	Landing	Nov
1.037905255	0.033217186	1.125	2002	9.18	23.3	> 22	West	Isabela Sur	Isabela	Day	Villamil	Landing	Nov
0.952657212	0.036974973	0.226666667	2002	1.21	23.3	> 22	West	Isabela Sur	Isabela	Day	Villamil	Landing	Nov
0.952657212	0.036974973	0.455	2002	1.21	23.3	> 22	West	Isabela Sur	Isabela	Day	Villamil	Landing	Nov
0.952657212	0.036974973	0.1	2002	1.21	23.3	> 22	West	Isabela Sur	Isabela	Day	Villamil	Landing	Nov
0.952657212	0.036974973	0.82	2002	1.21	23.3	> 22	West	Isabela Sur	Isabela	Day	Villamil	Landing	Nov
0.952657212	0.036974973	0.73	2002	1.21	23.3	> 22	West	Isabela Sur	Isabela	Day	Villamil	Landing	Nov
0.952657212	0.036974973	0.9	2002	1.21	23.3	> 22	West	Isabela Sur	Isabela	Day	Villamil	Landing	Nov
0.952657212	0.036974973	0.17	2002	1.21	23.3	> 22	West	Isabela Sur	Isabela	Day	Villamil	Landing	Nov
0.963922653	0.035480767	0.2275	2002	2.1	23.3	> 22	West	Isabela Sur	Isabela	Day	Villamil	Landing	Nov
0.805960232	0.048405018	0.076666667	2002	2.1	23.3	> 22	West	Isabela Sur	Isabela	Night	Villamil	Landing	Nov
0.963922653	0.035480767	0.226	2002	2.1	23.3	> 22	West	Isabela Sur	Isabela	Day	Villamil	Landing	Nov
0.963922653	0.035480767	0.35	2002	2.1	23.3	> 22	West	Isabela Sur	Isabela	Day	Villamil	Landing	Nov
0.963922653	0.035480767	0.34	2002	2.1	23.3	> 22	West	Isabela Sur	Isabela	Day	Villamil	Landing	Nov
0.963922653	0.035480767	0.34	2002	2.1	23.3	> 22	West	Isabela Sur	Isabela	Day	Villamil	Landing	Nov
0.963922653	0.035480767	0.225	2002	2.1	23.3	> 22	West	Isabela Sur	Isabela	Day	Villamil	Landing	Nov
0.805960232	0.048405018	0.4	2002	2.1	23.3	> 22	West	Isabela Sur	Isabela	Night	Villamil	Landing	Nov
1.063484509	0.036923174	0.18	2002	14.3	23.3	> 22	West	Isabela Sur	Isabela	Day	Villamil	Landing	Nov
1.066076538	0.037541255	2.72	2002	14.9	23.3	> 22	West	Isabela Sur	Isabela	Day	Villamil	Landing	Nov
0.891373693	0.051736858	1.075	2002	14.9	23.3	> 22	West	Isabela Sur	Isabela	Night	Villamil	Landing	Nov
1.066076538	0.037541255	0.475	2002	14.9	23.3	> 22	West	Isabela Sur	Isabela	Day	Villamil	Landing	Nov
1.066076538	0.037541255	1.43	2002	14.9	23.3	> 22	West	Isabela Sur	Isabela	Day	Villamil	Landing	Nov
1.015831318	0.032541432	1.305	2002	6.56	23.3	> 22	West	Isabela Sur	Isabela	Day	Villamil	Landing	Nov
1.015831318	0.032541432	0.8225	2002	6.56	23.3	> 22	West	Isabela Sur	Isabela	Day	Villamil	Landing	Nov
1.015831318	0.032541432	0.454	2002	6.56	23.3	> 22	West	Isabela Sur	Isabela	Day	Villamil	Landing	Nov
1.015831318	0.032541432	0.908	2002	6.56	23.3	> 22	West	Isabela Sur	Isabela	Day	Villamil	Landing	Nov
1.015831318	0.032541432	0.9075	2002	6.56	23.3	> 22	West	Isabela Sur	Isabela	Day	Villamil	Landing	Nov
1.015831318	0.032541432	1.4175	2002	6.56	23.3	> 22	West	Isabela Sur	Isabela	Day	Villamil	Landing	Nov
1.015831318	0.032541432	0.51	2002	6.56	23.3	> 22	West	Isabela Sur	Isabela	Day	Villamil	Landing	Nov
1.015831318	0.032541432	1.224	2002	6.56	23.3	> 22	West	Isabela Sur	Isabela	Day	Villamil	Landing	Nov
1.015831318	0.032541432	0.908	2002	6.56	23.3	> 22	West	Isabela Sur	Isabela	Day	Villamil	Landing	Nov
1.015831318	0.032541432	0.83	2002	6.56	23.3	> 22	West	Isabela Sur	Isabela	Day	Villamil	Landing	Nov
0.849362387	0.048312072	0.2275	2002	6.56	23.3	> 22	West	Isabela Sur	Isabela	Night	Villamil	Landing	Nov
1.015831318	0.032541432	0.318	2002	6.56	23.3	> 22	West	Isabela Sur	Isabela	Day	Villamil	Landing	Nov
1.015831318	0.032541432	2.04	2002	6.56	23.3	> 22	West	Isabela Sur	Isabela	Day	Villamil	Landing	Nov
1.015831318	0.032541432	0.48125	2002	6.56	23.3	> 22	West	Isabela Sur	Isabela	Day	Villamil	Landing	Nov
1.015831318	0.032541432	0.1125	2002	6.56	23.3	> 22	West	Isabela Sur	Isabela	Day	Villamil	Landing	Nov
1.015831318	0.032541432	0.5625	2002	6.56	23.3	> 22	West	Isabela Sur	Isabela	Day	Villamil	Landing	Nov
1.015831318	0.032541432	1.125	2002	6.56	23.3	> 22	West	Isabela Sur	Isabela	Day	Villamil	Landing	Nov
1.015831318	0.032541432	0.9	2002	6.56	23.3	> 22	West	Isabela Sur	Isabela	Day	Villamil	Landing	Nov
1.015831318	0.032541432	2.05	2002	6.56	23.3	> 22	West	Isabela Sur	Isabela	Day	Villamil	Landing	Nov
1.015831318	0.032541432	1.875	2002	6.56	23.3	> 22	West	Isabela Sur	Isabela	Day	Villamil	Landing	Nov
1.029739704	0.032804616	0.975	2002	8.1	23.3	> 22	West	Isabela Sur	Isabela	Day	Villamil	Landing	Nov
0.860991542	0.048775147	0.133333333	2002	8.1	23.3	> 22	West	Isabela Sur	Isabela	Night	Villamil	Landing	Nov
1.029739704	0.032804616	0.575	2002	8.1	23.3	> 22	West	Isabela Sur	Isabela	Day	Villamil	Landing	Nov
1.081001376	0.041381692	1.66	2002	18	23.3	> 22	West	Isabela Sur	Isabela	Day	Villamil	Landing	Nov
1.081001376	0.041381692	1.09	2002	18	23.3	> 22	West	Isabela Sur	Isabela	Day	Villamil	Landing	Nov
1.081001376	0.041381692	0.575	2002	18	23.3	> 22	West	Isabela Sur	Isabela	Day	Villamil	Landing	Nov
0.848246803	0.077316118	1.135	2002	76.7	24.3	> 22	West	Isabela Oeste	Isabela	Day	Villamil	Landing	Dec
0.840398694	0.076870826	1.273333333	2002	77.3	24.3	> 22	West	Isabela Oeste	Isabela	Day	Villamil	Landing	Dec
1.10599526	0.034908134	0.2	2002	3.7	23.7	> 22	West	Isabela Sur	Isabela	Day	Villamil	Landing	Dec
1.10599526	0.034908134	0.16	2002	3.7	23.7	> 22	West	Isabela Sur	Isabela	Day	Villamil	Landing	Dec
0.892839857	0.054495468	1.5	2002	1	23.7	> 22	West	Isabela Sur	Isabela	Night	Villamil	Landing	Dec
1.209261182	0.043465459	0.5625	2002	17	23.7	> 22	West	Isabela Sur	Isabela	Day	Villamil	Landing	Dec
1.209261182	0.043465459	1.375	2002	17	23.7	> 22	West	Isabela Sur	Isabela	Day	Villamil	Landing	Dec
1.209261182	0.043465459	1.025	2002	17	23.7	> 22	West	Isabela Sur	Isabela	Day	Villamil	Landing	Dec
1.011094013	0.059840732	1.966666667	2002	17	23.7	> 22	West	Isabela Sur	Isabela	Night	Villamil	Landing	Dec
1.121082643	0.034056633	1.6	2002	4.83	23.7	> 22	West	Isabela Sur	Isabela	Day	Villamil	Landing	Dec
1.121082643	0.034056633	2.95	2002	4.83	23.7	> 22	West	Isabela Sur	Isabela	Day	Villamil	Landing	Dec
1.121082643	0.034056633	2.275	2002	4.83	23.7	> 22	West	Isabela Sur	Isabela	Day	Villamil	Landing	Dec
1.121082643	0.034056633	1.3	2002	4.83	23.7	> 22	West	Isabela Sur	Isabela	Day	Villamil	Landing	Dec
1.121082643	0.034056633	2.95	2002	4.83	23.7	> 22	West	Isabela Sur	Isabela	Day	Villamil	Landing	Dec
1.121082643	0.034056633	2.05	2002	4.83	23.7	> 22	West	Isabela Sur	Isabela	Day	Villamil	Landing	Dec
1.121082643	0.034056633	1.3875	2002	4.83	23.7	> 22	West	Isabela Sur	Isabela	Day	Villamil	Landing	Dec
1.121082643	0.034056633	1.4	2002	4.83	23.7	> 22	West	Isabela Sur	Isabela	Day	Villamil	Landing	Dec
1.121082643	0.034056633	2.45	2002	4.83	23.7	> 22	West	Isabela Sur	Isabela	Day	Villamil	Landing	Dec
1.121082643	0.034056633	2.225	2002	4.83	23.7	> 22	West	Isabela Sur	Isabela	Day	Villamil	Landing	Dec
1.121082643	0.034056633	2.45	2002	4.83	23.7	> 22	West	Isabela Sur	Isabela	Day	Villamil	Landing	Dec
1.121082643	0.034056633	1.3	2002	4.83	23.7	> 22	West	Isabela Sur	Isabela	Day	Villamil	Landing	Dec
1.121082643	0.034056633	0.175	2002	4.83	23.7	> 22	West	Isabela Sur	Isabela	Day	Villamil	Landing	Dec
1.121082643	0.034056633	0.45	2002	4.83	23.7	> 22	West	Isabela Sur	Isabela	Day	Villamil	Landing	Dec
1.121082643	0.034056633	1	2002	4.83	23.7	> 22	West	Isabela Sur	Isabela	Day	Villamil	Landing	Dec
1.121082643	0.034056633	1.25	2002	4.83	23.7	> 22	West	Isabela Sur	Isabela	Day	Villamil	Landing	Dec
1.121082643	0.034056633	1.2	2002	4.83	23.7	> 22	West	Isabela Sur	Isabela	Day	Villamil	Landing	Dec
1.121082643	0.034056633	1	2002	4.83	23.7	> 22	West	Isabela Sur	Isabela	Day	Villamil	Landing	Dec
1.121082643	0.034056633	1.8	2002	4.83	23.7	> 22	West	Isabela Sur	Isabela	Day	Villamil	Landing	Dec
1.121082643	0.034056633	1.25	2002	4.83	23.7	> 22	West	Isabela Sur	Isabela	Day	Villamil	Landing	Dec
1.121082643	0.034056633	1.35	2002	4.83	23.7	> 22	West	Isabela Sur	Isabela	Day	Villamil	Landing	Dec
1.121082643	0.034056633	1.166666667	2002	4.83	23.7	> 22	West	Isabela Sur	Isabela	Day	Villamil	Landing	Dec
1.121082643	0.034056633	1.2	2002	4.83	23.7	> 22	West	Isabela Sur	Isabela	Day	Villamil	Landing	Dec
1.121082643	0.034056633	0.4	2002	4.83	23.7	> 22	West	Isabela Sur	Isabela	Day	Villamil	Landing	Dec
0.937365695	0.053446026	0.833333333	2002	4.83	23.7	> 22	West	Isabela Sur	Isabela	Night	Villamil	Landing	Dec
1.121082643	0.034056633	0.75	2002	4.83	23.7	> 22	West	Isabela Sur	Isabela	Day	Villamil	Landing	Dec
1.121082643	0.034056633	0.85	2002	4.83	23.7	> 22	West	Isabela Sur	Isabela	Day	Villamil	Landing	Dec
1.121082643	0.034056633	0.675	2002	4.83	23.7	> 22	West	Isabela Sur	Isabela	Day	Villamil	Landing	Dec
1.121082643	0.034056633	1.25	2002	4.83	23.7	> 22	West	Isabela Sur	Isabela	Day	Villamil	Landing	Dec
1.121082643	0.034056633	1.833333333	2002	4.83	23.7	> 22	West	Isabela Sur	Isabela	Day	Villamil	Landing	Dec
1.121082643	0.034056633	1.25	2002	4.83	23.7	> 22	West	Isabela Sur	Isabela	Day	Villamil	Landing	Dec
1.121082643	0.034056633	0.6	2002	4.83	23.7	> 22	West	Isabela Sur	Isabela	Day	Villamil	Landing	Dec
1.121082643	0.034056633	2.82	2002	4.83	23.7	> 22	West	Isabela Sur	Isabela	Day	Villamil	Landing	Dec
1.121082643	0.034056633	0.875	2002	4.83	23.7	> 22	West	Isabela Sur	Isabela	Day	Villamil	Landing	Dec
1.121082643	0.034056633	1.35	2002	4.83	23.7	> 22	West	Isabela Sur	Isabela	Day	Villamil	Landing	Dec
1.121082643	0.034056633	3.175	2002	4.83	23.7	> 22	West	Isabela Sur	Isabela	Day	Villamil	Landing	Dec
1.121082643	0.034056633	0.5	2002	4.83	23.7	> 22	West	Isabela Sur	Isabela	Day	Villamil	Landing	Dec
1.121082643	0.034056633	3	2002	4.83	23.7	> 22	West	Isabela Sur	Isabela	Day	Villamil	Landing	Dec
1.121082643	0.034056633	1	2002	4.83	23.7	> 22	West	Isabela Sur	Isabela	Day	Villamil	Landing	Dec
1.121082643	0.034056633	2.45	2002	4.83	23.7	> 22	West	Isabela Sur	Isabela	Day	Villamil	Landing	Dec
1.121082643	0.034056633	0.975	2002	4.83	23.7	> 22	West	Isabela Sur	Isabela	Day	Villamil	Landing	Dec
1.121082643	0.034056633	1.375	2002	4.83	23.7	> 22	West	Isabela Sur	Isabela	Day	Villamil	Landing	Dec
1.121082643	0.034056633	1.475	2002	4.83	23.7	> 22	West	Isabela Sur	Isabela	Day	Villamil	Landing	Dec
0.937365695	0.053446026	1	2002	4.83	23.7	> 22	West	Isabela Sur	Isabela	Night	Villamil	Landing	Dec
1.121082643	0.034056633	1.666666667	2002	4.83	23.7	> 22	West	Isabela Sur	Isabela	Day	Villamil	Landing	Dec
1.197311261	0.040103149	0.25	2002	14.7	23.7	> 22	West	Isabela Sur	Isabela	Day	Villamil	Landing	Dec
1.197311261	0.040103149	0.275	2002	14.7	23.7	> 22	West	Isabela Sur	Isabela	Day	Villamil	Landing	Dec
1.197311261	0.040103149	1.375	2002	14.7	23.7	> 22	West	Isabela Sur	Isabela	Day	Villamil	Landing	Dec
1.00110238	0.057984899	0.3375	2002	14.7	23.7	> 22	West	Isabela Sur	Isabela	Night	Villamil	Landing	Dec
1.00110238	0.057984899	0.275	2002	14.7	23.7	> 22	West	Isabela Sur	Isabela	Night	Villamil	Landing	Dec
1.197311261	0.040103149	0.8	2002	14.7	23.7	> 22	West	Isabela Sur	Isabela	Day	Villamil	Landing	Dec
1.197311261	0.040103149	0.82	2002	14.7	23.7	> 22	West	Isabela Sur	Isabela	Day	Villamil	Landing	Dec
1.197311261	0.040103149	1.45	2002	14.7	23.7	> 22	West	Isabela Sur	Isabela	Day	Villamil	Landing	Dec
1.197311261	0.040103149	1.205	2002	14.7	23.7	> 22	West	Isabela Sur	Isabela	Day	Villamil	Landing	Dec
1.061060825	0.040563906	0.85	2002	0.52	23.7	> 22	West	Isabela Sur	Isabela	Day	Villamil	Landing	Dec
1.061060825	0.040563906	0.35	2002	0.52	23.7	> 22	West	Isabela Sur	Isabela	Day	Villamil	Landing	Dec
1.061060825	0.040563906	0.84	2002	0.52	23.7	> 22	West	Isabela Sur	Isabela	Day	Villamil	Landing	Dec
1.061060825	0.040563906	0.175	2002	0.52	23.7	> 22	West	Isabela Sur	Isabela	Day	Villamil	Landing	Dec
1.061060825	0.040563906	1.44	2002	0.52	23.7	> 22	West	Isabela Sur	Isabela	Day	Villamil	Landing	Dec
1.061060825	0.040563906	1.8	2002	0.52	23.7	> 22	West	Isabela Sur	Isabela	Day	Villamil	Landing	Dec
1.061060825	0.040563906	0.625	2002	0.52	23.7	> 22	West	Isabela Sur	Isabela	Day	Villamil	Landing	Dec
1.061060825	0.040563906	1.475	2002	0.52	23.7	> 22	West	Isabela Sur	Isabela	Day	Villamil	Landing	Dec
1.061060825	0.040563906	2.625	2002	0.52	23.7	> 22	West	Isabela Sur	Isabela	Day	Villamil	Landing	Dec
0.903889116	0.05389261	0.45	2002	1.93	23.7	> 22	West	Isabela Sur	Isabela	Night	Villamil	Landing	Dec
0.903889116	0.05389261	0.716666667	2002	1.93	23.7	> 22	West	Isabela Sur	Isabela	Night	Villamil	Landing	Dec
1.081044894	0.03743016	0.5125	2002	1.93	23.7	> 22	West	Isabela Sur	Isabela	Day	Villamil	Landing	Dec
0.903889116	0.05389261	2.2	2002	1.93	23.7	> 22	West	Isabela Sur	Isabela	Night	Villamil	Landing	Dec
1.081044894	0.03743016	1.133333333	2002	1.93	23.7	> 22	West	Isabela Sur	Isabela	Day	Villamil	Landing	Dec
1.081044894	0.03743016	1.666666667	2002	1.93	23.7	> 22	West	Isabela Sur	Isabela	Day	Villamil	Landing	Dec
1.081044894	0.03743016	1.65	2002	1.93	23.7	> 22	West	Isabela Sur	Isabela	Day	Villamil	Landing	Dec
1.081044894	0.03743016	0.6	2002	1.93	23.7	> 22	West	Isabela Sur	Isabela	Day	Villamil	Landing	Dec
1.081044894	0.03743016	1.25	2002	1.93	23.7	> 22	West	Isabela Sur	Isabela	Day	Villamil	Landing	Dec
1.185171923	0.037208516	1	2002	12.2	23.7	> 22	West	Isabela Sur	Isabela	Day	Villamil	Landing	Dec
1.185171923	0.037208516	0.3	2002	12.2	23.7	> 22	West	Isabela Sur	Isabela	Day	Villamil	Landing	Dec
0.990952371	0.056429718	0.9	2002	12.2	23.7	> 22	West	Isabela Sur	Isabela	Night	Villamil	Landing	Dec
1.185171923	0.037208516	1.84	2002	12.2	23.7	> 22	West	Isabela Sur	Isabela	Day	Villamil	Landing	Dec
1.185171923	0.037208516	1.09	2002	12.2	23.7	> 22	West	Isabela Sur	Isabela	Day	Villamil	Landing	Dec
1.185171923	0.037208516	1.375	2002	12.2	23.7	> 22	West	Isabela Sur	Isabela	Day	Villamil	Landing	Dec
1.185171923	0.037208516	0.82	2002	12.2	23.7	> 22	West	Isabela Sur	Isabela	Day	Villamil	Landing	Dec
1.185171923	0.037208516	1.513333333	2002	12.2	23.7	> 22	West	Isabela Sur	Isabela	Day	Villamil	Landing	Dec
1.185171923	0.037208516	1.925	2002	12.2	23.7	> 22	West	Isabela Sur	Isabela	Day	Villamil	Landing	Dec
0.927790788	0.049924029	1.5	2002	12.2	23.7	> 22	West	Isabela Sur	Isabela	Day	Villamil	Observer	Dec
1.185171923	0.037208516	0.5625	2002	12.2	23.7	> 22	West	Isabela Sur	Isabela	Day	Villamil	Landing	Dec
1.246526452	0.05385169	0.275	2002	22.7	23.7	> 22	West	Isabela Sur	Isabela	Day	Villamil	Landing	Dec
1.323828695	0.07623609	0.875	2002	34.2	23.7	> 22	West	Isabela Sur	Isabela	Day	Villamil	Landing	Dec
1.323828695	0.07623609	0.6475	2002	34.2	23.7	> 22	West	Isabela Sur	Isabela	Day	Villamil	Landing	Dec
1.323828695	0.07623609	0.683333333	2002	34.2	23.7	> 22	West	Isabela Sur	Isabela	Day	Villamil	Landing	Dec
1.323828695	0.07623609	1.295	2002	34.2	23.7	> 22	West	Isabela Sur	Isabela	Day	Villamil	Landing	Dec
1.323828695	0.07623609	0.383333333	2002	34.2	23.7	> 22	West	Isabela Sur	Isabela	Day	Villamil	Landing	Dec
1.140254839	0.033701262	1.666666667	2002	6.42	23.7	> 22	West	Isabela Sur	Isabela	Day	Villamil	Landing	Dec
1.166624696	0.034709854	0.86	2002	9.18	23.7	> 22	West	Isabela Sur	Isabela	Day	Villamil	Landing	Dec
1.166624696	0.034709854	1.075	2002	9.18	23.7	> 22	West	Isabela Sur	Isabela	Day	Villamil	Landing	Dec
1.166624696	0.034709854	1.25	2002	9.18	23.7	> 22	West	Isabela Sur	Isabela	Day	Villamil	Landing	Dec
1.166624696	0.034709854	0.725	2002	9.18	23.7	> 22	West	Isabela Sur	Isabela	Day	Villamil	Landing	Dec
1.166624696	0.034709854	0.975	2002	9.18	23.7	> 22	West	Isabela Sur	Isabela	Day	Villamil	Landing	Dec
1.166624696	0.034709854	2.1	2002	9.18	23.7	> 22	West	Isabela Sur	Isabela	Day	Villamil	Landing	Dec
1.166624696	0.034709854	2.725	2002	9.18	23.7	> 22	West	Isabela Sur	Isabela	Day	Villamil	Landing	Dec
1.166624696	0.034709854	0.275	2002	9.18	23.7	> 22	West	Isabela Sur	Isabela	Day	Villamil	Landing	Dec
1.166624696	0.034709854	0.9	2002	9.18	23.7	> 22	West	Isabela Sur	Isabela	Day	Villamil	Landing	Dec
1.166624696	0.034709854	2.05	2002	9.18	23.7	> 22	West	Isabela Sur	Isabela	Day	Villamil	Landing	Dec
1.166624696	0.034709854	1.3	2002	9.18	23.7	> 22	West	Isabela Sur	Isabela	Day	Villamil	Landing	Dec
1.166624696	0.034709854	1.5875	2002	9.18	23.7	> 22	West	Isabela Sur	Isabela	Day	Villamil	Landing	Dec
1.166624696	0.034709854	1.65	2002	9.18	23.7	> 22	West	Isabela Sur	Isabela	Day	Villamil	Landing	Dec
1.166624696	0.034709854	1.8	2002	9.18	23.7	> 22	West	Isabela Sur	Isabela	Day	Villamil	Landing	Dec
1.166624696	0.034709854	1.825	2002	9.18	23.7	> 22	West	Isabela Sur	Isabela	Day	Villamil	Landing	Dec
1.166624696	0.034709854	1.375	2002	9.18	23.7	> 22	West	Isabela Sur	Isabela	Day	Villamil	Landing	Dec
1.166624696	0.034709854	2.5	2002	9.18	23.7	> 22	West	Isabela Sur	Isabela	Day	Villamil	Landing	Dec
1.166624696	0.034709854	2.375	2002	9.18	23.7	> 22	West	Isabela Sur	Isabela	Day	Villamil	Landing	Dec
1.166624696	0.034709854	2.325	2002	9.18	23.7	> 22	West	Isabela Sur	Isabela	Day	Villamil	Landing	Dec
1.166624696	0.034709854	1.966666667	2002	9.18	23.7	> 22	West	Isabela Sur	Isabela	Day	Villamil	Landing	Dec
1.166624696	0.034709854	1.1375	2002	9.18	23.7	> 22	West	Isabela Sur	Isabela	Day	Villamil	Landing	Dec
1.166624696	0.034709854	1.7	2002	9.18	23.7	> 22	West	Isabela Sur	Isabela	Day	Villamil	Landing	Dec
1.166624696	0.034709854	0.766666667	2002	9.18	23.7	> 22	West	Isabela Sur	Isabela	Day	Villamil	Landing	Dec
1.132976798	0.03373833	0.35	2002	5.79	23.7	> 22	West	Isabela Sur	Isabela	Day	Villamil	Landing	Dec
1.07080432	0.038905026	0.5	2002	1.21	23.7	> 22	West	Isabela Sur	Isabela	Day	Villamil	Landing	Dec
1.07080432	0.038905026	1.04	2002	1.21	23.7	> 22	West	Isabela Sur	Isabela	Day	Villamil	Landing	Dec
1.07080432	0.038905026	1.025	2002	1.21	23.7	> 22	West	Isabela Sur	Isabela	Day	Villamil	Landing	Dec
1.07080432	0.038905026	0.466666667	2002	1.21	23.7	> 22	West	Isabela Sur	Isabela	Day	Villamil	Landing	Dec
1.07080432	0.038905026	0.4	2002	1.21	23.7	> 22	West	Isabela Sur	Isabela	Day	Villamil	Landing	Dec
1.07080432	0.038905026	0.3	2002	1.21	23.7	> 22	West	Isabela Sur	Isabela	Day	Villamil	Landing	Dec
1.07080432	0.038905026	0.35	2002	1.21	23.7	> 22	West	Isabela Sur	Isabela	Day	Villamil	Landing	Dec
1.07080432	0.038905026	1.28	2002	1.21	23.7	> 22	West	Isabela Sur	Isabela	Day	Villamil	Landing	Dec
1.07080432	0.038905026	0.5	2002	1.21	23.7	> 22	West	Isabela Sur	Isabela	Day	Villamil	Landing	Dec
1.07080432	0.038905026	1.033333333	2002	1.21	23.7	> 22	West	Isabela Sur	Isabela	Day	Villamil	Landing	Dec
1.07080432	0.038905026	0.9	2002	1.21	23.7	> 22	West	Isabela Sur	Isabela	Day	Villamil	Landing	Dec
1.083466884	0.037120552	1.6	2002	2.1	23.7	> 22	West	Isabela Sur	Isabela	Day	Villamil	Landing	Dec
1.083466884	0.037120552	0.45	2002	2.1	23.7	> 22	West	Isabela Sur	Isabela	Day	Villamil	Landing	Dec
1.083466884	0.037120552	0.75	2002	2.1	23.7	> 22	West	Isabela Sur	Isabela	Day	Villamil	Landing	Dec
1.083466884	0.037120552	1.125	2002	2.1	23.7	> 22	West	Isabela Sur	Isabela	Day	Villamil	Landing	Dec
1.083466884	0.037120552	0.225	2002	2.1	23.7	> 22	West	Isabela Sur	Isabela	Day	Villamil	Landing	Dec
1.19828974	0.040369099	0.24	2002	14.9	23.7	> 22	West	Isabela Sur	Isabela	Day	Villamil	Landing	Dec
1.19828974	0.040369099	0.166666667	2002	14.9	23.7	> 22	West	Isabela Sur	Isabela	Day	Villamil	Landing	Dec
1.19828974	0.040369099	1.16	2002	14.9	23.7	> 22	West	Isabela Sur	Isabela	Day	Villamil	Landing	Dec
1.19828974	0.040369099	1.32	2002	14.9	23.7	> 22	West	Isabela Sur	Isabela	Day	Villamil	Landing	Dec
1.19828974	0.040369099	1.475	2002	14.9	23.7	> 22	West	Isabela Sur	Isabela	Day	Villamil	Landing	Dec
1.141813184	0.033709424	1.125	2002	6.56	23.7	> 22	West	Isabela Sur	Isabela	Day	Villamil	Landing	Dec
1.141813184	0.033709424	1.125	2002	6.56	23.7	> 22	West	Isabela Sur	Isabela	Day	Villamil	Landing	Dec
1.141813184	0.033709424	1.125	2002	6.56	23.7	> 22	West	Isabela Sur	Isabela	Day	Villamil	Landing	Dec
1.141813184	0.033709424	0.766666667	2002	6.56	23.7	> 22	West	Isabela Sur	Isabela	Day	Villamil	Landing	Dec
1.141813184	0.033709424	1.1	2002	6.56	23.7	> 22	West	Isabela Sur	Isabela	Day	Villamil	Landing	Dec
1.141813184	0.033709424	0.85	2002	6.56	23.7	> 22	West	Isabela Sur	Isabela	Day	Villamil	Landing	Dec
1.141813184	0.033709424	1.475	2002	6.56	23.7	> 22	West	Isabela Sur	Isabela	Day	Villamil	Landing	Dec
1.141813184	0.033709424	1.2	2002	6.56	23.7	> 22	West	Isabela Sur	Isabela	Day	Villamil	Landing	Dec
1.141813184	0.033709424	0.85	2002	6.56	23.7	> 22	West	Isabela Sur	Isabela	Day	Villamil	Landing	Dec
1.141813184	0.033709424	1.925	2002	6.56	23.7	> 22	West	Isabela Sur	Isabela	Day	Villamil	Landing	Dec
1.141813184	0.033709424	1.125	2002	6.56	23.7	> 22	West	Isabela Sur	Isabela	Day	Villamil	Landing	Dec
1.141813184	0.033709424	0.85	2002	6.56	23.7	> 22	West	Isabela Sur	Isabela	Day	Villamil	Landing	Dec
1.141813184	0.033709424	0.3	2002	6.56	23.7	> 22	West	Isabela Sur	Isabela	Day	Villamil	Landing	Dec
1.141813184	0.033709424	1.025	2002	6.56	23.7	> 22	West	Isabela Sur	Isabela	Day	Villamil	Landing	Dec
1.141813184	0.033709424	1.25	2002	6.56	23.7	> 22	West	Isabela Sur	Isabela	Day	Villamil	Landing	Dec
1.141813184	0.033709424	0.9	2002	6.56	23.7	> 22	West	Isabela Sur	Isabela	Day	Villamil	Landing	Dec
1.141813184	0.033709424	0.85	2002	6.56	23.7	> 22	West	Isabela Sur	Isabela	Day	Villamil	Landing	Dec
1.141813184	0.033709424	0.625	2002	6.56	23.7	> 22	West	Isabela Sur	Isabela	Day	Villamil	Landing	Dec
1.141813184	0.033709424	1.375	2002	6.56	23.7	> 22	West	Isabela Sur	Isabela	Day	Villamil	Landing	Dec
1.141813184	0.033709424	1.7	2002	6.56	23.7	> 22	West	Isabela Sur	Isabela	Day	Villamil	Landing	Dec
1.141813184	0.033709424	1.733333333	2002	6.56	23.7	> 22	West	Isabela Sur	Isabela	Day	Villamil	Landing	Dec
1.141813184	0.033709424	1.925	2002	6.56	23.7	> 22	West	Isabela Sur	Isabela	Day	Villamil	Landing	Dec
1.141813184	0.033709424	0.9	2002	6.56	23.7	> 22	West	Isabela Sur	Isabela	Day	Villamil	Landing	Dec
1.141813184	0.033709424	2.2	2002	6.56	23.7	> 22	West	Isabela Sur	Isabela	Day	Villamil	Landing	Dec
1.141813184	0.033709424	1.475	2002	6.56	23.7	> 22	West	Isabela Sur	Isabela	Day	Villamil	Landing	Dec
1.141813184	0.033709424	0.375	2002	6.56	23.7	> 22	West	Isabela Sur	Isabela	Day	Villamil	Landing	Dec
1.141813184	0.033709424	1.575	2002	6.56	23.7	> 22	West	Isabela Sur	Isabela	Day	Villamil	Landing	Dec
1.141813184	0.033709424	1.25	2002	6.56	23.7	> 22	West	Isabela Sur	Isabela	Day	Villamil	Landing	Dec
1.141813184	0.033709424	0.666666667	2002	6.56	23.7	> 22	West	Isabela Sur	Isabela	Day	Villamil	Landing	Dec
1.141813184	0.033709424	1.1375	2002	6.56	23.7	> 22	West	Isabela Sur	Isabela	Day	Villamil	Landing	Dec
1.141813184	0.033709424	1.25	2002	6.56	23.7	> 22	West	Isabela Sur	Isabela	Day	Villamil	Landing	Dec
1.141813184	0.033709424	0.8	2002	6.56	23.7	> 22	West	Isabela Sur	Isabela	Day	Villamil	Landing	Dec
1.141813184	0.033709424	0.8	2002	6.56	23.7	> 22	West	Isabela Sur	Isabela	Day	Villamil	Landing	Dec
1.141813184	0.033709424	1.875	2002	6.56	23.7	> 22	West	Isabela Sur	Isabela	Day	Villamil	Landing	Dec
1.141813184	0.033709424	1.025	2002	6.56	23.7	> 22	West	Isabela Sur	Isabela	Day	Villamil	Landing	Dec
1.141813184	0.033709424	0.8	2002	6.56	23.7	> 22	West	Isabela Sur	Isabela	Day	Villamil	Landing	Dec
1.141813184	0.033709424	1.833333333	2002	6.56	23.7	> 22	West	Isabela Sur	Isabela	Day	Villamil	Landing	Dec
1.141813184	0.033709424	1.6	2002	6.56	23.7	> 22	West	Isabela Sur	Isabela	Day	Villamil	Landing	Dec
1.141813184	0.033709424	2.266666667	2002	6.56	23.7	> 22	West	Isabela Sur	Isabela	Day	Villamil	Landing	Dec
1.141813184	0.033709424	2.5	2002	6.56	23.7	> 22	West	Isabela Sur	Isabela	Day	Villamil	Landing	Dec
1.141813184	0.033709424	1.375	2002	6.56	23.7	> 22	West	Isabela Sur	Isabela	Day	Villamil	Landing	Dec
1.141813184	0.033709424	0.766666667	2002	6.56	23.7	> 22	West	Isabela Sur	Isabela	Day	Villamil	Landing	Dec
1.141813184	0.033709424	1.925	2002	6.56	23.7	> 22	West	Isabela Sur	Isabela	Day	Villamil	Landing	Dec
1.215065534	0.045116627	0.85	2002	18	23.7	> 22	West	Isabela Sur	Isabela	Day	Villamil	Landing	Dec
1.215065534	0.045116627	0.3375	2002	18	23.7	> 22	West	Isabela Sur	Isabela	Day	Villamil	Landing	Dec
1.215065534	0.045116627	0.535	2002	18	23.7	> 22	West	Isabela Sur	Isabela	Day	Villamil	Landing	Dec
1.215065534	0.045116627	0.705	2002	18	23.7	> 22	West	Isabela Sur	Isabela	Day	Villamil	Landing	Dec
1.215065534	0.045116627	0.6375	2002	18	23.7	> 22	West	Isabela Sur	Isabela	Day	Villamil	Landing	Dec
1.215065534	0.045116627	0.533333333	2002	18	23.7	> 22	West	Isabela Sur	Isabela	Day	Villamil	Landing	Dec
1.215065534	0.045116627	5.466666667	2002	18	23.7	> 22	West	Isabela Sur	Isabela	Day	Villamil	Landing	Dec
1.215065534	0.045116627	2	2002	18	23.7	> 22	West	Isabela Sur	Isabela	Day	Villamil	Landing	Dec
1.215065534	0.045116627	1.375	2002	18	23.7	> 22	West	Isabela Sur	Isabela	Day	Villamil	Landing	Dec
0.214295277	0.015064042	0.372222222	2002	10	21.4	<= 22	Centre- South	Santa Cruz	Santa Cruz	Night	Ayora	Observer	Sep
0.32643718	0.015689111	0.8	2002	9.51	21.4	<= 22	Centre- South	Santa Cruz	Santa Cruz	Day	Ayora	Landing	Sep
0.333369147	0.016499982	0.333333333	2002	14	21.4	<= 22	Centre- South	Santa Cruz	Santa Cruz	Day	Ayora	Landing	Sep
0.278563277	0.020400065	0.075	2002	26.5	21.4	<= 22	Centre- South	Santa Cruz	Santa Cruz	Day	Ayora	Observer	Sep
0.272942424	0.016731732	0.75	2002	9.51	21.4	<= 22	Centre- South	Santa Cruz	Santa Cruz	Night	Ayora	Landing	Sep
0.333369147	0.016499982	0.3	2002	14	21.4	<= 22	Centre- South	Santa Cruz	Santa Cruz	Day	Ayora	Landing	Sep
0.321350999	0.015429827	0.625	2002	7.42	21.4	<= 22	Centre- South	Santa Cruz	Santa Cruz	Day	Ayora	Landing	Sep
0.292547934	0.019742078	0.18	2002	23.6	21.4	<= 22	Centre- South	Santa Cruz	Santa Cruz	Night	Ayora	Landing	Sep
0.321350999	0.015429827	0.55	2002	7.42	21.4	<= 22	Centre- South	Santa Cruz	Santa Cruz	Day	Ayora	Landing	Sep
0.329596421	0.015968122	0.1375	2002	11.3	21.4	<= 22	Centre- South	Santa Cruz	Santa Cruz	Day	Ayora	Landing	Sep
0.329596421	0.015968122	0.077777778	2002	11.3	21.4	<= 22	Centre- South	Santa Cruz	Santa Cruz	Day	Ayora	Landing	Sep
0.272942424	0.016731732	0.125	2002	9.51	21.4	<= 22	Centre- South	Santa Cruz	Santa Cruz	Night	Ayora	Landing	Sep
0.32643718	0.015689111	0.225	2002	9.51	21.4	<= 22	Centre- South	Santa Cruz	Santa Cruz	Day	Ayora	Landing	Sep
0.345078616	0.018886563	0.15	2002	21.2	21.4	<= 22	Centre- South	Santa Cruz	Santa Cruz	Day	Ayora	Landing	Sep
0.333369147	0.016499982	0.9	2002	14	21.4	<= 22	Centre- South	Santa Cruz	Santa Cruz	Day	Ayora	Landing	Sep
0.329596421	0.015968122	1	2002	11.3	21.4	<= 22	Centre- South	Santa Cruz	Santa Cruz	Day	Ayora	Landing	Sep
0.31577925	0.015306155	0.1	2002	5.62	21.4	<= 22	Centre- South	Santa Cruz	Santa Cruz	Day	Ayora	Landing	Sep
0.279412719	0.017402409	0.166666667	2002	14.6	21.4	<= 22	Centre- South	Santa Cruz	Santa Cruz	Night	Ayora	Landing	Sep
0.329596421	0.015968122	0.45	2002	11.3	21.4	<= 22	Centre- South	Santa Cruz	Santa Cruz	Day	Ayora	Landing	Sep
0.278738418	0.017305063	0.033333333	2002	14	21.4	<= 22	Centre- South	Santa Cruz	Santa Cruz	Night	Ayora	Landing	Sep
0.278738418	0.017305063	0.116666667	2002	14	21.4	<= 22	Centre- South	Santa Cruz	Santa Cruz	Night	Ayora	Landing	Sep
0.272942424	0.016731732	0.25	2002	9.51	21.4	<= 22	Centre- South	Santa Cruz	Santa Cruz	Night	Ayora	Landing	Sep
0.288529002	0.018987621	0.083333333	2002	21.2	21.4	<= 22	Centre- South	Santa Cruz	Santa Cruz	Night	Ayora	Landing	Sep
0.334175606	0.016642473	0.9	2002	14.6	21.4	<= 22	Centre- South	Santa Cruz	Santa Cruz	Day	Ayora	Landing	Sep
0.288529002	0.018987621	1.433333333	2002	21.2	21.4	<= 22	Centre- South	Santa Cruz	Santa Cruz	Night	Ayora	Landing	Sep
0.331617792	0.016223799	0.5	2002	12.7	21.4	<= 22	Centre- South	Santa Cruz	Santa Cruz	Day	Ayora	Landing	Sep
0.31577925	0.015306155	0.466666667	2002	5.62	21.4	<= 22	Centre- South	Santa Cruz	Santa Cruz	Day	Ayora	Landing	Sep
0.288529002	0.018987621	0.1	2002	21.2	21.4	<= 22	Centre- South	Santa Cruz	Santa Cruz	Night	Ayora	Landing	Sep
0.333369147	0.016499982	0.066666667	2002	14	21.4	<= 22	Centre- South	Santa Cruz	Santa Cruz	Day	Ayora	Landing	Sep
0.355840324	0.021229434	0.125	2002	26.5	21.4	<= 22	Centre- South	Santa Cruz	Santa Cruz	Day	Ayora	Landing	Sep
0.268689739	0.016505435	0.14	2002	7.42	21.4	<= 22	Centre- South	Santa Cruz	Santa Cruz	Night	Ayora	Landing	Sep
0.332026862	0.016283915	0.72	2002	13	21.4	<= 22	Centre- South	Santa Cruz	Santa Cruz	Day	Ayora	Landing	Sep
0.301395283	0.021484678	0.444444444	2002	28.8	21.4	<= 22	Centre- South	Santa Cruz	Santa Cruz	Night	Ayora	Landing	Sep
0.32643718	0.015689111	0.033333333	2002	9.51	21.4	<= 22	Centre- South	Santa Cruz	Santa Cruz	Day	Ayora	Landing	Sep
0.278738418	0.017305063	0.125	2002	14	21.4	<= 22	Centre- South	Santa Cruz	Santa Cruz	Night	Ayora	Landing	Sep
0.278738418	0.017305063	0.175	2002	14	21.4	<= 22	Centre- South	Santa Cruz	Santa Cruz	Night	Ayora	Landing	Sep
0.333369147	0.016499982	0.35	2002	14	21.4	<= 22	Centre- South	Santa Cruz	Santa Cruz	Day	Ayora	Landing	Sep
0.321350999	0.015429827	0.766666667	2002	7.42	21.4	<= 22	Centre- South	Santa Cruz	Santa Cruz	Day	Ayora	Landing	Sep
0.333369147	0.016499982	0.133333333	2002	14	21.4	<= 22	Centre- South	Santa Cruz	Santa Cruz	Day	Ayora	Landing	Sep
0.321350999	0.015429827	0.433333333	2002	7.42	21.4	<= 22	Centre- South	Santa Cruz	Santa Cruz	Day	Ayora	Landing	Sep
0.321350999	0.015429827	0.458333333	2002	7.42	21.4	<= 22	Centre- South	Santa Cruz	Santa Cruz	Day	Ayora	Landing	Sep
0.27851482	0.017274174	0.15	2002	13.8	21.4	<= 22	Centre- South	Santa Cruz	Santa Cruz	Night	Ayora	Landing	Sep
0.321350999	0.015429827	0.21	2002	7.42	21.4	<= 22	Centre- South	Santa Cruz	Santa Cruz	Day	Ayora	Landing	Sep
0.333369147	0.016499982	0.4	2002	14	21.4	<= 22	Centre- South	Santa Cruz	Santa Cruz	Day	Ayora	Landing	Sep
0.321350999	0.015429827	0.46	2002	7.42	21.4	<= 22	Centre- South	Santa Cruz	Santa Cruz	Day	Ayora	Landing	Sep
0.345078616	0.018886563	0.15	2002	21.2	21.4	<= 22	Centre- South	Santa Cruz	Santa Cruz	Day	Ayora	Landing	Sep
0.312501857	0.025083077	0.1125	2002	39.5	21.4	<= 22	Centre- South	Santa Cruz	Santa Cruz	Night	Ayora	Landing	Sep
0.333369147	0.016499982	0.1125	2002	14	21.4	<= 22	Centre- South	Santa Cruz	Santa Cruz	Day	Ayora	Landing	Sep
0.294266119	0.020070733	0.03125	2002	24.6	21.4	<= 22	Centre- South	Santa Cruz	Santa Cruz	Night	Ayora	Landing	Sep
0.329596421	0.015968122	0.066666667	2002	11.3	21.4	<= 22	Centre- South	Santa Cruz	Santa Cruz	Day	Ayora	Landing	Sep
0.277616099	0.017157476	0.071428571	2002	13	21.4	<= 22	Centre- South	Santa Cruz	Santa Cruz	Night	Ayora	Landing	Sep
0.272942424	0.016731732	0.166666667	2002	9.51	21.4	<= 22	Centre- South	Santa Cruz	Santa Cruz	Night	Ayora	Landing	Sep
0.279412719	0.017402409	0.4	2002	14.6	21.4	<= 22	Centre- South	Santa Cruz	Santa Cruz	Night	Ayora	Landing	Sep
0.279412719	0.017402409	0.1	2002	14.6	21.4	<= 22	Centre- South	Santa Cruz	Santa Cruz	Night	Ayora	Landing	Sep
0.282847033	0.01796326	0.08	2002	17.4	21.4	<= 22	Centre- South	Santa Cruz	Santa Cruz	Night	Ayora	Landing	Sep
0.288529002	0.018987621	0.226666667	2002	21.2	21.4	<= 22	Centre- South	Santa Cruz	Santa Cruz	Night	Ayora	Landing	Sep
0.278738418	0.017305063	0.325	2002	14	21.4	<= 22	Centre- South	Santa Cruz	Santa Cruz	Night	Ayora	Landing	Sep
0.321350999	0.015429827	0.366666667	2002	7.42	21.4	<= 22	Centre- South	Santa Cruz	Santa Cruz	Day	Ayora	Landing	Sep
0.321350999	0.015429827	0.28	2002	7.42	21.4	<= 22	Centre- South	Santa Cruz	Santa Cruz	Day	Ayora	Landing	Sep
0.256295614	0.017134235	3.1	2002	10	21.4	<= 22	Centre- South	Santa Cruz	Santa Cruz	Day	Ayora	Observer	Sep
0.279412719	0.017402409	0.24	2002	14.6	21.4	<= 22	Centre- South	Santa Cruz	Santa Cruz	Night	Ayora	Landing	Sep
0.279412719	0.017402409	0.05	2002	14.6	21.4	<= 22	Centre- South	Santa Cruz	Santa Cruz	Night	Ayora	Landing	Sep
0.321350999	0.015429827	0.55	2002	7.42	21.4	<= 22	Centre- South	Santa Cruz	Santa Cruz	Day	Ayora	Landing	Sep
0.288529002	0.018987621	0.05	2002	21.2	21.4	<= 22	Centre- South	Santa Cruz	Santa Cruz	Night	Ayora	Landing	Sep
0.321350999	0.015429827	0.4	2002	7.42	21.4	<= 22	Centre- South	Santa Cruz	Santa Cruz	Day	Ayora	Landing	Sep
0.285524475	0.017796797	0.833333333	2002	14.8	21.3	<= 22	Centre- South	Santa Fe	Santa Fe	Night	Ayora	Landing	Sep
0.237618525	0.019965289	0.2	2002	40.6	22.4	> 22	Centre- South	Santiago	Santiago	Day	Ayora	Observer	Sep
0.29480381	0.025031267	0.09	2002	49.9	22.4	> 22	Centre- South	Santiago	Santiago	Day	Ayora	Landing	Sep
0.253794975	0.020875626	0.566666667	2002	40.6	22.4	> 22	Centre- South	Santiago	Santiago	Night	Ayora	Landing	Sep
0.292256948	0.025198775	0.041666667	2002	51.3	22.4	> 22	Centre- South	Santiago	Santiago	Day	Ayora	Landing	Sep
0.251279654	0.021959011	0.007777778	2002	45.8	22.4	> 22	Centre- South	Santiago	Santiago	Night	Ayora	Landing	Sep
0.225770058	0.021959985	0.1125	2002	60.4	22.4	> 22	Centre- South	Santiago	Santiago	Night	Ayora	Landing	Sep
0.244363463	0.022554684	0.125	2002	51.3	22.4	> 22	Centre- South	Santiago	Santiago	Night	Ayora	Landing	Sep
0.365615058	0.016181768	0.45	2002	5.62	21.7	<= 22	Centre- South	Santa Cruz	Santa Cruz	Day	Ayora	Landing	Oct
0.365615058	0.016181768	1.15	2002	5.62	21.7	<= 22	Centre- South	Santa Cruz	Santa Cruz	Day	Ayora	Landing	Oct
0.377955007	0.016694071	0.18	2002	9.51	21.7	<= 22	Centre- South	Santa Cruz	Santa Cruz	Day	Ayora	Landing	Oct
0.323509216	0.019058054	0.066666667	2002	14.6	21.7	<= 22	Centre- South	Santa Cruz	Santa Cruz	Night	Ayora	Landing	Oct
0.372066132	0.016343524	0.15	2002	7.42	21.7	<= 22	Centre- South	Santa Cruz	Santa Cruz	Day	Ayora	Landing	Oct
0.321429056	0.018736788	0.1	2002	13	21.7	<= 22	Centre- South	Santa Cruz	Santa Cruz	Night	Ayora	Landing	Oct
0.385980967	0.017802103	0.2	2002	14	21.7	<= 22	Centre- South	Santa Cruz	Santa Cruz	Day	Ayora	Landing	Oct
0.323509216	0.019058054	0.36	2002	14.6	21.7	<= 22	Centre- South	Santa Cruz	Santa Cruz	Night	Ayora	Landing	Oct
0.305700044	0.017702376	0.2	2002	5.62	21.7	<= 22	Centre- South	Santa Cruz	Santa Cruz	Night	Ayora	Landing	Oct
0.321429056	0.018736788	0.128571429	2002	13	21.7	<= 22	Centre- South	Santa Cruz	Santa Cruz	Night	Ayora	Landing	Oct
0.381612834	0.017077848	0.175	2002	11.3	21.7	<= 22	Centre- South	Santa Cruz	Santa Cruz	Day	Ayora	Landing	Oct
0.381612834	0.017077848	0.1	2002	11.3	21.7	<= 22	Centre- South	Santa Cruz	Santa Cruz	Day	Ayora	Landing	Oct
0.381612834	0.017077848	0.28	2002	11.3	21.7	<= 22	Centre- South	Santa Cruz	Santa Cruz	Day	Ayora	Landing	Oct
0.323509216	0.019058054	0.375	2002	14.6	21.7	<= 22	Centre- South	Santa Cruz	Santa Cruz	Night	Ayora	Landing	Oct
0.379064363	0.016792469	0.375	2002	10	21.7	<= 22	Centre- South	Santa Cruz	Santa Cruz	Day	Ayora	Landing	Oct
0.377955007	0.016694071	0.333333333	2002	9.51	21.7	<= 22	Centre- South	Santa Cruz	Santa Cruz	Day	Ayora	Landing	Oct
0.377955007	0.016694071	0.125	2002	9.51	21.7	<= 22	Centre- South	Santa Cruz	Santa Cruz	Day	Ayora	Landing	Oct
0.381612834	0.017077848	0.233333333	2002	11.3	21.7	<= 22	Centre- South	Santa Cruz	Santa Cruz	Day	Ayora	Landing	Oct
0.379064363	0.016792469	0.4	2002	10	21.7	<= 22	Centre- South	Santa Cruz	Santa Cruz	Day	Ayora	Landing	Oct
0.322728498	0.018930893	0.75	2002	14	21.7	<= 22	Centre- South	Santa Cruz	Santa Cruz	Night	Ayora	Landing	Oct
0.384426843	0.017510132	0.45	2002	13	21.7	<= 22	Centre- South	Santa Cruz	Santa Cruz	Day	Ayora	Landing	Oct
0.377955007	0.016694071	0.257142857	2002	9.51	21.7	<= 22	Centre- South	Santa Cruz	Santa Cruz	Day	Ayora	Landing	Oct
0.381612834	0.017077848	0.1	2002	11.3	21.7	<= 22	Centre- South	Santa Cruz	Santa Cruz	Day	Ayora	Landing	Oct
0.372066132	0.016343524	0.54	2002	7.42	21.7	<= 22	Centre- South	Santa Cruz	Santa Cruz	Day	Ayora	Landing	Oct
0.381612834	0.017077848	0.128571429	2002	11.3	21.7	<= 22	Centre- South	Santa Cruz	Santa Cruz	Day	Ayora	Landing	Oct
0.377955007	0.016694071	0.425	2002	9.51	21.7	<= 22	Centre- South	Santa Cruz	Santa Cruz	Day	Ayora	Landing	Oct
0.381612834	0.017077848	0.18	2002	11.3	21.7	<= 22	Centre- South	Santa Cruz	Santa Cruz	Day	Ayora	Landing	Oct
0.377955007	0.016694071	0.1	2002	9.51	21.7	<= 22	Centre- South	Santa Cruz	Santa Cruz	Day	Ayora	Landing	Oct
0.316017788	0.018175496	0.0625	2002	9.51	21.7	<= 22	Centre- South	Santa Cruz	Santa Cruz	Night	Ayora	Landing	Oct
0.399538406	0.02088133	1.966666667	2002	21.2	21.7	<= 22	Centre- South	Santa Cruz	Santa Cruz	Day	Ayora	Landing	Oct
0.322728498	0.018930893	0.1	2002	14	21.7	<= 22	Centre- South	Santa Cruz	Santa Cruz	Night	Ayora	Landing	Oct
0.316017788	0.018175496	0.2	2002	9.51	21.7	<= 22	Centre- South	Santa Cruz	Santa Cruz	Night	Ayora	Landing	Oct
0.319076191	0.018446912	0.05	2002	11.3	21.7	<= 22	Centre- South	Santa Cruz	Santa Cruz	Night	Ayora	Landing	Oct
0.321429056	0.018736788	0.1125	2002	13	21.7	<= 22	Centre- South	Santa Cruz	Santa Cruz	Night	Ayora	Landing	Oct
0.381612834	0.017077848	0.25	2002	11.3	21.7	<= 22	Centre- South	Santa Cruz	Santa Cruz	Day	Ayora	Landing	Oct
0.323509216	0.019058054	0.18	2002	14.6	21.7	<= 22	Centre- South	Santa Cruz	Santa Cruz	Night	Ayora	Landing	Oct
0.381612834	0.017077848	2	2002	11.3	21.7	<= 22	Centre- South	Santa Cruz	Santa Cruz	Day	Ayora	Landing	Oct
0.322728498	0.018930893	0.04	2002	14	21.7	<= 22	Centre- South	Santa Cruz	Santa Cruz	Night	Ayora	Landing	Oct
0.353392294	0.016423579	0.6	2002	2.78	21.7	<= 22	Centre- South	Santa Cruz	Santa Cruz	Day	Ayora	Landing	Oct
0.305700044	0.017702376	0.125	2002	5.62	21.7	<= 22	Centre- South	Santa Cruz	Santa Cruz	Night	Ayora	Landing	Oct
0.372066132	0.016343524	0.225	2002	7.42	21.7	<= 22	Centre- South	Santa Cruz	Santa Cruz	Day	Ayora	Landing	Oct
0.377955007	0.016694071	0.2	2002	9.51	21.7	<= 22	Centre- South	Santa Cruz	Santa Cruz	Day	Ayora	Landing	Oct
0.323509216	0.019058054	0.466666667	2002	14.6	21.7	<= 22	Centre- South	Santa Cruz	Santa Cruz	Night	Ayora	Landing	Oct
0.247388912	0.016740143	0.533333333	2002	9.51	21.7	<= 22	Centre- South	Santa Cruz	Santa Cruz	Night	Ayora	Observer	Oct
0.249783129	0.016896165	0.053333333	2002	11.3	21.7	<= 22	Centre- South	Santa Cruz	Santa Cruz	Night	Ayora	Observer	Oct
0.319076191	0.018446912	0.179166667	2002	11.3	21.7	<= 22	Centre- South	Santa Cruz	Santa Cruz	Night	Ayora	Landing	Oct
0.327485528	0.019778288	0.1375	2002	17.4	21.7	<= 22	Centre- South	Santa Cruz	Santa Cruz	Night	Ayora	Landing	Oct
0.377955007	0.016694071	0.166666667	2002	9.51	21.7	<= 22	Centre- South	Santa Cruz	Santa Cruz	Day	Ayora	Landing	Oct
0.377955007	0.016694071	0.28	2002	9.51	21.7	<= 22	Centre- South	Santa Cruz	Santa Cruz	Day	Ayora	Landing	Oct
0.381612834	0.017077848	1.14	2002	11.3	21.7	<= 22	Centre- South	Santa Cruz	Santa Cruz	Day	Ayora	Landing	Oct
0.353392294	0.016423579	0.05	2002	2.78	21.7	<= 22	Centre- South	Santa Cruz	Santa Cruz	Day	Ayora	Landing	Oct
0.311093951	0.017888882	0.263636364	2002	7.42	21.7	<= 22	Centre- South	Santa Cruz	Santa Cruz	Night	Ayora	Landing	Oct
0.372066132	0.016343524	0.795	2002	7.42	21.7	<= 22	Centre- South	Santa Cruz	Santa Cruz	Day	Ayora	Landing	Oct
0.407482836	0.022735976	0.157142857	2002	24.6	21.7	<= 22	Centre- South	Santa Cruz	Santa Cruz	Day	Ayora	Landing	Oct
0.381612834	0.017077848	0.4	2002	11.3	21.7	<= 22	Centre- South	Santa Cruz	Santa Cruz	Day	Ayora	Landing	Oct
0.377955007	0.016694071	0.25	2002	9.51	21.7	<= 22	Centre- South	Santa Cruz	Santa Cruz	Day	Ayora	Landing	Oct
0.372066132	0.016343524	0.6	2002	7.42	21.7	<= 22	Centre- South	Santa Cruz	Santa Cruz	Day	Ayora	Landing	Oct
0.377955007	0.016694071	1.35	2002	9.51	21.7	<= 22	Centre- South	Santa Cruz	Santa Cruz	Day	Ayora	Landing	Oct
0.323509216	0.019058054	0.1	2002	14.6	21.7	<= 22	Centre- South	Santa Cruz	Santa Cruz	Night	Ayora	Landing	Oct
0.323509216	0.019058054	0.0625	2002	14.6	21.7	<= 22	Centre- South	Santa Cruz	Santa Cruz	Night	Ayora	Landing	Oct
0.323509216	0.019058054	0.25	2002	14.6	21.7	<= 22	Centre- South	Santa Cruz	Santa Cruz	Night	Ayora	Landing	Oct
0.322728498	0.018930893	0.333333333	2002	14	21.7	<= 22	Centre- South	Santa Cruz	Santa Cruz	Night	Ayora	Landing	Oct
0.372066132	0.016343524	1.333333333	2002	7.42	21.7	<= 22	Centre- South	Santa Cruz	Santa Cruz	Day	Ayora	Landing	Oct
0.385980967	0.017802103	0.25	2002	14	21.7	<= 22	Centre- South	Santa Cruz	Santa Cruz	Day	Ayora	Landing	Oct
0.3869147	0.017992847	0.333333333	2002	14.6	21.7	<= 22	Centre- South	Santa Cruz	Santa Cruz	Day	Ayora	Landing	Oct
0.385980967	0.017802103	0.725	2002	14	21.7	<= 22	Centre- South	Santa Cruz	Santa Cruz	Day	Ayora	Landing	Oct
0.377955007	0.016694071	0.25	2002	9.51	21.7	<= 22	Centre- South	Santa Cruz	Santa Cruz	Day	Ayora	Landing	Oct
0.377955007	0.016694071	0.375	2002	9.51	21.7	<= 22	Centre- South	Santa Cruz	Santa Cruz	Day	Ayora	Landing	Oct
0.377955007	0.016694071	1.2	2002	9.51	21.7	<= 22	Centre- South	Santa Cruz	Santa Cruz	Day	Ayora	Landing	Oct
0.377955007	0.016694071	0.2	2002	9.51	21.7	<= 22	Centre- South	Santa Cruz	Santa Cruz	Day	Ayora	Landing	Oct
0.372066132	0.016343524	0.7	2002	7.42	21.7	<= 22	Centre- South	Santa Cruz	Santa Cruz	Day	Ayora	Landing	Oct
0.381612834	0.017077848	0.1	2002	11.3	21.7	<= 22	Centre- South	Santa Cruz	Santa Cruz	Day	Ayora	Landing	Oct
0.372066132	0.016343524	0.125	2002	7.42	21.7	<= 22	Centre- South	Santa Cruz	Santa Cruz	Day	Ayora	Landing	Oct
0.381612834	0.017077848	0.225	2002	11.3	21.7	<= 22	Centre- South	Santa Cruz	Santa Cruz	Day	Ayora	Landing	Oct
0.251625027	0.017057368	0.0875	2002	13	21.7	<= 22	Centre- South	Santa Cruz	Santa Cruz	Night	Ayora	Observer	Oct
0.252439608	0.017143856	0.027777778	2002	13.8	21.7	<= 22	Centre- South	Santa Cruz	Santa Cruz	Night	Ayora	Observer	Oct
0.252439608	0.017143856	0.057142857	2002	13.8	21.7	<= 22	Centre- South	Santa Cruz	Santa Cruz	Night	Ayora	Observer	Oct
0.253253443	0.017239899	0.058333333	2002	14.6	21.7	<= 22	Centre- South	Santa Cruz	Santa Cruz	Night	Ayora	Observer	Oct
0.245255506	0.023778418	0.55	2002	59	21.9	<= 22	Centre- South	Santiago	Santiago	Night	Ayora	Observer	Oct
0.293323824	0.028564448	0.075	2002	59	21.9	<= 22	Centre- South	Santiago	Santiago	Day	Ayora	Observer	Oct
0.293323824	0.028564448	2.24	2002	59	21.9	<= 22	Centre- South	Santiago	Santiago	Day	Ayora	Observer	Oct
0.329490457	0.015143614	1.833333333	2002	5.62	23.7	> 22	Centre- South	Santa Cruz	Santa Cruz	Day	Ayora	Landing	Nov
0.340611157	0.015577024	0.1125	2002	9.51	23.7	> 22	Centre- South	Santa Cruz	Santa Cruz	Day	Ayora	Landing	Nov
0.340611157	0.015577024	0.26	2002	9.51	23.7	> 22	Centre- South	Santa Cruz	Santa Cruz	Day	Ayora	Landing	Nov
0.347844112	0.016509721	0.2	2002	14	23.7	> 22	Centre- South	Santa Cruz	Santa Cruz	Day	Ayora	Landing	Nov
0.347844112	0.016509721	0.116666667	2002	14	23.7	> 22	Centre- South	Santa Cruz	Santa Cruz	Day	Ayora	Landing	Nov
0.289670254	0.017082445	0.03125	2002	13	23.7	> 22	Centre- South	Santa Cruz	Santa Cruz	Night	Ayora	Landing	Nov
0.343907573	0.015899043	0.85	2002	11.3	23.7	> 22	Centre- South	Santa Cruz	Santa Cruz	Day	Ayora	Landing	Nov
0.287549864	0.016835324	0.07	2002	11.3	23.7	> 22	Centre- South	Santa Cruz	Santa Cruz	Night	Ayora	Landing	Nov
0.343907573	0.015899043	0.2	2002	11.3	23.7	> 22	Centre- South	Santa Cruz	Santa Cruz	Day	Ayora	Landing	Nov
0.340611157	0.015577024	0.45	2002	9.51	23.7	> 22	Centre- South	Santa Cruz	Santa Cruz	Day	Ayora	Landing	Nov
0.301056998	0.019107181	0.166666667	2002	21.2	23.7	> 22	Centre- South	Santa Cruz	Santa Cruz	Night	Ayora	Landing	Nov
0.335304133	0.01528133	0.44	2002	7.42	23.7	> 22	Centre- South	Santa Cruz	Santa Cruz	Day	Ayora	Landing	Nov
0.301056998	0.019107181	0.116666667	2002	21.2	23.7	> 22	Centre- South	Santa Cruz	Santa Cruz	Night	Ayora	Landing	Nov
0.340611157	0.015577024	1.72	2002	9.51	23.7	> 22	Centre- South	Santa Cruz	Santa Cruz	Day	Ayora	Landing	Nov
0.352971348	0.017580552	0.15	2002	17.4	23.7	> 22	Centre- South	Santa Cruz	Santa Cruz	Day	Ayora	Landing	Nov
0.340611157	0.015577024	0.22	2002	9.51	23.7	> 22	Centre- South	Santa Cruz	Santa Cruz	Day	Ayora	Landing	Nov
0.335304133	0.01528133	0.416666667	2002	7.42	23.7	> 22	Centre- South	Santa Cruz	Santa Cruz	Day	Ayora	Landing	Nov
0.347844112	0.016509721	0.766666667	2002	14	23.7	> 22	Centre- South	Santa Cruz	Santa Cruz	Day	Ayora	Landing	Nov
0.343907573	0.015899043	0.125	2002	11.3	23.7	> 22	Centre- South	Santa Cruz	Santa Cruz	Day	Ayora	Landing	Nov
0.290841304	0.017248754	0.075	2002	14	23.7	> 22	Centre- South	Santa Cruz	Santa Cruz	Night	Ayora	Landing	Nov
0.290841304	0.017248754	0.22	2002	14	23.7	> 22	Centre- South	Santa Cruz	Santa Cruz	Night	Ayora	Landing	Nov
0.347844112	0.016509721	0.465	2002	14	23.7	> 22	Centre- South	Santa Cruz	Santa Cruz	Day	Ayora	Landing	Nov
0.340611157	0.015577024	0.529166667	2002	9.51	23.7	> 22	Centre- South	Santa Cruz	Santa Cruz	Day	Ayora	Landing	Nov
0.287549864	0.016835324	0.142857143	2002	11.3	23.7	> 22	Centre- South	Santa Cruz	Santa Cruz	Night	Ayora	Landing	Nov
0.335304133	0.01528133	0.1	2002	7.42	23.7	> 22	Centre- South	Santa Cruz	Santa Cruz	Day	Ayora	Landing	Nov
0.347844112	0.016509721	0.14	2002	14	23.7	> 22	Centre- South	Santa Cruz	Santa Cruz	Day	Ayora	Landing	Nov
0.346443544	0.016262733	0.54	2002	13	23.7	> 22	Centre- South	Santa Cruz	Santa Cruz	Day	Ayora	Landing	Nov
0.289670254	0.017082445	0.64	2002	13	23.7	> 22	Centre- South	Santa Cruz	Santa Cruz	Night	Ayora	Landing	Nov
0.348685588	0.016671707	0.1	2002	14.6	23.7	> 22	Centre- South	Santa Cruz	Santa Cruz	Day	Ayora	Landing	Nov
0.335304133	0.01528133	0.72	2002	7.42	23.7	> 22	Centre- South	Santa Cruz	Santa Cruz	Day	Ayora	Landing	Nov
0.335304133	0.01528133	0.26	2002	7.42	23.7	> 22	Centre- South	Santa Cruz	Santa Cruz	Day	Ayora	Landing	Nov
0.228230734	0.01535618	0.128571429	2002	14.6	23.7	> 22	Centre- South	Santa Cruz	Santa Cruz	Night	Ayora	Observer	Nov
0.226763213	0.015201127	0.130769231	2002	13	23.7	> 22	Centre- South	Santa Cruz	Santa Cruz	Night	Ayora	Observer	Nov
0.347844112	0.016509721	0.64	2002	14	23.7	> 22	Centre- South	Santa Cruz	Santa Cruz	Day	Ayora	Landing	Nov
0.290841304	0.017248754	0.083333333	2002	14	23.7	> 22	Centre- South	Santa Cruz	Santa Cruz	Night	Ayora	Landing	Nov
0.280356309	0.016359422	0.357142857	2002	7.42	23.7	> 22	Centre- South	Santa Cruz	Santa Cruz	Night	Ayora	Landing	Nov
0.291544884	0.017358101	0.03125	2002	14.6	23.7	> 22	Centre- South	Santa Cruz	Santa Cruz	Night	Ayora	Landing	Nov
0.291544884	0.017358101	0.4	2002	14.6	23.7	> 22	Centre- South	Santa Cruz	Santa Cruz	Night	Ayora	Landing	Nov
0.310445837	0.020977788	0.25	2002	26.5	23.7	> 22	Centre- South	Santa Cruz	Santa Cruz	Night	Ayora	Landing	Nov
0.289670254	0.017082445	0.035714286	2002	13	23.7	> 22	Centre- South	Santa Cruz	Santa Cruz	Night	Ayora	Landing	Nov
0.347844112	0.016509721	0.75	2002	14	23.7	> 22	Centre- South	Santa Cruz	Santa Cruz	Day	Ayora	Landing	Nov
0.301056998	0.019107181	0.014583333	2002	21.2	23.7	> 22	Centre- South	Santa Cruz	Santa Cruz	Night	Ayora	Landing	Nov
0.287549864	0.016835324	0.2	2002	11.3	23.7	> 22	Centre- South	Santa Cruz	Santa Cruz	Night	Ayora	Landing	Nov
0.343907573	0.015899043	0.9	2002	11.3	23.7	> 22	Centre- South	Santa Cruz	Santa Cruz	Day	Ayora	Landing	Nov
0.340611157	0.015577024	0.225	2002	9.51	23.7	> 22	Centre- South	Santa Cruz	Santa Cruz	Day	Ayora	Landing	Nov
0.335304133	0.01528133	0.35	2002	7.42	23.7	> 22	Centre- South	Santa Cruz	Santa Cruz	Day	Ayora	Landing	Nov
0.291544884	0.017358101	2.625	2002	14.6	23.7	> 22	Centre- South	Santa Cruz	Santa Cruz	Night	Ayora	Landing	Nov
0.287549864	0.016835324	0.0625	2002	11.3	23.7	> 22	Centre- South	Santa Cruz	Santa Cruz	Night	Ayora	Landing	Nov
0.335304133	0.01528133	0.25	2002	7.42	23.7	> 22	Centre- South	Santa Cruz	Santa Cruz	Day	Ayora	Landing	Nov
0.287549864	0.016835324	0.833333333	2002	11.3	23.7	> 22	Centre- South	Santa Cruz	Santa Cruz	Night	Ayora	Landing	Nov
0.287549864	0.016835324	0.045	2002	11.3	23.7	> 22	Centre- South	Santa Cruz	Santa Cruz	Night	Ayora	Landing	Nov
0.343907573	0.015899043	0.15	2002	11.3	23.7	> 22	Centre- South	Santa Cruz	Santa Cruz	Day	Ayora	Landing	Nov
0.226763213	0.015201127	0.07	2002	13	23.7	> 22	Centre- South	Santa Cruz	Santa Cruz	Night	Ayora	Observer	Nov
0.226763213	0.015201127	0.048484848	2002	13	23.7	> 22	Centre- South	Santa Cruz	Santa Cruz	Night	Ayora	Observer	Nov
0.272085149	0.017659375	0.070833333	2002	13.8	23.7	> 22	Centre- South	Santa Cruz	Santa Cruz	Day	Ayora	Observer	Nov
0.226763213	0.015201127	0.116666667	2002	13	23.7	> 22	Centre- South	Santa Cruz	Santa Cruz	Night	Ayora	Observer	Nov
0.307856012	0.018601632	0.208333333	2002	14.6	24.4	> 22	Centre- South	Santa Cruz	Santa Cruz	Night	Ayora	Landing	Dec
0.35406347	0.015953481	0.064285714	2002	7.42	24.4	> 22	Centre- South	Santa Cruz	Santa Cruz	Day	Ayora	Landing	Dec
0.327814421	0.022560524	0.303333333	2002	26.5	24.4	> 22	Centre- South	Santa Cruz	Santa Cruz	Night	Ayora	Landing	Dec
0.35406347	0.015953481	0.375	2002	7.42	24.4	> 22	Centre- South	Santa Cruz	Santa Cruz	Day	Ayora	Landing	Dec
0.359667408	0.016308162	0.225	2002	9.51	24.4	> 22	Centre- South	Santa Cruz	Santa Cruz	Day	Ayora	Landing	Dec
0.367305026	0.017389354	0.86	2002	14	24.4	> 22	Centre- South	Santa Cruz	Santa Cruz	Day	Ayora	Landing	Dec
0.363148249	0.016686503	0.15	2002	11.3	24.4	> 22	Centre- South	Santa Cruz	Santa Cruz	Day	Ayora	Landing	Dec
0.363148249	0.016686503	0.45	2002	11.3	24.4	> 22	Centre- South	Santa Cruz	Santa Cruz	Day	Ayora	Landing	Dec
0.35406347	0.015953481	0.383333333	2002	7.42	24.4	> 22	Centre- South	Santa Cruz	Santa Cruz	Day	Ayora	Landing	Dec
0.359667408	0.016308162	0.4	2002	9.51	24.4	> 22	Centre- South	Santa Cruz	Santa Cruz	Day	Ayora	Landing	Dec
0.35406347	0.015953481	0.75	2002	7.42	24.4	> 22	Centre- South	Santa Cruz	Santa Cruz	Day	Ayora	Landing	Dec
0.359667408	0.016308162	0.14	2002	9.51	24.4	> 22	Centre- South	Santa Cruz	Santa Cruz	Day	Ayora	Landing	Dec
0.35406347	0.015953481	0.125	2002	7.42	24.4	> 22	Centre- South	Santa Cruz	Santa Cruz	Day	Ayora	Landing	Dec
0.35406347	0.015953481	0.1125	2002	7.42	24.4	> 22	Centre- South	Santa Cruz	Santa Cruz	Day	Ayora	Landing	Dec
0.307113069	0.018478316	0.90625	2002	14	24.4	> 22	Centre- South	Santa Cruz	Santa Cruz	Night	Ayora	Landing	Dec
0.35406347	0.015953481	0.1	2002	7.42	24.4	> 22	Centre- South	Santa Cruz	Santa Cruz	Day	Ayora	Landing	Dec
0.317900303	0.020527928	0.045	2002	21.2	24.4	> 22	Centre- South	Santa Cruz	Santa Cruz	Night	Ayora	Landing	Dec
0.367305026	0.017389354	0.1125	2002	14	24.4	> 22	Centre- South	Santa Cruz	Santa Cruz	Day	Ayora	Landing	Dec
0.367305026	0.017389354	0.408	2002	14	24.4	> 22	Centre- South	Santa Cruz	Santa Cruz	Day	Ayora	Landing	Dec
0.303637482	0.018004924	0.3	2002	11.3	24.4	> 22	Centre- South	Santa Cruz	Santa Cruz	Night	Ayora	Landing	Dec
0.303637482	0.018004924	0.25	2002	11.3	24.4	> 22	Centre- South	Santa Cruz	Santa Cruz	Night	Ayora	Landing	Dec
0.35406347	0.015953481	0.4	2002	7.42	24.4	> 22	Centre- South	Santa Cruz	Santa Cruz	Day	Ayora	Landing	Dec
0.296041468	0.017445041	1.1	2002	7.42	24.4	> 22	Centre- South	Santa Cruz	Santa Cruz	Night	Ayora	Landing	Dec
0.35406347	0.015953481	0.302222222	2002	7.42	24.4	> 22	Centre- South	Santa Cruz	Santa Cruz	Day	Ayora	Landing	Dec
0.367305026	0.017389354	0.117121212	2002	14	24.4	> 22	Centre- South	Santa Cruz	Santa Cruz	Day	Ayora	Landing	Dec
0.317900303	0.020527928	0.05	2002	21.2	24.4	> 22	Centre- South	Santa Cruz	Santa Cruz	Night	Ayora	Landing	Dec
0.38020648	0.020334284	0.196666667	2002	21.2	24.4	> 22	Centre- South	Santa Cruz	Santa Cruz	Day	Ayora	Landing	Dec
0.303637482	0.018004924	0.533333333	2002	11.3	24.4	> 22	Centre- South	Santa Cruz	Santa Cruz	Night	Ayora	Landing	Dec
0.368193581	0.017573084	1.72	2002	14.6	24.4	> 22	Centre- South	Santa Cruz	Santa Cruz	Day	Ayora	Landing	Dec
0.406360282	0.026921825	0.302083333	2002	33.6	24.4	> 22	Centre- South	Santa Cruz	Santa Cruz	Day	Ayora	Landing	Dec
0.359667408	0.016308162	0.3	2002	9.51	24.4	> 22	Centre- South	Santa Cruz	Santa Cruz	Day	Ayora	Landing	Dec
0.35406347	0.015953481	0.533333333	2002	7.42	24.4	> 22	Centre- South	Santa Cruz	Santa Cruz	Day	Ayora	Landing	Dec
0.368193581	0.017573084	0.1125	2002	14.6	24.4	> 22	Centre- South	Santa Cruz	Santa Cruz	Day	Ayora	Landing	Dec
0.198793835	0.099819305	0.008333333	2003	71.1	21.7	<= 22	North	Genovesa	Genovesa	Night	Ayora	Landing	Sep
0.567193673	0.058578497	0.0128	2003	90.6	21.7	<= 22	West	Isabela Norte y Este	Isabela	Day	Ayora	Landing	Sep
0.567193673	0.058578497	0.0128	2003	90.6	21.7	<= 22	West	Isabela Norte y Este	Isabela	Day	Ayora	Landing	Sep
0.771456674	0.060404429	2	2003	42.2	21.7	<= 22	West	Isabela Norte y Este	Isabela	Day	Ayora	Observer	Sep
0.36214696	0.044301998	0.416666667	2003	104	21.7	<= 22	West	Isabela Norte y Este	Isabela	Day	Ayora	Observer	Sep
0.771456674	0.060404429	0.875	2003	42.2	21.7	<= 22	West	Isabela Norte y Este	Isabela	Day	Ayora	Observer	Sep
0.748386286	0.064298811	0.25	2003	50.3	21.7	<= 22	West	Isabela Norte y Este	Isabela	Day	Ayora	Observer	Sep
0.748386286	0.064298811	0.375	2003	50.3	21.7	<= 22	West	Isabela Norte y Este	Isabela	Day	Ayora	Observer	Sep
0.444017492	0.046396864	0.44	2003	90.6	21.7	<= 22	West	Isabela Norte y Este	Isabela	Day	Ayora	Observer	Sep
0.444017492	0.046396864	0.083333333	2003	90.6	21.7	<= 22	West	Isabela Norte y Este	Isabela	Day	Ayora	Observer	Sep
0.444017492	0.046396864	0.055555556	2003	90.6	21.7	<= 22	West	Isabela Norte y Este	Isabela	Day	Ayora	Observer	Sep
0.444017492	0.046396864	0.15	2003	90.6	21.7	<= 22	West	Isabela Norte y Este	Isabela	Day	Ayora	Observer	Sep
0.302800279	0.037615473	0.05	2003	104	21.7	<= 22	West	Isabela Norte y Este	Isabela	Night	Ayora	Observer	Sep
0.302800279	0.037615473	1.36	2003	104	21.7	<= 22	West	Isabela Norte y Este	Isabela	Night	Ayora	Observer	Sep
0.870186506	0.075454868	0.191666667	2003	61.2	21.7	<= 22	West	Isabela Norte y Este	Isabela	Day	Ayora	Landing	Sep
0.444017492	0.046396864	0.169444444	2003	90.6	21.7	<= 22	West	Isabela Norte y Este	Isabela	Day	Ayora	Observer	Sep
0.36214696	0.044301998	0.077777778	2003	104	21.7	<= 22	West	Isabela Norte y Este	Isabela	Day	Ayora	Observer	Sep
0.36214696	0.044301998	0.1	2003	104	21.7	<= 22	West	Isabela Norte y Este	Isabela	Day	Ayora	Observer	Sep
0.986600158	0.067013669	0.8	2003	40.8	21.7	<= 22	West	Isabela Norte y Este	Isabela	Day	Villamil	Landing	Sep
0.986600158	0.067013669	1.825	2003	40.8	21.7	<= 22	West	Isabela Norte y Este	Isabela	Day	Villamil	Landing	Sep
0.491769006	0.053032528	0.1025	2003	88.3	21.7	<= 22	West	Isabela Norte y Este	Isabela	Night	Baquerizo	Landing	Sep
0.358026106	0.054262466	0.013888889	2003	129	20.6	<= 22	West	Isabela Oeste	Isabela	Day	Ayora	Landing	Sep
0.248768381	0.038742662	0.2	2003	134	20.6	<= 22	West	Isabela Oeste	Isabela	Day	Ayora	Observer	Sep
0.363969588	0.049970342	1	2003	117	20.6	<= 22	West	Isabela Oeste	Isabela	Day	Ayora	Observer	Sep
0.363969588	0.049970342	0.1	2003	117	20.6	<= 22	West	Isabela Oeste	Isabela	Day	Ayora	Observer	Sep
0.188731142	0.030476751	0.25	2003	138	20.6	<= 22	West	Isabela Oeste	Isabela	Night	Ayora	Observer	Sep
0.248768381	0.038742662	0.5	2003	134	20.6	<= 22	West	Isabela Oeste	Isabela	Day	Ayora	Observer	Sep
0.248768381	0.038742662	0.2	2003	134	20.6	<= 22	West	Isabela Oeste	Isabela	Day	Ayora	Observer	Sep
0.248768381	0.038742662	0.05	2003	134	20.6	<= 22	West	Isabela Oeste	Isabela	Day	Ayora	Observer	Sep
0.363969588	0.049970342	0.35	2003	117	20.6	<= 22	West	Isabela Oeste	Isabela	Day	Ayora	Observer	Sep
0.363969588	0.049970342	0.9	2003	117	20.6	<= 22	West	Isabela Oeste	Isabela	Day	Ayora	Observer	Sep
0.363969588	0.049970342	0.45	2003	117	20.6	<= 22	West	Isabela Oeste	Isabela	Day	Ayora	Observer	Sep
0.363969588	0.049970342	1	2003	117	20.6	<= 22	West	Isabela Oeste	Isabela	Day	Ayora	Observer	Sep
0.363969588	0.049970342	1	2003	117	20.6	<= 22	West	Isabela Oeste	Isabela	Day	Ayora	Observer	Sep
0.464939447	0.064301951	0.34	2003	117	20.6	<= 22	West	Isabela Oeste	Isabela	Day	Ayora	Landing	Sep
0.225721092	0.036383444	0.055555556	2003	138	20.6	<= 22	West	Isabela Oeste	Isabela	Day	Ayora	Observer	Sep
0.248768381	0.038742662	0.133333333	2003	134	20.6	<= 22	West	Isabela Oeste	Isabela	Day	Ayora	Observer	Sep
0.363969588	0.049970342	0.711111111	2003	117	20.6	<= 22	West	Isabela Oeste	Isabela	Day	Ayora	Observer	Sep
0.363969588	0.049970342	1.08	2003	117	20.6	<= 22	West	Isabela Oeste	Isabela	Day	Ayora	Observer	Sep
0.890690851	0.079792979	0.576	2003	76.7	20.6	<= 22	West	Isabela Oeste	Isabela	Day	Villamil	Landing	Sep
0.890690851	0.079792979	0.226315789	2003	76.7	20.6	<= 22	West	Isabela Oeste	Isabela	Day	Villamil	Landing	Sep
0.890690851	0.079792979	0.385	2003	76.7	20.6	<= 22	West	Isabela Oeste	Isabela	Day	Villamil	Landing	Sep
1.191357905	0.095897681	0.225	2003	51.7	20.6	<= 22	West	Isabela Oeste	Isabela	Day	Villamil	Landing	Sep
0.960365979	0.071157005	2.092	2003	33.3	20.9	<= 22	West	Isabela Sur	Isabela	Night	Ayora	Landing	Sep
0.75375986	0.045395365	0.7	2003	3.7	20.9	<= 22	West	Isabela Sur	Isabela	Day	Villamil	Observer	Sep
1.052764304	0.043119096	0.083333333	2003	17	20.9	<= 22	West	Isabela Sur	Isabela	Day	Villamil	Landing	Sep
1.052764304	0.043119096	0.366666667	2003	17	20.9	<= 22	West	Isabela Sur	Isabela	Day	Villamil	Landing	Sep
1.052764304	0.043119096	0.675	2003	17	20.9	<= 22	West	Isabela Sur	Isabela	Day	Villamil	Landing	Sep
0.975997415	0.036993129	0.28	2003	4.83	20.9	<= 22	West	Isabela Sur	Isabela	Day	Villamil	Landing	Sep
0.975997415	0.036993129	0.636	2003	4.83	20.9	<= 22	West	Isabela Sur	Isabela	Day	Villamil	Landing	Sep
0.975997415	0.036993129	0.285	2003	4.83	20.9	<= 22	West	Isabela Sur	Isabela	Day	Villamil	Landing	Sep
0.975997415	0.036993129	1.475	2003	4.83	20.9	<= 22	West	Isabela Sur	Isabela	Day	Villamil	Landing	Sep
0.975997415	0.036993129	0.303333333	2003	4.83	20.9	<= 22	West	Isabela Sur	Isabela	Day	Villamil	Landing	Sep
0.764042241	0.045317291	0.818	2003	4.83	20.9	<= 22	West	Isabela Sur	Isabela	Day	Villamil	Observer	Sep
0.975997415	0.036993129	0.56	2003	4.83	20.9	<= 22	West	Isabela Sur	Isabela	Day	Villamil	Landing	Sep
0.975997415	0.036993129	1.05	2003	4.83	20.9	<= 22	West	Isabela Sur	Isabela	Day	Villamil	Landing	Sep
0.975997415	0.036993129	1.45	2003	4.83	20.9	<= 22	West	Isabela Sur	Isabela	Day	Villamil	Landing	Sep
0.975997415	0.036993129	0.5	2003	4.83	20.9	<= 22	West	Isabela Sur	Isabela	Day	Villamil	Landing	Sep
0.975997415	0.036993129	0.18	2003	4.83	20.9	<= 22	West	Isabela Sur	Isabela	Day	Villamil	Landing	Sep
0.764042241	0.045317291	1.066666667	2003	4.83	20.9	<= 22	West	Isabela Sur	Isabela	Day	Villamil	Observer	Sep
0.975997415	0.036993129	0.35	2003	4.83	20.9	<= 22	West	Isabela Sur	Isabela	Day	Villamil	Landing	Sep
0.975997415	0.036993129	0.466666667	2003	4.83	20.9	<= 22	West	Isabela Sur	Isabela	Day	Villamil	Landing	Sep
0.975997415	0.036993129	0.3	2003	4.83	20.9	<= 22	West	Isabela Sur	Isabela	Day	Villamil	Landing	Sep
0.975997415	0.036993129	1.2	2003	4.83	20.9	<= 22	West	Isabela Sur	Isabela	Day	Villamil	Landing	Sep
0.975997415	0.036993129	0.9	2003	4.83	20.9	<= 22	West	Isabela Sur	Isabela	Day	Villamil	Landing	Sep
0.975997415	0.036993129	0.6	2003	4.83	20.9	<= 22	West	Isabela Sur	Isabela	Day	Villamil	Landing	Sep
0.975997415	0.036993129	1.36	2003	4.83	20.9	<= 22	West	Isabela Sur	Isabela	Day	Villamil	Landing	Sep
0.975997415	0.036993129	1.28	2003	4.83	20.9	<= 22	West	Isabela Sur	Isabela	Day	Villamil	Landing	Sep
0.975997415	0.036993129	0.366666667	2003	4.83	20.9	<= 22	West	Isabela Sur	Isabela	Day	Villamil	Landing	Sep
0.975997415	0.036993129	0.666666667	2003	4.83	20.9	<= 22	West	Isabela Sur	Isabela	Day	Villamil	Landing	Sep
0.975997415	0.036993129	0.62	2003	4.83	20.9	<= 22	West	Isabela Sur	Isabela	Day	Villamil	Landing	Sep
0.975997415	0.036993129	2.5	2003	4.83	20.9	<= 22	West	Isabela Sur	Isabela	Day	Villamil	Landing	Sep
0.975997415	0.036993129	1.5	2003	4.83	20.9	<= 22	West	Isabela Sur	Isabela	Day	Villamil	Landing	Sep
0.816056248	0.050295922	1.82	2003	4.83	20.9	<= 22	West	Isabela Sur	Isabela	Night	Villamil	Landing	Sep
0.975997415	0.036993129	1.666666667	2003	4.83	20.9	<= 22	West	Isabela Sur	Isabela	Day	Villamil	Landing	Sep
0.975997415	0.036993129	2.1	2003	4.83	20.9	<= 22	West	Isabela Sur	Isabela	Day	Villamil	Landing	Sep
1.042360885	0.040794747	0.525714286	2003	14.7	20.9	<= 22	West	Isabela Sur	Isabela	Day	Villamil	Landing	Sep
1.042360885	0.040794747	0.5	2003	14.7	20.9	<= 22	West	Isabela Sur	Isabela	Day	Villamil	Landing	Sep
1.042360885	0.040794747	1.8	2003	14.7	20.9	<= 22	West	Isabela Sur	Isabela	Day	Villamil	Landing	Sep
1.042360885	0.040794747	1.066666667	2003	14.7	20.9	<= 22	West	Isabela Sur	Isabela	Day	Villamil	Landing	Sep
1.042360885	0.040794747	1.36	2003	14.7	20.9	<= 22	West	Isabela Sur	Isabela	Day	Villamil	Landing	Sep
1.042360885	0.040794747	0.5	2003	14.7	20.9	<= 22	West	Isabela Sur	Isabela	Day	Villamil	Landing	Sep
1.042360885	0.040794747	1.75	2003	14.7	20.9	<= 22	West	Isabela Sur	Isabela	Day	Villamil	Landing	Sep
1.042360885	0.040794747	0.76875	2003	14.7	20.9	<= 22	West	Isabela Sur	Isabela	Day	Villamil	Landing	Sep
1.042360885	0.040794747	1.39375	2003	14.7	20.9	<= 22	West	Isabela Sur	Isabela	Day	Villamil	Landing	Sep
1.042360885	0.040794747	1.65	2003	14.7	20.9	<= 22	West	Isabela Sur	Isabela	Day	Villamil	Landing	Sep
0.78691205	0.050589936	0.57	2003	1.93	20.9	<= 22	West	Isabela Sur	Isabela	Night	Villamil	Landing	Sep
0.78691205	0.050589936	0.115	2003	1.93	20.9	<= 22	West	Isabela Sur	Isabela	Night	Villamil	Landing	Sep
0.941141163	0.03929371	0.682	2003	1.93	20.9	<= 22	West	Isabela Sur	Isabela	Day	Villamil	Landing	Sep
0.941141163	0.03929371	1.1	2003	1.93	20.9	<= 22	West	Isabela Sur	Isabela	Day	Villamil	Landing	Sep
0.941141163	0.03929371	0.833333333	2003	1.93	20.9	<= 22	West	Isabela Sur	Isabela	Day	Villamil	Landing	Sep
0.941141163	0.03929371	1.1	2003	1.93	20.9	<= 22	West	Isabela Sur	Isabela	Day	Villamil	Landing	Sep
1.031792563	0.03890563	0.65	2003	12.2	20.9	<= 22	West	Isabela Sur	Isabela	Day	Villamil	Landing	Sep
1.031792563	0.03890563	1.986666667	2003	12.2	20.9	<= 22	West	Isabela Sur	Isabela	Day	Villamil	Landing	Sep
1.15250503	0.068385011	0.29	2003	34.2	20.9	<= 22	West	Isabela Sur	Isabela	Day	Villamil	Landing	Sep
1.015645631	0.037360999	0.453333333	2003	9.18	20.9	<= 22	West	Isabela Sur	Isabela	Day	Villamil	Landing	Sep
1.015645631	0.037360999	0.68125	2003	9.18	20.9	<= 22	West	Isabela Sur	Isabela	Day	Villamil	Landing	Sep
1.015645631	0.037360999	1.535	2003	9.18	20.9	<= 22	West	Isabela Sur	Isabela	Day	Villamil	Landing	Sep
1.015645631	0.037360999	0.275	2003	9.18	20.9	<= 22	West	Isabela Sur	Isabela	Day	Villamil	Landing	Sep
1.015645631	0.037360999	2.666666667	2003	9.18	20.9	<= 22	West	Isabela Sur	Isabela	Day	Villamil	Landing	Sep
1.015645631	0.037360999	0.64	2003	9.18	20.9	<= 22	West	Isabela Sur	Isabela	Day	Villamil	Landing	Sep
1.015645631	0.037360999	0.96	2003	9.18	20.9	<= 22	West	Isabela Sur	Isabela	Day	Villamil	Landing	Sep
1.015645631	0.037360999	2.1	2003	9.18	20.9	<= 22	West	Isabela Sur	Isabela	Day	Villamil	Landing	Sep
1.015645631	0.037360999	2.18	2003	9.18	20.9	<= 22	West	Isabela Sur	Isabela	Day	Villamil	Landing	Sep
1.015645631	0.037360999	0.95	2003	9.18	20.9	<= 22	West	Isabela Sur	Isabela	Day	Villamil	Landing	Sep
1.015645631	0.037360999	0.4	2003	9.18	20.9	<= 22	West	Isabela Sur	Isabela	Day	Villamil	Landing	Sep
1.015645631	0.037360999	1.375	2003	9.18	20.9	<= 22	West	Isabela Sur	Isabela	Day	Villamil	Landing	Sep
1.015645631	0.037360999	1.22	2003	9.18	20.9	<= 22	West	Isabela Sur	Isabela	Day	Villamil	Landing	Sep
1.015645631	0.037360999	1.14	2003	9.18	20.9	<= 22	West	Isabela Sur	Isabela	Day	Villamil	Landing	Sep
1.015645631	0.037360999	1.175	2003	9.18	20.9	<= 22	West	Isabela Sur	Isabela	Day	Villamil	Landing	Sep
1.015645631	0.037360999	0.45	2003	9.18	20.9	<= 22	West	Isabela Sur	Isabela	Day	Villamil	Landing	Sep
0.795080142	0.045968697	2.225	2003	9.18	20.9	<= 22	West	Isabela Sur	Isabela	Day	Villamil	Observer	Sep
0.795080142	0.045968697	0.35	2003	9.18	20.9	<= 22	West	Isabela Sur	Isabela	Day	Villamil	Observer	Sep
0.795080142	0.045968697	0.766666667	2003	9.18	20.9	<= 22	West	Isabela Sur	Isabela	Day	Villamil	Observer	Sep
0.795080142	0.045968697	0.466666667	2003	9.18	20.9	<= 22	West	Isabela Sur	Isabela	Day	Villamil	Observer	Sep
0.849207129	0.051467995	2.64	2003	9.18	20.9	<= 22	West	Isabela Sur	Isabela	Night	Villamil	Landing	Sep
1.015645631	0.037360999	1.18	2003	9.18	20.9	<= 22	West	Isabela Sur	Isabela	Day	Villamil	Landing	Sep
1.015645631	0.037360999	2.54	2003	9.18	20.9	<= 22	West	Isabela Sur	Isabela	Day	Villamil	Landing	Sep
1.015645631	0.037360999	2	2003	9.18	20.9	<= 22	West	Isabela Sur	Isabela	Day	Villamil	Landing	Sep
1.015645631	0.037360999	1.4	2003	9.18	20.9	<= 22	West	Isabela Sur	Isabela	Day	Villamil	Landing	Sep
1.015645631	0.037360999	1	2003	9.18	20.9	<= 22	West	Isabela Sur	Isabela	Day	Villamil	Landing	Sep
1.015645631	0.037360999	0.54	2003	9.18	20.9	<= 22	West	Isabela Sur	Isabela	Day	Villamil	Landing	Sep
1.015645631	0.037360999	1	2003	9.18	20.9	<= 22	West	Isabela Sur	Isabela	Day	Villamil	Landing	Sep
1.015645631	0.037360999	1.7	2003	9.18	20.9	<= 22	West	Isabela Sur	Isabela	Day	Villamil	Landing	Sep
1.015645631	0.037360999	1.025	2003	9.18	20.9	<= 22	West	Isabela Sur	Isabela	Day	Villamil	Landing	Sep
0.932225876	0.040333914	1.133333333	2003	1.21	20.9	<= 22	West	Isabela Sur	Isabela	Day	Villamil	Landing	Sep
0.932225876	0.040333914	1.2	2003	1.21	20.9	<= 22	West	Isabela Sur	Isabela	Day	Villamil	Landing	Sep
0.932225876	0.040333914	0.275	2003	1.21	20.9	<= 22	West	Isabela Sur	Isabela	Day	Villamil	Landing	Sep
0.94324971	0.039077762	2.125	2003	2.1	20.9	<= 22	West	Isabela Sur	Isabela	Day	Villamil	Landing	Sep
0.94324971	0.039077762	0.275	2003	2.1	20.9	<= 22	West	Isabela Sur	Isabela	Day	Villamil	Landing	Sep
1.043212734	0.040973985	2.95	2003	14.9	20.9	<= 22	West	Isabela Sur	Isabela	Day	Villamil	Landing	Sep
1.043212734	0.040973985	0.138888889	2003	14.9	20.9	<= 22	West	Isabela Sur	Isabela	Day	Villamil	Landing	Sep
0.872256685	0.05382306	0.85	2003	14.9	20.9	<= 22	West	Isabela Sur	Isabela	Night	Villamil	Landing	Sep
0.994045107	0.036754866	0.625	2003	6.56	20.9	<= 22	West	Isabela Sur	Isabela	Day	Villamil	Landing	Sep
0.994045107	0.036754866	2.36	2003	6.56	20.9	<= 22	West	Isabela Sur	Isabela	Day	Villamil	Landing	Sep
0.994045107	0.036754866	1.3	2003	6.56	20.9	<= 22	West	Isabela Sur	Isabela	Day	Villamil	Landing	Sep
0.994045107	0.036754866	1.43	2003	6.56	20.9	<= 22	West	Isabela Sur	Isabela	Day	Villamil	Landing	Sep
0.994045107	0.036754866	0.4875	2003	6.56	20.9	<= 22	West	Isabela Sur	Isabela	Day	Villamil	Landing	Sep
0.994045107	0.036754866	1.05	2003	6.56	20.9	<= 22	West	Isabela Sur	Isabela	Day	Villamil	Landing	Sep
0.994045107	0.036754866	0.64	2003	6.56	20.9	<= 22	West	Isabela Sur	Isabela	Day	Villamil	Landing	Sep
0.994045107	0.036754866	1.43	2003	6.56	20.9	<= 22	West	Isabela Sur	Isabela	Day	Villamil	Landing	Sep
0.994045107	0.036754866	0.32	2003	6.56	20.9	<= 22	West	Isabela Sur	Isabela	Day	Villamil	Landing	Sep
0.994045107	0.036754866	1.32	2003	6.56	20.9	<= 22	West	Isabela Sur	Isabela	Day	Villamil	Landing	Sep
0.994045107	0.036754866	1.36	2003	6.56	20.9	<= 22	West	Isabela Sur	Isabela	Day	Villamil	Landing	Sep
0.994045107	0.036754866	1.8	2003	6.56	20.9	<= 22	West	Isabela Sur	Isabela	Day	Villamil	Landing	Sep
0.994045107	0.036754866	1.18	2003	6.56	20.9	<= 22	West	Isabela Sur	Isabela	Day	Villamil	Landing	Sep
0.994045107	0.036754866	1.6875	2003	6.56	20.9	<= 22	West	Isabela Sur	Isabela	Day	Villamil	Landing	Sep
0.994045107	0.036754866	0.7375	2003	6.56	20.9	<= 22	West	Isabela Sur	Isabela	Day	Villamil	Landing	Sep
0.994045107	0.036754866	1.75	2003	6.56	20.9	<= 22	West	Isabela Sur	Isabela	Day	Villamil	Landing	Sep
1.007655205	0.037006576	0.8	2003	8.1	20.9	<= 22	West	Isabela Sur	Isabela	Day	Villamil	Landing	Sep
1.015914897	0.037376406	2.266666667	2003	9.22	20.9	<= 22	West	Isabela Sur	Isabela	Day	Villamil	Landing	Sep
1.015914897	0.037376406	0.85	2003	9.22	20.9	<= 22	West	Isabela Sur	Isabela	Day	Villamil	Landing	Sep
1.015914897	0.037376406	0.6875	2003	9.22	20.9	<= 22	West	Isabela Sur	Isabela	Day	Villamil	Landing	Sep
1.015914897	0.037376406	0.68	2003	9.22	20.9	<= 22	West	Isabela Sur	Isabela	Day	Villamil	Landing	Sep
1.015914897	0.037376406	0.9	2003	9.22	20.9	<= 22	West	Isabela Sur	Isabela	Day	Villamil	Landing	Sep
1.015914897	0.037376406	1.18	2003	9.22	20.9	<= 22	West	Isabela Sur	Isabela	Day	Villamil	Landing	Sep
1.015914897	0.037376406	1.475	2003	9.22	20.9	<= 22	West	Isabela Sur	Isabela	Day	Villamil	Landing	Sep
0.232080756	0.038299489	0.136666667	2003	137	20.9	<= 22	West	Isabela Sur	Isabela	Night	Baquerizo	Landing	Sep
0.101099345	0.051025169	0.037708333	2003	100	22.8	> 22	North	Marchena	Marchena	Night	Baquerizo	Landing	Sep
0.588948188	0.047502314	1.025	2003	42.2	24	> 22	West	Isabela Norte y Este	Isabela	Day	Ayora	Observer	Oct
0.588948188	0.047502314	0.75	2003	42.2	24	> 22	West	Isabela Norte y Este	Isabela	Day	Ayora	Observer	Oct
0.588948188	0.047502314	1.875	2003	42.2	24	> 22	West	Isabela Norte y Este	Isabela	Day	Ayora	Observer	Oct
0.588948188	0.047502314	0.4	2003	42.2	24	> 22	West	Isabela Norte y Este	Isabela	Day	Ayora	Observer	Oct
0.588948188	0.047502314	1.9	2003	42.2	24	> 22	West	Isabela Norte y Este	Isabela	Day	Ayora	Observer	Oct
0.588948188	0.047502314	0.25	2003	42.2	24	> 22	West	Isabela Norte y Este	Isabela	Day	Ayora	Observer	Oct
0.588948188	0.047502314	1	2003	42.2	24	> 22	West	Isabela Norte y Este	Isabela	Day	Ayora	Observer	Oct
0.588948188	0.047502314	0.6	2003	42.2	24	> 22	West	Isabela Norte y Este	Isabela	Day	Ayora	Observer	Oct
0.752330013	0.054249877	1.25	2003	42.2	24	> 22	West	Isabela Norte y Este	Isabela	Day	Ayora	Landing	Oct
0.433009004	0.04587534	0.009375	2003	90.6	24	> 22	West	Isabela Norte y Este	Isabela	Day	Ayora	Landing	Oct
0.741349432	0.058061939	0.028333333	2003	47.3	24	> 22	West	Isabela Norte y Este	Isabela	Day	Ayora	Landing	Oct
0.433009004	0.04587534	0.060666667	2003	90.6	24	> 22	West	Isabela Norte y Este	Isabela	Day	Ayora	Landing	Oct
0.753193789	0.052992518	1.006666667	2003	40.8	24	> 22	West	Isabela Norte y Este	Isabela	Day	Villamil	Landing	Oct
0.12949971	0.022825077	0.056111111	2003	143	24	> 22	West	Isabela Norte y Este	Isabela	Night	Baquerizo	Landing	Oct
0.393895191	0.05467054	1.816666667	2003	117	22.4	> 22	West	Isabela Oeste	Isabela	Day	Ayora	Landing	Oct
0.066267837	0.022480546	0.056111111	2003	185	22.4	> 22	West	Isabela Oeste	Isabela	Night	Baquerizo	Landing	Oct
0.832978662	0.072350236	0.523	2003	63.3	22.8	> 22	West	Isabela Sur	Isabela	Day	Ayora	Landing	Oct
0.798922847	0.027351733	1.4	2003	3.7	22.8	> 22	West	Isabela Sur	Isabela	Day	Villamil	Landing	Oct
0.873517656	0.032645785	0.45	2003	17	22.8	> 22	West	Isabela Sur	Isabela	Day	Villamil	Landing	Oct
0.873517656	0.032645785	0.575	2003	17	22.8	> 22	West	Isabela Sur	Isabela	Day	Villamil	Landing	Oct
0.873517656	0.032645785	1.285714286	2003	17	22.8	> 22	West	Isabela Sur	Isabela	Day	Villamil	Landing	Oct
0.873517656	0.032645785	0.366666667	2003	17	22.8	> 22	West	Isabela Sur	Isabela	Day	Villamil	Landing	Oct
0.873517656	0.032645785	0.4	2003	17	22.8	> 22	West	Isabela Sur	Isabela	Day	Villamil	Landing	Oct
0.809821316	0.026769319	0.666666667	2003	4.83	22.8	> 22	West	Isabela Sur	Isabela	Day	Villamil	Landing	Oct
0.809821316	0.026769319	1.366666667	2003	4.83	22.8	> 22	West	Isabela Sur	Isabela	Day	Villamil	Landing	Oct
0.809821316	0.026769319	1.066666667	2003	4.83	22.8	> 22	West	Isabela Sur	Isabela	Day	Villamil	Landing	Oct
0.809821316	0.026769319	1.433333333	2003	4.83	22.8	> 22	West	Isabela Sur	Isabela	Day	Villamil	Landing	Oct
0.809821316	0.026769319	1.028571429	2003	4.83	22.8	> 22	West	Isabela Sur	Isabela	Day	Villamil	Landing	Oct
0.809821316	0.026769319	0.914285714	2003	4.83	22.8	> 22	West	Isabela Sur	Isabela	Day	Villamil	Landing	Oct
0.809821316	0.026769319	1.525	2003	4.83	22.8	> 22	West	Isabela Sur	Isabela	Day	Villamil	Landing	Oct
0.809821316	0.026769319	1.666666667	2003	4.83	22.8	> 22	West	Isabela Sur	Isabela	Day	Villamil	Landing	Oct
0.809821316	0.026769319	0.6	2003	4.83	22.8	> 22	West	Isabela Sur	Isabela	Day	Villamil	Landing	Oct
0.809821316	0.026769319	0.975	2003	4.83	22.8	> 22	West	Isabela Sur	Isabela	Day	Villamil	Landing	Oct
0.677112188	0.039643013	0.625	2003	4.83	22.8	> 22	West	Isabela Sur	Isabela	Night	Villamil	Landing	Oct
0.809821316	0.026769319	0.7375	2003	4.83	22.8	> 22	West	Isabela Sur	Isabela	Day	Villamil	Landing	Oct
0.677112188	0.039643013	1.3	2003	4.83	22.8	> 22	West	Isabela Sur	Isabela	Night	Villamil	Landing	Oct
0.809821316	0.026769319	0.625	2003	4.83	22.8	> 22	West	Isabela Sur	Isabela	Day	Villamil	Landing	Oct
0.809821316	0.026769319	1.2	2003	4.83	22.8	> 22	West	Isabela Sur	Isabela	Day	Villamil	Landing	Oct
0.809821316	0.026769319	1.366666667	2003	4.83	22.8	> 22	West	Isabela Sur	Isabela	Day	Villamil	Landing	Oct
0.809821316	0.026769319	1.2	2003	4.83	22.8	> 22	West	Isabela Sur	Isabela	Day	Villamil	Landing	Oct
0.809821316	0.026769319	1	2003	4.83	22.8	> 22	West	Isabela Sur	Isabela	Day	Villamil	Landing	Oct
0.809821316	0.026769319	0.45	2003	4.83	22.8	> 22	West	Isabela Sur	Isabela	Day	Villamil	Landing	Oct
0.809821316	0.026769319	1	2003	4.83	22.8	> 22	West	Isabela Sur	Isabela	Day	Villamil	Landing	Oct
0.809821316	0.026769319	0.666666667	2003	4.83	22.8	> 22	West	Isabela Sur	Isabela	Day	Villamil	Landing	Oct
0.809821316	0.026769319	1.3	2003	4.83	22.8	> 22	West	Isabela Sur	Isabela	Day	Villamil	Landing	Oct
0.809821316	0.026769319	0.1	2003	4.83	22.8	> 22	West	Isabela Sur	Isabela	Day	Villamil	Landing	Oct
0.809821316	0.026769319	0.82	2003	4.83	22.8	> 22	West	Isabela Sur	Isabela	Day	Villamil	Landing	Oct
0.809821316	0.026769319	1.333333333	2003	4.83	22.8	> 22	West	Isabela Sur	Isabela	Day	Villamil	Landing	Oct
0.809821316	0.026769319	1.333333333	2003	4.83	22.8	> 22	West	Isabela Sur	Isabela	Day	Villamil	Landing	Oct
0.809821316	0.026769319	2.025	2003	4.83	22.8	> 22	West	Isabela Sur	Isabela	Day	Villamil	Landing	Oct
0.677112188	0.039643013	3.4	2003	4.83	22.8	> 22	West	Isabela Sur	Isabela	Night	Villamil	Landing	Oct
0.809821316	0.026769319	0.9	2003	4.83	22.8	> 22	West	Isabela Sur	Isabela	Day	Villamil	Landing	Oct
0.864885553	0.030442703	0.68	2003	14.7	22.8	> 22	West	Isabela Sur	Isabela	Day	Villamil	Landing	Oct
0.864885553	0.030442703	1.25	2003	14.7	22.8	> 22	West	Isabela Sur	Isabela	Day	Villamil	Landing	Oct
0.864885553	0.030442703	0.89	2003	14.7	22.8	> 22	West	Isabela Sur	Isabela	Day	Villamil	Landing	Oct
0.864885553	0.030442703	0.89	2003	14.7	22.8	> 22	West	Isabela Sur	Isabela	Day	Villamil	Landing	Oct
0.864885553	0.030442703	1.46	2003	14.7	22.8	> 22	West	Isabela Sur	Isabela	Day	Villamil	Landing	Oct
0.864885553	0.030442703	1.22	2003	14.7	22.8	> 22	West	Isabela Sur	Isabela	Day	Villamil	Landing	Oct
0.864885553	0.030442703	1.68	2003	14.7	22.8	> 22	West	Isabela Sur	Isabela	Day	Villamil	Landing	Oct
0.864885553	0.030442703	1.375	2003	14.7	22.8	> 22	West	Isabela Sur	Isabela	Day	Villamil	Landing	Oct
0.864885553	0.030442703	1.3625	2003	14.7	22.8	> 22	West	Isabela Sur	Isabela	Day	Villamil	Landing	Oct
0.864885553	0.030442703	1.025	2003	14.7	22.8	> 22	West	Isabela Sur	Isabela	Day	Villamil	Landing	Oct
0.864885553	0.030442703	0.5125	2003	14.7	22.8	> 22	West	Isabela Sur	Isabela	Day	Villamil	Landing	Oct
0.723152795	0.042652984	0.233333333	2003	14.7	22.8	> 22	West	Isabela Sur	Isabela	Night	Villamil	Landing	Oct
0.864885553	0.030442703	0.975	2003	14.7	22.8	> 22	West	Isabela Sur	Isabela	Day	Villamil	Landing	Oct
0.864885553	0.030442703	2.9	2003	14.7	22.8	> 22	West	Isabela Sur	Isabela	Day	Villamil	Landing	Oct
0.864885553	0.030442703	2.3875	2003	14.7	22.8	> 22	West	Isabela Sur	Isabela	Day	Villamil	Landing	Oct
0.864885553	0.030442703	2.5	2003	14.7	22.8	> 22	West	Isabela Sur	Isabela	Day	Villamil	Landing	Oct
0.864885553	0.030442703	0.6625	2003	14.7	22.8	> 22	West	Isabela Sur	Isabela	Day	Villamil	Landing	Oct
0.766464167	0.031175332	1.666666667	2003	0.52	22.8	> 22	West	Isabela Sur	Isabela	Day	Villamil	Landing	Oct
0.766464167	0.031175332	1.666666667	2003	0.52	22.8	> 22	West	Isabela Sur	Isabela	Day	Villamil	Landing	Oct
0.652930164	0.03996881	0.05	2003	1.93	22.8	> 22	West	Isabela Sur	Isabela	Night	Villamil	Landing	Oct
0.652930164	0.03996881	0.6	2003	1.93	22.8	> 22	West	Isabela Sur	Isabela	Night	Villamil	Landing	Oct
0.652930164	0.03996881	0.333333333	2003	1.93	22.8	> 22	West	Isabela Sur	Isabela	Night	Villamil	Landing	Oct
0.780899789	0.029053011	0.627777778	2003	1.93	22.8	> 22	West	Isabela Sur	Isabela	Day	Villamil	Landing	Oct
0.71582087	0.041616967	2.05	2003	12.2	22.8	> 22	West	Isabela Sur	Isabela	Night	Villamil	Landing	Oct
0.670195692	0.037215266	0.375	2003	12.2	22.8	> 22	West	Isabela Sur	Isabela	Day	Villamil	Observer	Oct
0.670195692	0.037215266	0.857142857	2003	12.2	22.8	> 22	West	Isabela Sur	Isabela	Day	Villamil	Observer	Oct
0.856116623	0.028600994	1.1	2003	12.2	22.8	> 22	West	Isabela Sur	Isabela	Day	Villamil	Landing	Oct
0.856116623	0.028600994	0.4	2003	12.2	22.8	> 22	West	Isabela Sur	Isabela	Day	Villamil	Landing	Oct
0.670195692	0.037215266	0.194285714	2003	12.2	22.8	> 22	West	Isabela Sur	Isabela	Day	Villamil	Observer	Oct
0.670195692	0.037215266	1.234285714	2003	12.2	22.8	> 22	West	Isabela Sur	Isabela	Day	Villamil	Observer	Oct
0.670195692	0.037215266	0.453333333	2003	12.2	22.8	> 22	West	Isabela Sur	Isabela	Day	Villamil	Observer	Oct
0.856116623	0.028600994	0.441428571	2003	12.2	22.8	> 22	West	Isabela Sur	Isabela	Day	Villamil	Landing	Oct
0.856116623	0.028600994	0.227205882	2003	12.2	22.8	> 22	West	Isabela Sur	Isabela	Day	Villamil	Landing	Oct
0.856116623	0.028600994	0.300357143	2003	12.2	22.8	> 22	West	Isabela Sur	Isabela	Day	Villamil	Landing	Oct
0.856116623	0.028600994	0.141964286	2003	12.2	22.8	> 22	West	Isabela Sur	Isabela	Day	Villamil	Landing	Oct
0.856116623	0.028600994	0.178571429	2003	12.2	22.8	> 22	West	Isabela Sur	Isabela	Day	Villamil	Landing	Oct
0.856116623	0.028600994	0.529166667	2003	12.2	22.8	> 22	West	Isabela Sur	Isabela	Day	Villamil	Landing	Oct
0.856116623	0.028600994	2.335714286	2003	12.2	22.8	> 22	West	Isabela Sur	Isabela	Day	Villamil	Landing	Oct
0.856116623	0.028600994	1.11	2003	12.2	22.8	> 22	West	Isabela Sur	Isabela	Day	Villamil	Landing	Oct
0.856116623	0.028600994	0.65	2003	12.2	22.8	> 22	West	Isabela Sur	Isabela	Day	Villamil	Landing	Oct
0.856116623	0.028600994	1.371428571	2003	12.2	22.8	> 22	West	Isabela Sur	Isabela	Day	Villamil	Landing	Oct
0.856116623	0.028600994	0.35	2003	12.2	22.8	> 22	West	Isabela Sur	Isabela	Day	Villamil	Landing	Oct
0.856116623	0.028600994	0.861111111	2003	12.2	22.8	> 22	West	Isabela Sur	Isabela	Day	Villamil	Landing	Oct
0.670195692	0.037215266	0.325	2003	12.2	22.8	> 22	West	Isabela Sur	Isabela	Day	Villamil	Observer	Oct
0.670195692	0.037215266	1.133333333	2003	12.2	22.8	> 22	West	Isabela Sur	Isabela	Day	Villamil	Observer	Oct
0.670195692	0.037215266	0.366666667	2003	12.2	22.8	> 22	West	Isabela Sur	Isabela	Day	Villamil	Observer	Oct
0.900436465	0.039666737	1.925	2003	22.7	22.8	> 22	West	Isabela Sur	Isabela	Day	Villamil	Landing	Oct
0.956276242	0.055175744	0.95	2003	34.2	22.8	> 22	West	Isabela Sur	Isabela	Day	Villamil	Landing	Oct
0.842718914	0.027069349	0.857142857	2003	9.18	22.8	> 22	West	Isabela Sur	Isabela	Day	Villamil	Landing	Oct
0.842718914	0.027069349	2.133333333	2003	9.18	22.8	> 22	West	Isabela Sur	Isabela	Day	Villamil	Landing	Oct
0.842718914	0.027069349	2.433333333	2003	9.18	22.8	> 22	West	Isabela Sur	Isabela	Day	Villamil	Landing	Oct
0.842718914	0.027069349	1.742857143	2003	9.18	22.8	> 22	West	Isabela Sur	Isabela	Day	Villamil	Landing	Oct
0.842718914	0.027069349	2.342857143	2003	9.18	22.8	> 22	West	Isabela Sur	Isabela	Day	Villamil	Landing	Oct
0.842718914	0.027069349	0.975	2003	9.18	22.8	> 22	West	Isabela Sur	Isabela	Day	Villamil	Landing	Oct
0.842718914	0.027069349	1.68	2003	9.18	22.8	> 22	West	Isabela Sur	Isabela	Day	Villamil	Landing	Oct
0.842718914	0.027069349	0.82	2003	9.18	22.8	> 22	West	Isabela Sur	Isabela	Day	Villamil	Landing	Oct
0.842718914	0.027069349	1.4	2003	9.18	22.8	> 22	West	Isabela Sur	Isabela	Day	Villamil	Landing	Oct
0.842718914	0.027069349	1.28	2003	9.18	22.8	> 22	West	Isabela Sur	Isabela	Day	Villamil	Landing	Oct
0.842718914	0.027069349	1.02	2003	9.18	22.8	> 22	West	Isabela Sur	Isabela	Day	Villamil	Landing	Oct
0.842718914	0.027069349	0.86	2003	9.18	22.8	> 22	West	Isabela Sur	Isabela	Day	Villamil	Landing	Oct
0.842718914	0.027069349	1.14	2003	9.18	22.8	> 22	West	Isabela Sur	Isabela	Day	Villamil	Landing	Oct
0.842718914	0.027069349	0.82	2003	9.18	22.8	> 22	West	Isabela Sur	Isabela	Day	Villamil	Landing	Oct
0.842718914	0.027069349	0.54	2003	9.18	22.8	> 22	West	Isabela Sur	Isabela	Day	Villamil	Landing	Oct
0.842718914	0.027069349	0.8	2003	9.18	22.8	> 22	West	Isabela Sur	Isabela	Day	Villamil	Landing	Oct
0.842718914	0.027069349	1.6	2003	9.18	22.8	> 22	West	Isabela Sur	Isabela	Day	Villamil	Landing	Oct
0.842718914	0.027069349	1.6	2003	9.18	22.8	> 22	West	Isabela Sur	Isabela	Day	Villamil	Landing	Oct
0.704618705	0.040629915	0.3375	2003	9.18	22.8	> 22	West	Isabela Sur	Isabela	Night	Villamil	Landing	Oct
0.842718914	0.027069349	1.25	2003	9.18	22.8	> 22	West	Isabela Sur	Isabela	Day	Villamil	Landing	Oct
0.842718914	0.027069349	1.86	2003	9.18	22.8	> 22	West	Isabela Sur	Isabela	Day	Villamil	Landing	Oct
0.842718914	0.027069349	3.075	2003	9.18	22.8	> 22	West	Isabela Sur	Isabela	Day	Villamil	Landing	Oct
0.842718914	0.027069349	0.8	2003	9.18	22.8	> 22	West	Isabela Sur	Isabela	Day	Villamil	Landing	Oct
0.842718914	0.027069349	1.6	2003	9.18	22.8	> 22	West	Isabela Sur	Isabela	Day	Villamil	Landing	Oct
0.704618705	0.040629915	1.425	2003	9.18	22.8	> 22	West	Isabela Sur	Isabela	Night	Villamil	Landing	Oct
0.842718914	0.027069349	1.18	2003	9.18	22.8	> 22	West	Isabela Sur	Isabela	Day	Villamil	Landing	Oct
0.842718914	0.027069349	0.8	2003	9.18	22.8	> 22	West	Isabela Sur	Isabela	Day	Villamil	Landing	Oct
0.842718914	0.027069349	2.05	2003	9.18	22.8	> 22	West	Isabela Sur	Isabela	Day	Villamil	Landing	Oct
0.842718914	0.027069349	1.3125	2003	9.18	22.8	> 22	West	Isabela Sur	Isabela	Day	Villamil	Landing	Oct
0.842718914	0.027069349	1.15	2003	9.18	22.8	> 22	West	Isabela Sur	Isabela	Day	Villamil	Landing	Oct
0.842718914	0.027069349	2.133333333	2003	9.18	22.8	> 22	West	Isabela Sur	Isabela	Day	Villamil	Landing	Oct
0.842718914	0.027069349	0.45	2003	9.18	22.8	> 22	West	Isabela Sur	Isabela	Day	Villamil	Landing	Oct
0.842718914	0.027069349	1.3	2003	9.18	22.8	> 22	West	Isabela Sur	Isabela	Day	Villamil	Landing	Oct
0.842718914	0.027069349	1.666666667	2003	9.18	22.8	> 22	West	Isabela Sur	Isabela	Day	Villamil	Landing	Oct
0.842718914	0.027069349	0.7	2003	9.18	22.8	> 22	West	Isabela Sur	Isabela	Day	Villamil	Landing	Oct
0.842718914	0.027069349	0.45	2003	9.18	22.8	> 22	West	Isabela Sur	Isabela	Day	Villamil	Landing	Oct
0.842718914	0.027069349	1.028571429	2003	9.18	22.8	> 22	West	Isabela Sur	Isabela	Day	Villamil	Landing	Oct
0.842718914	0.027069349	0.183333333	2003	9.18	22.8	> 22	West	Isabela Sur	Isabela	Day	Villamil	Landing	Oct
0.842718914	0.027069349	0.9	2003	9.18	22.8	> 22	West	Isabela Sur	Isabela	Day	Villamil	Landing	Oct
0.842718914	0.027069349	0.733333333	2003	9.18	22.8	> 22	West	Isabela Sur	Isabela	Day	Villamil	Landing	Oct
0.842718914	0.027069349	0.45	2003	9.18	22.8	> 22	West	Isabela Sur	Isabela	Day	Villamil	Landing	Oct
0.842718914	0.027069349	0.2	2003	9.18	22.8	> 22	West	Isabela Sur	Isabela	Day	Villamil	Landing	Oct
0.842718914	0.027069349	1.5	2003	9.18	22.8	> 22	West	Isabela Sur	Isabela	Day	Villamil	Landing	Oct
0.842718914	0.027069349	2.025	2003	9.18	22.8	> 22	West	Isabela Sur	Isabela	Day	Villamil	Landing	Oct
0.842718914	0.027069349	1.033333333	2003	9.18	22.8	> 22	West	Isabela Sur	Isabela	Day	Villamil	Landing	Oct
0.842718914	0.027069349	1.066666667	2003	9.18	22.8	> 22	West	Isabela Sur	Isabela	Day	Villamil	Landing	Oct
0.842718914	0.027069349	0.733333333	2003	9.18	22.8	> 22	West	Isabela Sur	Isabela	Day	Villamil	Landing	Oct
0.659707533	0.036510431	0.9	2003	9.18	22.8	> 22	West	Isabela Sur	Isabela	Day	Villamil	Observer	Oct
0.842718914	0.027069349	1.925	2003	9.18	22.8	> 22	West	Isabela Sur	Isabela	Day	Villamil	Landing	Oct
0.842718914	0.027069349	0.766666667	2003	9.18	22.8	> 22	West	Isabela Sur	Isabela	Day	Villamil	Landing	Oct
0.773502444	0.030049892	0.533333333	2003	1.21	22.8	> 22	West	Isabela Sur	Isabela	Day	Villamil	Landing	Oct
0.773502444	0.030049892	1.5	2003	1.21	22.8	> 22	West	Isabela Sur	Isabela	Day	Villamil	Landing	Oct
0.773502444	0.030049892	0.771428571	2003	1.21	22.8	> 22	West	Isabela Sur	Isabela	Day	Villamil	Landing	Oct
0.773502444	0.030049892	0.303333333	2003	1.21	22.8	> 22	West	Isabela Sur	Isabela	Day	Villamil	Landing	Oct
0.773502444	0.030049892	0.378333333	2003	1.21	22.8	> 22	West	Isabela Sur	Isabela	Day	Villamil	Landing	Oct
0.773502444	0.030049892	0.64	2003	1.21	22.8	> 22	West	Isabela Sur	Isabela	Day	Villamil	Landing	Oct
0.646745055	0.040281555	0.166666667	2003	1.21	22.8	> 22	West	Isabela Sur	Isabela	Night	Villamil	Landing	Oct
0.773502444	0.030049892	0.066666667	2003	1.21	22.8	> 22	West	Isabela Sur	Isabela	Day	Villamil	Landing	Oct
0.773502444	0.030049892	0.233333333	2003	1.21	22.8	> 22	West	Isabela Sur	Isabela	Day	Villamil	Landing	Oct
0.782649329	0.028844128	0.666666667	2003	2.1	22.8	> 22	West	Isabela Sur	Isabela	Day	Villamil	Landing	Oct
0.865592363	0.030614822	1.68	2003	14.9	22.8	> 22	West	Isabela Sur	Isabela	Day	Villamil	Landing	Oct
0.865592363	0.030614822	1.28125	2003	14.9	22.8	> 22	West	Isabela Sur	Isabela	Day	Villamil	Landing	Oct
0.865592363	0.030614822	1.516666667	2003	14.9	22.8	> 22	West	Isabela Sur	Isabela	Day	Villamil	Landing	Oct
0.865592363	0.030614822	1.591666667	2003	14.9	22.8	> 22	West	Isabela Sur	Isabela	Day	Villamil	Landing	Oct
0.865592363	0.030614822	0.758333333	2003	14.9	22.8	> 22	West	Isabela Sur	Isabela	Day	Villamil	Landing	Oct
0.865592363	0.030614822	0.2725	2003	14.9	22.8	> 22	West	Isabela Sur	Isabela	Day	Villamil	Landing	Oct
0.865592363	0.030614822	0.016666667	2003	14.9	22.8	> 22	West	Isabela Sur	Isabela	Day	Villamil	Landing	Oct
0.824796157	0.02649874	1.066666667	2003	6.56	22.8	> 22	West	Isabela Sur	Isabela	Day	Villamil	Landing	Oct
0.842942334	0.027084474	0.5125	2003	9.22	22.8	> 22	West	Isabela Sur	Isabela	Day	Villamil	Landing	Oct
0.842942334	0.027084474	1.314285714	2003	9.22	22.8	> 22	West	Isabela Sur	Isabela	Day	Villamil	Landing	Oct
0.842942334	0.027084474	1.028571429	2003	9.22	22.8	> 22	West	Isabela Sur	Isabela	Day	Villamil	Landing	Oct
0.877710467	0.033744886	2.566666667	2003	18	22.8	> 22	West	Isabela Sur	Isabela	Day	Villamil	Landing	Oct
0.399936863	0.029952485	0.179	2003	36.6	22.7	> 22	Centre- South	Espa�ola	Espa�ola	Night	Baquerizo	Landing	Nov
0.85684454	0.066045882	1.522222222	2003	42.2	23.7	> 22	West	Isabela Norte y Este	Isabela	Day	Ayora	Observer	Nov
0.85684454	0.066045882	0.333333333	2003	42.2	23.7	> 22	West	Isabela Norte y Este	Isabela	Day	Ayora	Observer	Nov
0.568226847	0.076156109	0.3875	2003	113	22.5	> 22	West	Isabela Oeste	Isabela	Day	Ayora	Landing	Nov
1.010092698	0.089572341	1.666666667	2003	76.7	22.5	> 22	West	Isabela Oeste	Isabela	Day	Villamil	Landing	Nov
1.010092698	0.089572341	0.705	2003	76.7	22.5	> 22	West	Isabela Oeste	Isabela	Day	Villamil	Landing	Nov
1.010092698	0.089572341	1.364	2003	76.7	22.5	> 22	West	Isabela Oeste	Isabela	Day	Villamil	Landing	Nov
1.010092698	0.089572341	0.812	2003	76.7	22.5	> 22	West	Isabela Oeste	Isabela	Day	Villamil	Landing	Nov
0.155986743	0.033537374	0.0636	2003	161	22.5	> 22	West	Isabela Oeste	Isabela	Night	Baquerizo	Landing	Nov
1.23726015	0.037802972	1.025	2003	3.7	22.2	> 22	West	Isabela Sur	Isabela	Day	Villamil	Landing	Nov
1.23726015	0.037802972	0.75	2003	3.7	22.2	> 22	West	Isabela Sur	Isabela	Day	Villamil	Landing	Nov
1.352782173	0.046414909	2.75	2003	17	22.2	> 22	West	Isabela Sur	Isabela	Day	Villamil	Landing	Nov
1.352782173	0.046414909	3.175	2003	17	22.2	> 22	West	Isabela Sur	Isabela	Day	Villamil	Landing	Nov
1.352782173	0.046414909	0.36	2003	17	22.2	> 22	West	Isabela Sur	Isabela	Day	Villamil	Landing	Nov
1.352782173	0.046414909	0.1375	2003	17	22.2	> 22	West	Isabela Sur	Isabela	Day	Villamil	Landing	Nov
1.254138177	0.036687624	1.366666667	2003	4.83	22.2	> 22	West	Isabela Sur	Isabela	Day	Villamil	Landing	Nov
1.254138177	0.036687624	0.95	2003	4.83	22.2	> 22	West	Isabela Sur	Isabela	Day	Villamil	Landing	Nov
1.254138177	0.036687624	1.475	2003	4.83	22.2	> 22	West	Isabela Sur	Isabela	Day	Villamil	Landing	Nov
1.048616809	0.057793452	0.3	2003	4.83	22.2	> 22	West	Isabela Sur	Isabela	Night	Villamil	Landing	Nov
1.254138177	0.036687624	0.833333333	2003	4.83	22.2	> 22	West	Isabela Sur	Isabela	Day	Villamil	Landing	Nov
1.254138177	0.036687624	0.9	2003	4.83	22.2	> 22	West	Isabela Sur	Isabela	Day	Villamil	Landing	Nov
1.254138177	0.036687624	0.5	2003	4.83	22.2	> 22	West	Isabela Sur	Isabela	Day	Villamil	Landing	Nov
1.254138177	0.036687624	2.725	2003	4.83	22.2	> 22	West	Isabela Sur	Isabela	Day	Villamil	Landing	Nov
1.254138177	0.036687624	2.1	2003	4.83	22.2	> 22	West	Isabela Sur	Isabela	Day	Villamil	Landing	Nov
1.254138177	0.036687624	1.575	2003	4.83	22.2	> 22	West	Isabela Sur	Isabela	Day	Villamil	Landing	Nov
1.254138177	0.036687624	1.925	2003	4.83	22.2	> 22	West	Isabela Sur	Isabela	Day	Villamil	Landing	Nov
1.254138177	0.036687624	1.033333333	2003	4.83	22.2	> 22	West	Isabela Sur	Isabela	Day	Villamil	Landing	Nov
1.254138177	0.036687624	0.9	2003	4.83	22.2	> 22	West	Isabela Sur	Isabela	Day	Villamil	Landing	Nov
1.254138177	0.036687624	0.625	2003	4.83	22.2	> 22	West	Isabela Sur	Isabela	Day	Villamil	Landing	Nov
1.254138177	0.036687624	0.92	2003	4.83	22.2	> 22	West	Isabela Sur	Isabela	Day	Villamil	Landing	Nov
1.254138177	0.036687624	0.1	2003	4.83	22.2	> 22	West	Isabela Sur	Isabela	Day	Villamil	Landing	Nov
1.254138177	0.036687624	1.975	2003	4.83	22.2	> 22	West	Isabela Sur	Isabela	Day	Villamil	Landing	Nov
1.254138177	0.036687624	0.9	2003	4.83	22.2	> 22	West	Isabela Sur	Isabela	Day	Villamil	Landing	Nov
1.254138177	0.036687624	1.0225	2003	4.83	22.2	> 22	West	Isabela Sur	Isabela	Day	Villamil	Landing	Nov
1.254138177	0.036687624	0.75	2003	4.83	22.2	> 22	West	Isabela Sur	Isabela	Day	Villamil	Landing	Nov
1.254138177	0.036687624	1.2125	2003	4.83	22.2	> 22	West	Isabela Sur	Isabela	Day	Villamil	Landing	Nov
1.254138177	0.036687624	2.55	2003	4.83	22.2	> 22	West	Isabela Sur	Isabela	Day	Villamil	Landing	Nov
1.254138177	0.036687624	1.2	2003	4.83	22.2	> 22	West	Isabela Sur	Isabela	Day	Villamil	Landing	Nov
1.254138177	0.036687624	0.7625	2003	4.83	22.2	> 22	West	Isabela Sur	Isabela	Day	Villamil	Landing	Nov
1.254138177	0.036687624	0.925	2003	4.83	22.2	> 22	West	Isabela Sur	Isabela	Day	Villamil	Landing	Nov
1.254138177	0.036687624	1.7	2003	4.83	22.2	> 22	West	Isabela Sur	Isabela	Day	Villamil	Landing	Nov
1.254138177	0.036687624	1.6	2003	4.83	22.2	> 22	West	Isabela Sur	Isabela	Day	Villamil	Landing	Nov
1.254138177	0.036687624	0.35	2003	4.83	22.2	> 22	West	Isabela Sur	Isabela	Day	Villamil	Landing	Nov
1.254138177	0.036687624	0.225	2003	4.83	22.2	> 22	West	Isabela Sur	Isabela	Day	Villamil	Landing	Nov
1.254138177	0.036687624	0.4	2003	4.83	22.2	> 22	West	Isabela Sur	Isabela	Day	Villamil	Landing	Nov
1.254138177	0.036687624	2.45	2003	4.83	22.2	> 22	West	Isabela Sur	Isabela	Day	Villamil	Landing	Nov
1.339413978	0.042696462	2.775	2003	14.7	22.2	> 22	West	Isabela Sur	Isabela	Day	Villamil	Landing	Nov
1.048536441	0.05559906	0.6	2003	14.7	22.2	> 22	West	Isabela Sur	Isabela	Day	Villamil	Observer	Nov
1.339413978	0.042696462	0.9	2003	14.7	22.2	> 22	West	Isabela Sur	Isabela	Day	Villamil	Landing	Nov
1.339413978	0.042696462	0.875	2003	14.7	22.2	> 22	West	Isabela Sur	Isabela	Day	Villamil	Landing	Nov
1.048536441	0.05559906	0.616666667	2003	14.7	22.2	> 22	West	Isabela Sur	Isabela	Day	Villamil	Observer	Nov
1.339413978	0.042696462	0.7125	2003	14.7	22.2	> 22	West	Isabela Sur	Isabela	Day	Villamil	Landing	Nov
1.339413978	0.042696462	1.025	2003	14.7	22.2	> 22	West	Isabela Sur	Isabela	Day	Villamil	Landing	Nov
1.339413978	0.042696462	1.1625	2003	14.7	22.2	> 22	West	Isabela Sur	Isabela	Day	Villamil	Landing	Nov
1.339413978	0.042696462	1.3625	2003	14.7	22.2	> 22	West	Isabela Sur	Isabela	Day	Villamil	Landing	Nov
1.186992678	0.044591799	0.26	2003	0.52	22.2	> 22	West	Isabela Sur	Isabela	Day	Villamil	Landing	Nov
1.186992678	0.044591799	0.675	2003	0.52	22.2	> 22	West	Isabela Sur	Isabela	Day	Villamil	Landing	Nov
1.186992678	0.044591799	0.8	2003	0.52	22.2	> 22	West	Isabela Sur	Isabela	Day	Villamil	Landing	Nov
1.011167067	0.058550345	1.025	2003	1.93	22.2	> 22	West	Isabela Sur	Isabela	Night	Villamil	Landing	Nov
1.209348554	0.04088756	0.35	2003	1.93	22.2	> 22	West	Isabela Sur	Isabela	Day	Villamil	Landing	Nov
1.209348554	0.04088756	1.525	2003	1.93	22.2	> 22	West	Isabela Sur	Isabela	Day	Villamil	Landing	Nov
1.011167067	0.058550345	0.05	2003	1.93	22.2	> 22	West	Isabela Sur	Isabela	Night	Villamil	Landing	Nov
1.209348554	0.04088756	2.85	2003	1.93	22.2	> 22	West	Isabela Sur	Isabela	Day	Villamil	Landing	Nov
0.867819177	0.05403985	0.36	2003	12.2	22.2	> 22	West	Isabela Sur	Isabela	Night	Villamil	Observer	Nov
1.037905506	0.054309381	1.125	2003	12.2	22.2	> 22	West	Isabela Sur	Isabela	Day	Villamil	Observer	Nov
1.037905506	0.054309381	0.733333333	2003	12.2	22.2	> 22	West	Isabela Sur	Isabela	Day	Villamil	Observer	Nov
1.037905506	0.054309381	0.257142857	2003	12.2	22.2	> 22	West	Isabela Sur	Isabela	Day	Villamil	Observer	Nov
1.037905506	0.054309381	0.6	2003	12.2	22.2	> 22	West	Isabela Sur	Isabela	Day	Villamil	Observer	Nov
1.037905506	0.054309381	0.216666667	2003	12.2	22.2	> 22	West	Isabela Sur	Isabela	Day	Villamil	Observer	Nov
1.325833884	0.039546889	1.3	2003	12.2	22.2	> 22	West	Isabela Sur	Isabela	Day	Villamil	Landing	Nov
1.325833884	0.039546889	1.295	2003	12.2	22.2	> 22	West	Isabela Sur	Isabela	Day	Villamil	Landing	Nov
1.325833884	0.039546889	1.11	2003	12.2	22.2	> 22	West	Isabela Sur	Isabela	Day	Villamil	Landing	Nov
1.325833884	0.039546889	0.7625	2003	12.2	22.2	> 22	West	Isabela Sur	Isabela	Day	Villamil	Landing	Nov
1.037905506	0.054309381	1.02	2003	12.2	22.2	> 22	West	Isabela Sur	Isabela	Day	Villamil	Observer	Nov
1.037905506	0.054309381	0.27	2003	12.2	22.2	> 22	West	Isabela Sur	Isabela	Day	Villamil	Observer	Nov
1.037905506	0.054309381	0.2	2003	12.2	22.2	> 22	West	Isabela Sur	Isabela	Day	Villamil	Observer	Nov
1.037905506	0.054309381	0.23	2003	12.2	22.2	> 22	West	Isabela Sur	Isabela	Day	Villamil	Observer	Nov
0.867819177	0.05403985	0.233333333	2003	12.2	22.2	> 22	West	Isabela Sur	Isabela	Night	Villamil	Observer	Nov
1.037905506	0.054309381	0.357142857	2003	12.2	22.2	> 22	West	Isabela Sur	Isabela	Day	Villamil	Observer	Nov
1.037905506	0.054309381	1.36	2003	12.2	22.2	> 22	West	Isabela Sur	Isabela	Day	Villamil	Observer	Nov
1.315304121	0.037911691	0.8	2003	10.5	22.2	> 22	West	Isabela Sur	Isabela	Day	Villamil	Landing	Nov
1.394470267	0.05798907	1	2003	22.7	22.2	> 22	West	Isabela Sur	Isabela	Day	Villamil	Landing	Nov
1.394470267	0.05798907	2	2003	22.7	22.2	> 22	West	Isabela Sur	Isabela	Day	Villamil	Landing	Nov
1.394470267	0.05798907	1.25	2003	22.7	22.2	> 22	West	Isabela Sur	Isabela	Day	Villamil	Landing	Nov
1.480947116	0.082910057	0.56	2003	34.2	22.2	> 22	West	Isabela Sur	Isabela	Day	Villamil	Landing	Nov
1.480947116	0.082910057	0.95	2003	34.2	22.2	> 22	West	Isabela Sur	Isabela	Day	Villamil	Landing	Nov
1.285786339	0.036135737	0.15	2003	7.27	22.2	> 22	West	Isabela Sur	Isabela	Day	Villamil	Landing	Nov
1.305085383	0.036938384	0.725	2003	9.18	22.2	> 22	West	Isabela Sur	Isabela	Day	Villamil	Landing	Nov
1.305085383	0.036938384	0.95	2003	9.18	22.2	> 22	West	Isabela Sur	Isabela	Day	Villamil	Landing	Nov
1.305085383	0.036938384	0.466666667	2003	9.18	22.2	> 22	West	Isabela Sur	Isabela	Day	Villamil	Landing	Nov
1.305085383	0.036938384	1.025	2003	9.18	22.2	> 22	West	Isabela Sur	Isabela	Day	Villamil	Landing	Nov
1.305085383	0.036938384	2.25	2003	9.18	22.2	> 22	West	Isabela Sur	Isabela	Day	Villamil	Landing	Nov
1.305085383	0.036938384	1.7	2003	9.18	22.2	> 22	West	Isabela Sur	Isabela	Day	Villamil	Landing	Nov
1.305085383	0.036938384	0.375	2003	9.18	22.2	> 22	West	Isabela Sur	Isabela	Day	Villamil	Landing	Nov
1.305085383	0.036938384	0.3875	2003	9.18	22.2	> 22	West	Isabela Sur	Isabela	Day	Villamil	Landing	Nov
1.305085383	0.036938384	0.325	2003	9.18	22.2	> 22	West	Isabela Sur	Isabela	Day	Villamil	Landing	Nov
1.305085383	0.036938384	0.2	2003	9.18	22.2	> 22	West	Isabela Sur	Isabela	Day	Villamil	Landing	Nov
1.305085383	0.036938384	0.6	2003	9.18	22.2	> 22	West	Isabela Sur	Isabela	Day	Villamil	Landing	Nov
1.305085383	0.036938384	0.133333333	2003	9.18	22.2	> 22	West	Isabela Sur	Isabela	Day	Villamil	Landing	Nov
1.305085383	0.036938384	1.285714286	2003	9.18	22.2	> 22	West	Isabela Sur	Isabela	Day	Villamil	Landing	Nov
1.305085383	0.036938384	1.542857143	2003	9.18	22.2	> 22	West	Isabela Sur	Isabela	Day	Villamil	Landing	Nov
1.305085383	0.036938384	2.25	2003	9.18	22.2	> 22	West	Isabela Sur	Isabela	Day	Villamil	Landing	Nov
1.305085383	0.036938384	1	2003	9.18	22.2	> 22	West	Isabela Sur	Isabela	Day	Villamil	Landing	Nov
1.305085383	0.036938384	0.85	2003	9.18	22.2	> 22	West	Isabela Sur	Isabela	Day	Villamil	Landing	Nov
1.305085383	0.036938384	1.625	2003	9.18	22.2	> 22	West	Isabela Sur	Isabela	Day	Villamil	Landing	Nov
1.305085383	0.036938384	1.3	2003	9.18	22.2	> 22	West	Isabela Sur	Isabela	Day	Villamil	Landing	Nov
1.305085383	0.036938384	1.475	2003	9.18	22.2	> 22	West	Isabela Sur	Isabela	Day	Villamil	Landing	Nov
1.305085383	0.036938384	1.35	2003	9.18	22.2	> 22	West	Isabela Sur	Isabela	Day	Villamil	Landing	Nov
1.305085383	0.036938384	0.675	2003	9.18	22.2	> 22	West	Isabela Sur	Isabela	Day	Villamil	Landing	Nov
1.305085383	0.036938384	0.9	2003	9.18	22.2	> 22	West	Isabela Sur	Isabela	Day	Villamil	Landing	Nov
1.305085383	0.036938384	0.983333333	2003	9.18	22.2	> 22	West	Isabela Sur	Isabela	Day	Villamil	Landing	Nov
1.305085383	0.036938384	0.9	2003	9.18	22.2	> 22	West	Isabela Sur	Isabela	Day	Villamil	Landing	Nov
1.305085383	0.036938384	0.79	2003	9.18	22.2	> 22	West	Isabela Sur	Isabela	Day	Villamil	Landing	Nov
1.305085383	0.036938384	2.05	2003	9.18	22.2	> 22	West	Isabela Sur	Isabela	Day	Villamil	Landing	Nov
1.305085383	0.036938384	1.125	2003	9.18	22.2	> 22	West	Isabela Sur	Isabela	Day	Villamil	Landing	Nov
1.305085383	0.036938384	1.055555556	2003	9.18	22.2	> 22	West	Isabela Sur	Isabela	Day	Villamil	Landing	Nov
1.305085383	0.036938384	1.125	2003	9.18	22.2	> 22	West	Isabela Sur	Isabela	Day	Villamil	Landing	Nov
1.305085383	0.036938384	1.65	2003	9.18	22.2	> 22	West	Isabela Sur	Isabela	Day	Villamil	Landing	Nov
1.305085383	0.036938384	2.325	2003	9.18	22.2	> 22	West	Isabela Sur	Isabela	Day	Villamil	Landing	Nov
1.305085383	0.036938384	0.35	2003	9.18	22.2	> 22	West	Isabela Sur	Isabela	Day	Villamil	Landing	Nov
1.305085383	0.036938384	0.275	2003	9.18	22.2	> 22	West	Isabela Sur	Isabela	Day	Villamil	Landing	Nov
1.305085383	0.036938384	0.5	2003	9.18	22.2	> 22	West	Isabela Sur	Isabela	Day	Villamil	Landing	Nov
1.305085383	0.036938384	0.575	2003	9.18	22.2	> 22	West	Isabela Sur	Isabela	Day	Villamil	Landing	Nov
1.091215063	0.059177147	1.833333333	2003	9.18	22.2	> 22	West	Isabela Sur	Isabela	Night	Villamil	Landing	Nov
1.305085383	0.036938384	0.175	2003	9.18	22.2	> 22	West	Isabela Sur	Isabela	Day	Villamil	Landing	Nov
1.305085383	0.036938384	0.7	2003	9.18	22.2	> 22	West	Isabela Sur	Isabela	Day	Villamil	Landing	Nov
1.305085383	0.036938384	1.025	2003	9.18	22.2	> 22	West	Isabela Sur	Isabela	Day	Villamil	Landing	Nov
1.305085383	0.036938384	1.875	2003	9.18	22.2	> 22	West	Isabela Sur	Isabela	Day	Villamil	Landing	Nov
1.305085383	0.036938384	0.625	2003	9.18	22.2	> 22	West	Isabela Sur	Isabela	Day	Villamil	Landing	Nov
1.305085383	0.036938384	0.675	2003	9.18	22.2	> 22	West	Isabela Sur	Isabela	Day	Villamil	Landing	Nov
1.305085383	0.036938384	0.5	2003	9.18	22.2	> 22	West	Isabela Sur	Isabela	Day	Villamil	Landing	Nov
1.267443989	0.036203426	0.675	2003	5.79	22.2	> 22	West	Isabela Sur	Isabela	Day	Villamil	Landing	Nov
1.197892579	0.042641158	3.2	2003	1.21	22.2	> 22	West	Isabela Sur	Isabela	Day	Villamil	Landing	Nov
1.197892579	0.042641158	0.15	2003	1.21	22.2	> 22	West	Isabela Sur	Isabela	Day	Villamil	Landing	Nov
1.197892579	0.042641158	1.033333333	2003	1.21	22.2	> 22	West	Isabela Sur	Isabela	Day	Villamil	Landing	Nov
1.337249312	0.042130309	1.475	2003	14.3	22.2	> 22	West	Isabela Sur	Isabela	Day	Villamil	Landing	Nov
1.340508587	0.042988996	0.775	2003	14.9	22.2	> 22	West	Isabela Sur	Isabela	Day	Villamil	Landing	Nov
1.340508587	0.042988996	0.5125	2003	14.9	22.2	> 22	West	Isabela Sur	Isabela	Day	Villamil	Landing	Nov
1.340508587	0.042988996	0.45625	2003	14.9	22.2	> 22	West	Isabela Sur	Isabela	Day	Villamil	Landing	Nov
1.340508587	0.042988996	0.3875	2003	14.9	22.2	> 22	West	Isabela Sur	Isabela	Day	Villamil	Landing	Nov
1.277329119	0.036076969	0.95	2003	6.56	22.2	> 22	West	Isabela Sur	Isabela	Day	Villamil	Landing	Nov
1.277329119	0.036076969	1.075	2003	6.56	22.2	> 22	West	Isabela Sur	Isabela	Day	Villamil	Landing	Nov
0.999934412	0.052580031	0.62	2003	6.56	22.2	> 22	West	Isabela Sur	Isabela	Day	Villamil	Observer	Nov
1.305431384	0.036963468	0.5	2003	9.22	22.2	> 22	West	Isabela Sur	Isabela	Day	Villamil	Landing	Nov
1.305431384	0.036963468	0.9	2003	9.22	22.2	> 22	West	Isabela Sur	Isabela	Day	Villamil	Landing	Nov
1.359275414	0.048250731	1.8125	2003	18	22.2	> 22	West	Isabela Sur	Isabela	Day	Villamil	Landing	Nov
1.359275414	0.048250731	0.852	2003	18	22.2	> 22	West	Isabela Sur	Isabela	Day	Villamil	Landing	Nov
1.359275414	0.048250731	1.85	2003	18	22.2	> 22	West	Isabela Sur	Isabela	Day	Villamil	Landing	Nov
1.359275414	0.048250731	0.375	2003	18	22.2	> 22	West	Isabela Sur	Isabela	Day	Villamil	Landing	Nov
1.359275414	0.048250731	1	2003	18	22.2	> 22	West	Isabela Sur	Isabela	Day	Villamil	Landing	Nov
0.298219372	0.049316727	0.047725	2003	137	22.2	> 22	West	Isabela Sur	Isabela	Night	Baquerizo	Landing	Nov
0.345468135	0.034355291	0.0303	2003	69.4	23.3	> 22	Centre- South	Floreana	Floreana	Night	Baquerizo	Landing	Dec
1.108633641	0.077560172	0.068	2003	42.2	24.6	> 22	West	Isabela Norte y Este	Isabela	Day	Ayora	Landing	Dec
1.060878803	0.034192115	1.025	2003	3.7	23.9	> 22	West	Isabela Sur	Isabela	Day	Villamil	Landing	Dec
1.159932236	0.042296121	0.35	2003	17	23.9	> 22	West	Isabela Sur	Isabela	Day	Villamil	Landing	Dec
1.159932236	0.042296121	1.433333333	2003	17	23.9	> 22	West	Isabela Sur	Isabela	Day	Villamil	Landing	Dec
1.159932236	0.042296121	0.5	2003	17	23.9	> 22	West	Isabela Sur	Isabela	Day	Villamil	Landing	Dec
1.159932236	0.042296121	0.6	2003	17	23.9	> 22	West	Isabela Sur	Isabela	Day	Villamil	Landing	Dec
1.159932236	0.042296121	0.625	2003	17	23.9	> 22	West	Isabela Sur	Isabela	Day	Villamil	Landing	Dec
1.159932236	0.042296121	0.07	2003	17	23.9	> 22	West	Isabela Sur	Isabela	Day	Villamil	Landing	Dec
1.075350732	0.033405189	1.125	2003	4.83	23.9	> 22	West	Isabela Sur	Isabela	Day	Villamil	Landing	Dec
1.075350732	0.033405189	1.925	2003	4.83	23.9	> 22	West	Isabela Sur	Isabela	Day	Villamil	Landing	Dec
1.075350732	0.033405189	1.6	2003	4.83	23.9	> 22	West	Isabela Sur	Isabela	Day	Villamil	Landing	Dec
1.075350732	0.033405189	0.175	2003	4.83	23.9	> 22	West	Isabela Sur	Isabela	Day	Villamil	Landing	Dec
1.075350732	0.033405189	1.3	2003	4.83	23.9	> 22	West	Isabela Sur	Isabela	Day	Villamil	Landing	Dec
1.075350732	0.033405189	1.475	2003	4.83	23.9	> 22	West	Isabela Sur	Isabela	Day	Villamil	Landing	Dec
1.075350732	0.033405189	0.975	2003	4.83	23.9	> 22	West	Isabela Sur	Isabela	Day	Villamil	Landing	Dec
1.075350732	0.033405189	0.625	2003	4.83	23.9	> 22	West	Isabela Sur	Isabela	Day	Villamil	Landing	Dec
1.075350732	0.033405189	2.325	2003	4.83	23.9	> 22	West	Isabela Sur	Isabela	Day	Villamil	Landing	Dec
1.075350732	0.033405189	1.075	2003	4.83	23.9	> 22	West	Isabela Sur	Isabela	Day	Villamil	Landing	Dec
1.075350732	0.033405189	0.833333333	2003	4.83	23.9	> 22	West	Isabela Sur	Isabela	Day	Villamil	Landing	Dec
1.075350732	0.033405189	0.5	2003	4.83	23.9	> 22	West	Isabela Sur	Isabela	Day	Villamil	Landing	Dec
1.075350732	0.033405189	1.125	2003	4.83	23.9	> 22	West	Isabela Sur	Isabela	Day	Villamil	Landing	Dec
0.899128082	0.05165987	1.6	2003	4.83	23.9	> 22	West	Isabela Sur	Isabela	Night	Villamil	Landing	Dec
1.075350732	0.033405189	0.575	2003	4.83	23.9	> 22	West	Isabela Sur	Isabela	Day	Villamil	Landing	Dec
1.075350732	0.033405189	0.675	2003	4.83	23.9	> 22	West	Isabela Sur	Isabela	Day	Villamil	Landing	Dec
1.075350732	0.033405189	3.75	2003	4.83	23.9	> 22	West	Isabela Sur	Isabela	Day	Villamil	Landing	Dec
1.017777362	0.039487142	1.7	2003	0.52	23.9	> 22	West	Isabela Sur	Isabela	Day	Villamil	Landing	Dec
1.017777362	0.039487142	0.625	2003	0.52	23.9	> 22	West	Isabela Sur	Isabela	Day	Villamil	Landing	Dec
1.017777362	0.039487142	1.075	2003	0.52	23.9	> 22	West	Isabela Sur	Isabela	Day	Villamil	Landing	Dec
1.017777362	0.039487142	0.9	2003	0.52	23.9	> 22	West	Isabela Sur	Isabela	Day	Villamil	Landing	Dec
1.017777362	0.039487142	0.1375	2003	0.52	23.9	> 22	West	Isabela Sur	Isabela	Day	Villamil	Landing	Dec
1.017777362	0.039487142	0.9	2003	0.52	23.9	> 22	West	Isabela Sur	Isabela	Day	Villamil	Landing	Dec
1.017777362	0.039487142	0.9	2003	0.52	23.9	> 22	West	Isabela Sur	Isabela	Day	Villamil	Landing	Dec
1.036946229	0.036544775	2.15	2003	1.93	23.9	> 22	West	Isabela Sur	Isabela	Day	Villamil	Landing	Dec
1.036946229	0.036544775	1.3	2003	1.93	23.9	> 22	West	Isabela Sur	Isabela	Day	Villamil	Landing	Dec
1.036946229	0.036544775	1.375	2003	1.93	23.9	> 22	West	Isabela Sur	Isabela	Day	Villamil	Landing	Dec
1.036946229	0.036544775	2.15	2003	1.93	23.9	> 22	West	Isabela Sur	Isabela	Day	Villamil	Landing	Dec
1.036946229	0.036544775	0.8	2003	1.93	23.9	> 22	West	Isabela Sur	Isabela	Day	Villamil	Landing	Dec
1.019667059	0.039152585	2	2003	0.66	23.9	> 22	West	Isabela Sur	Isabela	Day	Villamil	Landing	Dec
1.136825642	0.036397931	2.125	2003	12.2	23.9	> 22	West	Isabela Sur	Isabela	Day	Villamil	Landing	Dec
1.136825642	0.036397931	0.45	2003	12.2	23.9	> 22	West	Isabela Sur	Isabela	Day	Villamil	Landing	Dec
0.889943761	0.048173278	0.5625	2003	12.2	23.9	> 22	West	Isabela Sur	Isabela	Day	Villamil	Observer	Dec
0.889943761	0.048173278	0.714285714	2003	12.2	23.9	> 22	West	Isabela Sur	Isabela	Day	Villamil	Observer	Dec
0.889943761	0.048173278	0.3375	2003	12.2	23.9	> 22	West	Isabela Sur	Isabela	Day	Villamil	Observer	Dec
0.889943761	0.048173278	0.714285714	2003	12.2	23.9	> 22	West	Isabela Sur	Isabela	Day	Villamil	Observer	Dec
0.889943761	0.048173278	0.27	2003	12.2	23.9	> 22	West	Isabela Sur	Isabela	Day	Villamil	Observer	Dec
0.889943761	0.048173278	0.241666667	2003	12.2	23.9	> 22	West	Isabela Sur	Isabela	Day	Villamil	Observer	Dec
1.136825642	0.036397931	2.275	2003	12.2	23.9	> 22	West	Isabela Sur	Isabela	Day	Villamil	Landing	Dec
1.136825642	0.036397931	0.82	2003	12.2	23.9	> 22	West	Isabela Sur	Isabela	Day	Villamil	Landing	Dec
1.136825642	0.036397931	1.46	2003	12.2	23.9	> 22	West	Isabela Sur	Isabela	Day	Villamil	Landing	Dec
1.136825642	0.036397931	0.341666667	2003	12.2	23.9	> 22	West	Isabela Sur	Isabela	Day	Villamil	Landing	Dec
0.7441046	0.0483618	0.18	2003	12.2	23.9	> 22	West	Isabela Sur	Isabela	Night	Villamil	Observer	Dec
0.889943761	0.048173278	0.45	2003	12.2	23.9	> 22	West	Isabela Sur	Isabela	Day	Villamil	Observer	Dec
0.7441046	0.0483618	0.28	2003	12.2	23.9	> 22	West	Isabela Sur	Isabela	Night	Villamil	Observer	Dec
1.195677358	0.052145181	2.285714286	2003	22.7	23.9	> 22	West	Isabela Sur	Isabela	Day	Villamil	Landing	Dec
1.195677358	0.052145181	1.885714286	2003	22.7	23.9	> 22	West	Isabela Sur	Isabela	Day	Villamil	Landing	Dec
1.195677358	0.052145181	0.9625	2003	22.7	23.9	> 22	West	Isabela Sur	Isabela	Day	Villamil	Landing	Dec
1.195677358	0.052145181	2.6	2003	22.7	23.9	> 22	West	Isabela Sur	Isabela	Day	Villamil	Landing	Dec
1.195677358	0.052145181	1.6	2003	22.7	23.9	> 22	West	Isabela Sur	Isabela	Day	Villamil	Landing	Dec
1.195677358	0.052145181	0.975	2003	22.7	23.9	> 22	West	Isabela Sur	Isabela	Day	Villamil	Landing	Dec
1.195677358	0.052145181	1.09	2003	22.7	23.9	> 22	West	Isabela Sur	Isabela	Day	Villamil	Landing	Dec
1.195677358	0.052145181	1.171428571	2003	22.7	23.9	> 22	West	Isabela Sur	Isabela	Day	Villamil	Landing	Dec
1.195677358	0.052145181	0.5375	2003	22.7	23.9	> 22	West	Isabela Sur	Isabela	Day	Villamil	Landing	Dec
1.195677358	0.052145181	0.575	2003	22.7	23.9	> 22	West	Isabela Sur	Isabela	Day	Villamil	Landing	Dec
1.195677358	0.052145181	1.066666667	2003	22.7	23.9	> 22	West	Isabela Sur	Isabela	Day	Villamil	Landing	Dec
1.195677358	0.052145181	1	2003	22.7	23.9	> 22	West	Isabela Sur	Isabela	Day	Villamil	Landing	Dec
1.269826239	0.073471277	1.5	2003	34.2	23.9	> 22	West	Isabela Sur	Isabela	Day	Villamil	Landing	Dec
1.269826239	0.073471277	0.32	2003	34.2	23.9	> 22	West	Isabela Sur	Isabela	Day	Villamil	Landing	Dec
1.102487195	0.033216502	0.875	2003	7.27	23.9	> 22	West	Isabela Sur	Isabela	Day	Villamil	Landing	Dec
1.119035005	0.034048158	1.2	2003	9.18	23.9	> 22	West	Isabela Sur	Isabela	Day	Villamil	Landing	Dec
1.119035005	0.034048158	1.05	2003	9.18	23.9	> 22	West	Isabela Sur	Isabela	Day	Villamil	Landing	Dec
1.119035005	0.034048158	1.3625	2003	9.18	23.9	> 22	West	Isabela Sur	Isabela	Day	Villamil	Landing	Dec
1.119035005	0.034048158	0.914285714	2003	9.18	23.9	> 22	West	Isabela Sur	Isabela	Day	Villamil	Landing	Dec
1.119035005	0.034048158	0.9	2003	9.18	23.9	> 22	West	Isabela Sur	Isabela	Day	Villamil	Landing	Dec
1.119035005	0.034048158	0.9	2003	9.18	23.9	> 22	West	Isabela Sur	Isabela	Day	Villamil	Landing	Dec
1.119035005	0.034048158	0.225	2003	9.18	23.9	> 22	West	Isabela Sur	Isabela	Day	Villamil	Landing	Dec
1.119035005	0.034048158	0.9	2003	9.18	23.9	> 22	West	Isabela Sur	Isabela	Day	Villamil	Landing	Dec
0.935653613	0.053093416	2.266666667	2003	9.18	23.9	> 22	West	Isabela Sur	Isabela	Night	Villamil	Landing	Dec
1.119035005	0.034048158	1.25	2003	9.18	23.9	> 22	West	Isabela Sur	Isabela	Day	Villamil	Landing	Dec
1.119035005	0.034048158	1.375	2003	9.18	23.9	> 22	West	Isabela Sur	Isabela	Day	Villamil	Landing	Dec
1.119035005	0.034048158	0.45	2003	9.18	23.9	> 22	West	Isabela Sur	Isabela	Day	Villamil	Landing	Dec
1.119035005	0.034048158	1.475	2003	9.18	23.9	> 22	West	Isabela Sur	Isabela	Day	Villamil	Landing	Dec
1.119035005	0.034048158	0.8	2003	9.18	23.9	> 22	West	Isabela Sur	Isabela	Day	Villamil	Landing	Dec
1.119035005	0.034048158	0.8	2003	9.18	23.9	> 22	West	Isabela Sur	Isabela	Day	Villamil	Landing	Dec
1.119035005	0.034048158	0.8	2003	9.18	23.9	> 22	West	Isabela Sur	Isabela	Day	Villamil	Landing	Dec
1.119035005	0.034048158	1.375	2003	9.18	23.9	> 22	West	Isabela Sur	Isabela	Day	Villamil	Landing	Dec
1.119035005	0.034048158	0.7625	2003	9.18	23.9	> 22	West	Isabela Sur	Isabela	Day	Villamil	Landing	Dec
1.119035005	0.034048158	0.4	2003	9.18	23.9	> 22	West	Isabela Sur	Isabela	Day	Villamil	Landing	Dec
1.119035005	0.034048158	0.575	2003	9.18	23.9	> 22	West	Isabela Sur	Isabela	Day	Villamil	Landing	Dec
1.119035005	0.034048158	1.3375	2003	9.18	23.9	> 22	West	Isabela Sur	Isabela	Day	Villamil	Landing	Dec
1.119035005	0.034048158	1.04	2003	9.18	23.9	> 22	West	Isabela Sur	Isabela	Day	Villamil	Landing	Dec
1.119035005	0.034048158	0.85	2003	9.18	23.9	> 22	West	Isabela Sur	Isabela	Day	Villamil	Landing	Dec
1.119035005	0.034048158	1.375	2003	9.18	23.9	> 22	West	Isabela Sur	Isabela	Day	Villamil	Landing	Dec
1.119035005	0.034048158	1.125	2003	9.18	23.9	> 22	West	Isabela Sur	Isabela	Day	Villamil	Landing	Dec
1.119035005	0.034048158	0.625	2003	9.18	23.9	> 22	West	Isabela Sur	Isabela	Day	Villamil	Landing	Dec
1.119035005	0.034048158	1.025	2003	9.18	23.9	> 22	West	Isabela Sur	Isabela	Day	Villamil	Landing	Dec
1.119035005	0.034048158	0.35	2003	9.18	23.9	> 22	West	Isabela Sur	Isabela	Day	Villamil	Landing	Dec
1.027123395	0.037927687	0.45	2003	1.21	23.9	> 22	West	Isabela Sur	Isabela	Day	Villamil	Landing	Dec
1.027123395	0.037927687	0.575	2003	1.21	23.9	> 22	West	Isabela Sur	Isabela	Day	Villamil	Landing	Dec
1.027123395	0.037927687	0.666666667	2003	1.21	23.9	> 22	West	Isabela Sur	Isabela	Day	Villamil	Landing	Dec
1.027123395	0.037927687	0.657142857	2003	1.21	23.9	> 22	West	Isabela Sur	Isabela	Day	Villamil	Landing	Dec
1.039269419	0.036254997	0.225	2003	2.1	23.9	> 22	West	Isabela Sur	Isabela	Day	Villamil	Landing	Dec
1.039269419	0.036254997	0.525	2003	2.1	23.9	> 22	West	Isabela Sur	Isabela	Day	Villamil	Landing	Dec
1.039269419	0.036254997	2.566666667	2003	2.1	23.9	> 22	West	Isabela Sur	Isabela	Day	Villamil	Landing	Dec
1.039269419	0.036254997	0.275	2003	2.1	23.9	> 22	West	Isabela Sur	Isabela	Day	Villamil	Landing	Dec
1.149408348	0.039372945	0.3125	2003	14.9	23.9	> 22	West	Isabela Sur	Isabela	Day	Villamil	Landing	Dec
1.149408348	0.039372945	0.496428571	2003	14.9	23.9	> 22	West	Isabela Sur	Isabela	Day	Villamil	Landing	Dec
1.149408348	0.039372945	0.225	2003	14.9	23.9	> 22	West	Isabela Sur	Isabela	Day	Villamil	Landing	Dec
1.095235619	0.033095552	1.7	2003	6.56	23.9	> 22	West	Isabela Sur	Isabela	Day	Villamil	Landing	Dec
1.095235619	0.033095552	0.8	2003	6.56	23.9	> 22	West	Isabela Sur	Isabela	Day	Villamil	Landing	Dec
1.095235619	0.033095552	0.675	2003	6.56	23.9	> 22	West	Isabela Sur	Isabela	Day	Villamil	Landing	Dec
1.095235619	0.033095552	0.975	2003	6.56	23.9	> 22	West	Isabela Sur	Isabela	Day	Villamil	Landing	Dec
0.915754341	0.052065856	2.18	2003	6.56	23.9	> 22	West	Isabela Sur	Isabela	Night	Villamil	Landing	Dec
1.119331682	0.03407199	1.7	2003	9.22	23.9	> 22	West	Isabela Sur	Isabela	Day	Villamil	Landing	Dec
0.935901672	0.053110951	1.25	2003	9.22	23.9	> 22	West	Isabela Sur	Isabela	Night	Villamil	Landing	Dec
0.05260013	0.026864793	0.0275	2003	130	23.2	> 22	North	Pinta	Pinta	Night	Baquerizo	Landing	Sep
0.315065855	0.016922481	0.075	2003	19.8	21.8	<= 22	Centre- South	San Cristobal N y O	San Cristobal	Day	Baquerizo	Landing	Sep
0.295771294	0.014295863	0.53	2003	7.46	21.8	<= 22	Centre- South	San Cristobal N y O	San Cristobal	Day	Baquerizo	Landing	Sep
0.295771294	0.014295863	0.681666667	2003	7.46	21.8	<= 22	Centre- South	San Cristobal N y O	San Cristobal	Day	Baquerizo	Landing	Sep
0.256358429	0.015995063	0.818	2003	13.9	21.8	<= 22	Centre- South	San Cristobal N y O	San Cristobal	Night	Baquerizo	Landing	Sep
0.306602841	0.015241888	0.378333333	2003	13.9	21.8	<= 22	Centre- South	San Cristobal N y O	San Cristobal	Day	Baquerizo	Landing	Sep
0.397814551	0.024371113	0.226666667	2003	27.8	20.9	<= 22	Centre- South	San Cristobal S y E	San Cristobal	Day	Baquerizo	Landing	Sep
0.397814551	0.024371113	0.453333333	2003	27.8	20.9	<= 22	Centre- South	San Cristobal S y E	San Cristobal	Day	Baquerizo	Landing	Sep
0.3655919	0.01782312	0.225	2003	11.2	20.9	<= 22	Centre- South	San Cristobal S y E	San Cristobal	Day	Baquerizo	Landing	Sep
0.305680681	0.018814413	0.075	2003	11.2	20.9	<= 22	Centre- South	San Cristobal S y E	San Cristobal	Night	Baquerizo	Landing	Sep
0.305680681	0.018814413	0.075	2003	11.2	20.9	<= 22	Centre- South	San Cristobal S y E	San Cristobal	Night	Baquerizo	Landing	Sep
0.352339874	0.019291296	0.0375	2003	21.2	21.3	<= 22	Centre- South	Santa Cruz	Santa Cruz	Day	Ayora	Landing	Sep
0.281382874	0.017286812	0.514285714	2003	11.3	21.3	<= 22	Centre- South	Santa Cruz	Santa Cruz	Night	Ayora	Landing	Sep
0.281382874	0.017286812	1.1925	2003	11.3	21.3	<= 22	Centre- South	Santa Cruz	Santa Cruz	Night	Ayora	Landing	Sep
0.34038401	0.01685045	0.151666667	2003	14	21.3	<= 22	Centre- South	Santa Cruz	Santa Cruz	Day	Ayora	Landing	Sep
0.34038401	0.01685045	0.3975	2003	14	21.3	<= 22	Centre- South	Santa Cruz	Santa Cruz	Day	Ayora	Landing	Sep
0.34038401	0.01685045	1.364	2003	14	21.3	<= 22	Centre- South	Santa Cruz	Santa Cruz	Day	Ayora	Landing	Sep
0.285292213	0.017761851	0.02	2003	14.6	21.3	<= 22	Centre- South	Santa Cruz	Santa Cruz	Night	Ayora	Landing	Sep
0.34038401	0.01685045	0.182	2003	14	21.3	<= 22	Centre- South	Santa Cruz	Santa Cruz	Day	Ayora	Landing	Sep
0.336531897	0.01630571	0.04	2003	11.3	21.3	<= 22	Centre- South	Santa Cruz	Santa Cruz	Day	Ayora	Landing	Sep
0.34038401	0.01685045	0.08	2003	14	21.3	<= 22	Centre- South	Santa Cruz	Santa Cruz	Day	Ayora	Landing	Sep
0.34038401	0.01685045	0.216666667	2003	14	21.3	<= 22	Centre- South	Santa Cruz	Santa Cruz	Day	Ayora	Landing	Sep
0.328112972	0.015753627	0.157142857	2003	7.42	21.3	<= 22	Centre- South	Santa Cruz	Santa Cruz	Day	Ayora	Landing	Sep
0.281382874	0.017286812	0.976666667	2003	11.3	21.3	<= 22	Centre- South	Santa Cruz	Santa Cruz	Night	Ayora	Landing	Sep
0.285292213	0.017761851	0.116666667	2003	14.6	21.3	<= 22	Centre- South	Santa Cruz	Santa Cruz	Night	Ayora	Landing	Sep
0.294600324	0.019383286	0.09	2003	21.2	21.3	<= 22	Centre- South	Santa Cruz	Santa Cruz	Night	Ayora	Landing	Sep
0.34038401	0.01685045	0.308333333	2003	14	21.3	<= 22	Centre- South	Santa Cruz	Santa Cruz	Day	Ayora	Landing	Sep
0.284603723	0.017662199	0.36	2003	14	21.3	<= 22	Centre- South	Santa Cruz	Santa Cruz	Night	Ayora	Landing	Sep
0.336531897	0.01630571	0.15	2003	11.3	21.3	<= 22	Centre- South	Santa Cruz	Santa Cruz	Day	Ayora	Landing	Sep
0.352339874	0.019291296	0.124090909	2003	21.2	21.3	<= 22	Centre- South	Santa Cruz	Santa Cruz	Day	Ayora	Landing	Sep
0.352339874	0.019291296	0.008333333	2003	21.2	21.3	<= 22	Centre- South	Santa Cruz	Santa Cruz	Day	Ayora	Landing	Sep
0.34038401	0.01685045	0.453333333	2003	14	21.3	<= 22	Centre- South	Santa Cruz	Santa Cruz	Day	Ayora	Landing	Sep
0.341207439	0.016996305	0.1125	2003	14.6	21.3	<= 22	Centre- South	Santa Cruz	Santa Cruz	Day	Ayora	Landing	Sep
0.285292213	0.017761851	0.181	2003	14.6	21.3	<= 22	Centre- South	Santa Cruz	Santa Cruz	Night	Ayora	Landing	Sep
0.33901348	0.016629219	0.225	2003	13	21.3	<= 22	Centre- South	Santa Cruz	Santa Cruz	Day	Ayora	Landing	Sep
0.34038401	0.01685045	0.453333333	2003	14	21.3	<= 22	Centre- South	Santa Cruz	Santa Cruz	Day	Ayora	Landing	Sep
0.34038401	0.01685045	0.125	2003	14	21.3	<= 22	Centre- South	Santa Cruz	Santa Cruz	Day	Ayora	Landing	Sep
0.278685768	0.017074986	0.533333333	2003	9.51	21.3	<= 22	Centre- South	Santa Cruz	Santa Cruz	Night	Ayora	Landing	Sep
0.281382874	0.017286812	0.125	2003	11.3	21.3	<= 22	Centre- South	Santa Cruz	Santa Cruz	Night	Ayora	Landing	Sep
0.340110962	0.016804118	0.013333333	2003	13.8	21.3	<= 22	Centre- South	Santa Cruz	Santa Cruz	Day	Ayora	Landing	Sep
0.381345387	0.027342319	0.15	2003	38.6	21.3	<= 22	Centre- South	Santa Cruz	Santa Cruz	Day	Ayora	Landing	Sep
0.34038401	0.01685045	0.066666667	2003	14	21.3	<= 22	Centre- South	Santa Cruz	Santa Cruz	Day	Ayora	Landing	Sep
0.285292213	0.017761851	0.15	2003	14.6	21.3	<= 22	Centre- South	Santa Cruz	Santa Cruz	Night	Ayora	Landing	Sep
0.294600324	0.019383286	1.1	2003	21.2	21.3	<= 22	Centre- South	Santa Cruz	Santa Cruz	Night	Ayora	Landing	Sep
0.283457788	0.017511081	0.034166667	2003	13	21.3	<= 22	Centre- South	Santa Cruz	Santa Cruz	Night	Ayora	Landing	Sep
0.285292213	0.017761851	0.5	2003	14.6	21.3	<= 22	Centre- South	Santa Cruz	Santa Cruz	Night	Ayora	Landing	Sep
0.285292213	0.017761851	0.084	2003	14.6	21.3	<= 22	Centre- South	Santa Cruz	Santa Cruz	Night	Ayora	Landing	Sep
0.333306178	0.016019686	0.46	2003	9.51	21.3	<= 22	Centre- South	Santa Cruz	Santa Cruz	Day	Ayora	Landing	Sep
0.278685768	0.017074986	0.183333333	2003	9.51	21.3	<= 22	Centre- South	Santa Cruz	Santa Cruz	Night	Ayora	Landing	Sep
0.352339874	0.019291296	0.0625	2003	21.2	21.3	<= 22	Centre- South	Santa Cruz	Santa Cruz	Day	Ayora	Landing	Sep
0.34038401	0.01685045	0.9	2003	14	21.3	<= 22	Centre- South	Santa Cruz	Santa Cruz	Day	Ayora	Landing	Sep
0.278685768	0.017074986	0.225	2003	9.51	21.3	<= 22	Centre- South	Santa Cruz	Santa Cruz	Night	Ayora	Landing	Sep
0.34038401	0.01685045	0.82	2003	14	21.3	<= 22	Centre- South	Santa Cruz	Santa Cruz	Day	Ayora	Landing	Sep
0.336531897	0.01630571	0.225	2003	11.3	21.3	<= 22	Centre- South	Santa Cruz	Santa Cruz	Day	Ayora	Landing	Sep
0.341207439	0.016996305	0.18	2003	14.6	21.3	<= 22	Centre- South	Santa Cruz	Santa Cruz	Day	Ayora	Landing	Sep
0.281382874	0.017286812	0.05	2003	11.3	21.3	<= 22	Centre- South	Santa Cruz	Santa Cruz	Night	Ayora	Landing	Sep
0.27039126	0.018460491	0.240740741	2003	17.4	21.3	<= 22	Centre- South	Santa Cruz	Santa Cruz	Day	Ayora	Observer	Sep
0.266463577	0.017915738	0.2	2003	14	21.3	<= 22	Centre- South	Santa Cruz	Santa Cruz	Day	Ayora	Observer	Sep
0.359345807	0.020806412	0.34	2003	24.6	21.3	<= 22	Centre- South	Santa Cruz	Santa Cruz	Day	Ayora	Landing	Sep
0.34038401	0.01685045	0.5	2003	14	21.3	<= 22	Centre- South	Santa Cruz	Santa Cruz	Day	Ayora	Landing	Sep
0.284603723	0.017662199	0.17	2003	14	21.3	<= 22	Centre- South	Santa Cruz	Santa Cruz	Night	Ayora	Landing	Sep
0.352339874	0.019291296	0.152	2003	21.2	21.3	<= 22	Centre- South	Santa Cruz	Santa Cruz	Day	Ayora	Landing	Sep
0.285292213	0.017761851	0.032142857	2003	14.6	21.3	<= 22	Centre- South	Santa Cruz	Santa Cruz	Night	Ayora	Landing	Sep
0.25674489	0.017252683	0.133333333	2003	7.37	21.3	<= 22	Centre- South	Santa Cruz	Santa Cruz	Day	Ayora	Observer	Sep
0.357247629	0.020349316	0.393333333	2003	23.6	21.3	<= 22	Centre- South	Santa Cruz	Santa Cruz	Day	Ayora	Landing	Sep
0.341207439	0.016996305	0.113333333	2003	14.6	21.3	<= 22	Centre- South	Santa Cruz	Santa Cruz	Day	Ayora	Landing	Sep
0.333306178	0.016019686	0.453333333	2003	9.51	21.3	<= 22	Centre- South	Santa Cruz	Santa Cruz	Day	Ayora	Landing	Sep
0.34038401	0.01685045	0.225	2003	14	21.3	<= 22	Centre- South	Santa Cruz	Santa Cruz	Day	Ayora	Landing	Sep
0.266249825	0.017890823	0.125	2003	13.8	21.3	<= 22	Centre- South	Santa Cruz	Santa Cruz	Day	Ayora	Observer	Sep
0.34038401	0.01685045	0.5	2003	14	21.3	<= 22	Centre- South	Santa Cruz	Santa Cruz	Day	Ayora	Landing	Sep
0.34038401	0.01685045	0.44	2003	14	21.3	<= 22	Centre- South	Santa Cruz	Santa Cruz	Day	Ayora	Landing	Sep
0.389030165	0.028545152	0.135833333	2003	29.8	20.2	<= 22	Centre- South	Santa Fe	Santa Fe	Night	Baquerizo	Landing	Sep
0.358559775	0.026512988	0.06	2003	40.6	21.6	<= 22	Centre- South	Santiago	Santiago	Day	Ayora	Landing	Sep
0.177579297	0.019278847	0.009375	2003	88.7	21.6	<= 22	Centre- South	Santiago	Santiago	Night	Baquerizo	Landing	Sep
0.177579297	0.019278847	0.135833333	2003	88.7	21.6	<= 22	Centre- South	Santiago	Santiago	Night	Baquerizo	Landing	Sep
0.264040257	0.012612507	0.12952381	2003	12.8	23.5	> 22	Centre- South	San Cristobal N y O	San Cristobal	Day	Baquerizo	Landing	Oct
0.272539446	0.014372231	1.173333333	2003	19.8	23.5	> 22	Centre- South	San Cristobal N y O	San Cristobal	Day	Baquerizo	Landing	Oct
0.261141831	0.012038968	0.285	2003	7.42	23.4	> 22	Centre- South	Santa Cruz	Santa Cruz	Day	Ayora	Landing	Oct
0.23446945	0.015189228	0.18	2003	21.2	23.4	> 22	Centre- South	Santa Cruz	Santa Cruz	Night	Ayora	Landing	Oct
0.271563586	0.013125125	0.028125	2003	14.6	23.4	> 22	Centre- South	Santa Cruz	Santa Cruz	Day	Ayora	Landing	Oct
0.270908227	0.01299928	0.183	2003	14	23.4	> 22	Centre- South	Santa Cruz	Santa Cruz	Day	Ayora	Landing	Oct
0.280423779	0.015060275	0.069166667	2003	21.2	23.4	> 22	Centre- South	Santa Cruz	Santa Cruz	Day	Ayora	Landing	Oct
0.280423779	0.015060275	0.056666667	2003	21.2	23.4	> 22	Centre- South	Santa Cruz	Santa Cruz	Day	Ayora	Landing	Oct
0.271563586	0.013125125	0.1275	2003	14.6	23.4	> 22	Centre- South	Santa Cruz	Santa Cruz	Day	Ayora	Landing	Oct
0.261141831	0.012038968	0.15	2003	7.42	23.4	> 22	Centre- South	Santa Cruz	Santa Cruz	Day	Ayora	Landing	Oct
0.267842369	0.012524051	0.188333333	2003	11.3	23.4	> 22	Centre- South	Santa Cruz	Santa Cruz	Day	Ayora	Landing	Oct
0.267842369	0.012524051	0.055	2003	11.3	23.4	> 22	Centre- South	Santa Cruz	Santa Cruz	Day	Ayora	Landing	Oct
0.280423779	0.015060275	0.0140625	2003	21.2	23.4	> 22	Centre- South	Santa Cruz	Santa Cruz	Day	Ayora	Landing	Oct
0.265275051	0.012272279	0.0275	2003	9.51	23.4	> 22	Centre- South	Santa Cruz	Santa Cruz	Day	Ayora	Landing	Oct
0.265275051	0.012272279	0.15	2003	9.51	23.4	> 22	Centre- South	Santa Cruz	Santa Cruz	Day	Ayora	Landing	Oct
0.265275051	0.012272279	0.225	2003	9.51	23.4	> 22	Centre- South	Santa Cruz	Santa Cruz	Day	Ayora	Landing	Oct
0.270908227	0.01299928	0.09	2003	14	23.4	> 22	Centre- South	Santa Cruz	Santa Cruz	Day	Ayora	Landing	Oct
0.270908227	0.01299928	0.113333333	2003	14	23.4	> 22	Centre- South	Santa Cruz	Santa Cruz	Day	Ayora	Landing	Oct
0.270908227	0.01299928	0.257142857	2003	14	23.4	> 22	Centre- South	Santa Cruz	Santa Cruz	Day	Ayora	Landing	Oct
0.280423779	0.015060275	0.082142857	2003	21.2	23.4	> 22	Centre- South	Santa Cruz	Santa Cruz	Day	Ayora	Landing	Oct
0.285999731	0.016317986	0.225	2003	24.6	23.4	> 22	Centre- South	Santa Cruz	Santa Cruz	Day	Ayora	Landing	Oct
0.269817435	0.012807269	0.303333333	2003	13	23.4	> 22	Centre- South	Santa Cruz	Santa Cruz	Day	Ayora	Landing	Oct
0.270908227	0.01299928	0.095	2003	14	23.4	> 22	Centre- South	Santa Cruz	Santa Cruz	Day	Ayora	Landing	Oct
0.267842369	0.012524051	0.3975	2003	11.3	23.4	> 22	Centre- South	Santa Cruz	Santa Cruz	Day	Ayora	Landing	Oct
0.173634706	0.012024172	0.166666667	2003	9.51	23.4	> 22	Centre- South	Santa Cruz	Santa Cruz	Night	Ayora	Observer	Oct
0.280423779	0.015060275	0.166666667	2003	21.2	23.4	> 22	Centre- South	Santa Cruz	Santa Cruz	Day	Ayora	Landing	Oct
0.261141831	0.012038968	0.0625	2003	7.42	23.4	> 22	Centre- South	Santa Cruz	Santa Cruz	Day	Ayora	Landing	Oct
0.280423779	0.015060275	0.2	2003	21.2	23.4	> 22	Centre- South	Santa Cruz	Santa Cruz	Day	Ayora	Landing	Oct
0.271563586	0.013125125	0.228571429	2003	14.6	23.4	> 22	Centre- South	Santa Cruz	Santa Cruz	Day	Ayora	Landing	Oct
0.271563586	0.013125125	0.046	2003	14.6	23.4	> 22	Centre- South	Santa Cruz	Santa Cruz	Day	Ayora	Landing	Oct
0.269817435	0.012807269	0.14125	2003	13	23.4	> 22	Centre- South	Santa Cruz	Santa Cruz	Day	Ayora	Landing	Oct
0.177321878	0.012310501	0.076666667	2003	14	23.4	> 22	Centre- South	Santa Cruz	Santa Cruz	Night	Ayora	Observer	Oct
0.235779786	0.018579457	0.45	2003	35	23.4	> 22	Centre- South	Santa Cruz	Santa Cruz	Day	Ayora	Observer	Oct
0.174144351	0.012053098	0.1	2003	10	23.4	> 22	Centre- South	Santa Cruz	Santa Cruz	Night	Ayora	Observer	Oct
0.241205241	0.01259335	0.225	2003	0.66	23.4	> 22	Centre- South	Santa Cruz	Santa Cruz	Day	Ayora	Landing	Oct
0.270908227	0.01299928	1.36	2003	14	23.4	> 22	Centre- South	Santa Cruz	Santa Cruz	Day	Ayora	Landing	Oct
0.266053674	0.012337019	0.22	2003	10	23.4	> 22	Centre- South	Santa Cruz	Santa Cruz	Day	Ayora	Landing	Oct
0.267842369	0.012524051	0.175	2003	11.3	23.4	> 22	Centre- South	Santa Cruz	Santa Cruz	Day	Ayora	Landing	Oct
0.23446945	0.015189228	0.91	2003	21.2	23.4	> 22	Centre- South	Santa Cruz	Santa Cruz	Night	Ayora	Landing	Oct
0.267842369	0.012524051	0.045	2003	11.3	23.4	> 22	Centre- South	Santa Cruz	Santa Cruz	Day	Ayora	Landing	Oct
0.221803213	0.013243806	0.122222222	2003	9.51	23.4	> 22	Centre- South	Santa Cruz	Santa Cruz	Night	Ayora	Landing	Oct
0.267842369	0.012524051	0.125	2003	11.3	23.4	> 22	Centre- South	Santa Cruz	Santa Cruz	Day	Ayora	Landing	Oct
0.280423779	0.015060275	0.352777778	2003	21.2	23.4	> 22	Centre- South	Santa Cruz	Santa Cruz	Day	Ayora	Landing	Oct
0.280423779	0.015060275	0.065714286	2003	21.2	23.4	> 22	Centre- South	Santa Cruz	Santa Cruz	Day	Ayora	Landing	Oct
0.271563586	0.013125125	0.378333333	2003	14.6	23.4	> 22	Centre- South	Santa Cruz	Santa Cruz	Day	Ayora	Landing	Oct
0.285999731	0.016317986	1.733333333	2003	24.6	23.4	> 22	Centre- South	Santa Cruz	Santa Cruz	Day	Ayora	Landing	Oct
0.270908227	0.01299928	0.625	2003	14	23.4	> 22	Centre- South	Santa Cruz	Santa Cruz	Day	Ayora	Landing	Oct
0.271563586	0.013125125	0.35	2003	14.6	23.4	> 22	Centre- South	Santa Cruz	Santa Cruz	Day	Ayora	Landing	Oct
0.270908227	0.01299928	0.056666667	2003	14	23.4	> 22	Centre- South	Santa Cruz	Santa Cruz	Day	Ayora	Landing	Oct
0.261141831	0.012038968	0.285	2003	7.42	23.4	> 22	Centre- South	Santa Cruz	Santa Cruz	Day	Ayora	Landing	Oct
0.256614019	0.011927112	0.0575	2003	5.62	23.4	> 22	Centre- South	Santa Cruz	Santa Cruz	Day	Ayora	Landing	Oct
0.265275051	0.012272279	0.15	2003	9.51	23.4	> 22	Centre- South	Santa Cruz	Santa Cruz	Day	Ayora	Landing	Oct
0.270908227	0.01299928	0.272	2003	14	23.4	> 22	Centre- South	Santa Cruz	Santa Cruz	Day	Ayora	Landing	Oct
0.271563586	0.013125125	0.008333333	2003	14.6	23.4	> 22	Centre- South	Santa Cruz	Santa Cruz	Day	Ayora	Landing	Oct
0.26948501	0.012753585	0.303333333	2003	12.7	23.4	> 22	Centre- South	Santa Cruz	Santa Cruz	Day	Ayora	Landing	Oct
0.227061217	0.01383382	0.1125	2003	14.6	23.4	> 22	Centre- South	Santa Cruz	Santa Cruz	Night	Ayora	Landing	Oct
0.280423779	0.015060275	0.075	2003	21.2	23.4	> 22	Centre- South	Santa Cruz	Santa Cruz	Day	Ayora	Landing	Oct
0.261027431	0.012034481	0.3	2003	7.37	23.4	> 22	Centre- South	Santa Cruz	Santa Cruz	Day	Ayora	Landing	Oct
0.227061217	0.01383382	0.175	2003	14.6	23.4	> 22	Centre- South	Santa Cruz	Santa Cruz	Night	Ayora	Landing	Oct
0.270908227	0.01299928	0.6	2003	14	23.4	> 22	Centre- South	Santa Cruz	Santa Cruz	Day	Ayora	Landing	Oct
0.265275051	0.012272279	0.1375	2003	9.51	23.4	> 22	Centre- South	Santa Cruz	Santa Cruz	Day	Ayora	Landing	Oct
0.270908227	0.01299928	0.31	2003	14	23.4	> 22	Centre- South	Santa Cruz	Santa Cruz	Day	Ayora	Landing	Oct
0.280423779	0.015060275	0.1	2003	21.2	23.4	> 22	Centre- South	Santa Cruz	Santa Cruz	Day	Ayora	Landing	Oct
0.223949813	0.013426133	0.6	2003	11.3	23.4	> 22	Centre- South	Santa Cruz	Santa Cruz	Night	Ayora	Landing	Oct
0.270908227	0.01299928	0.136	2003	14	23.4	> 22	Centre- South	Santa Cruz	Santa Cruz	Day	Ayora	Landing	Oct
0.261141831	0.012038968	0.18	2003	7.42	23.4	> 22	Centre- South	Santa Cruz	Santa Cruz	Day	Ayora	Landing	Oct
0.223949813	0.013426133	0.03125	2003	11.3	23.4	> 22	Centre- South	Santa Cruz	Santa Cruz	Night	Ayora	Landing	Oct
0.218347323	0.013047067	0.2125	2003	7.42	23.4	> 22	Centre- South	Santa Cruz	Santa Cruz	Night	Ayora	Landing	Oct
0.223949813	0.013426133	0.366666667	2003	11.3	23.4	> 22	Centre- South	Santa Cruz	Santa Cruz	Night	Ayora	Landing	Oct
0.226336217	0.014320686	0.204	2003	18.5	23.5	> 22	Centre- South	Santa Fe	Santa Fe	Night	Ayora	Landing	Oct
0.199631846	0.018687644	0.75	2003	49.9	24.1	> 22	Centre- South	Santiago	Santiago	Day	Ayora	Observer	Oct
0.199631846	0.018687644	0.25	2003	49.9	24.1	> 22	Centre- South	Santiago	Santiago	Day	Ayora	Observer	Oct
0.205545667	0.017532369	0.45	2003	40.6	24.1	> 22	Centre- South	Santiago	Santiago	Day	Ayora	Observer	Oct
0.205545667	0.017532369	0.625	2003	40.6	24.1	> 22	Centre- South	Santiago	Santiago	Day	Ayora	Observer	Oct
0.205545667	0.017532369	0.75	2003	40.6	24.1	> 22	Centre- South	Santiago	Santiago	Day	Ayora	Observer	Oct
0.297015996	0.017144109	0.075	2003	9.57	23.5	> 22	Centre- South	San Cristobal N y O	San Cristobal	Night	Baquerizo	Landing	Nov
0.309512434	0.017712863	0.03	2003	9.5	23.3	> 22	Centre- South	San Cristobal S y E	San Cristobal	Night	Baquerizo	Landing	Nov
0.330604671	0.021138229	0.8	2003	23	23.3	> 22	Centre- South	San Cristobal S y E	San Cristobal	Night	Baquerizo	Landing	Nov
0.298748531	0.017267189	0.226666667	2003	5.41	23.3	> 22	Centre- South	San Cristobal S y E	San Cristobal	Night	Baquerizo	Landing	Nov
0.298748531	0.017267189	0.22625	2003	5.41	23.3	> 22	Centre- South	San Cristobal S y E	San Cristobal	Night	Baquerizo	Landing	Nov
0.402430496	0.018445973	0.303333333	2003	14	23	> 22	Centre- South	Santa Cruz	Santa Cruz	Day	Ayora	Landing	Nov
0.402430496	0.018445973	0.455	2003	14	23	> 22	Centre- South	Santa Cruz	Santa Cruz	Day	Ayora	Landing	Nov
0.387922647	0.016983849	0.62	2003	7.42	23	> 22	Centre- South	Santa Cruz	Santa Cruz	Day	Ayora	Landing	Nov
0.400810141	0.018149676	0.045	2003	13	23	> 22	Centre- South	Santa Cruz	Santa Cruz	Day	Ayora	Landing	Nov
0.387922647	0.016983849	0.983333333	2003	7.42	23	> 22	Centre- South	Santa Cruz	Santa Cruz	Day	Ayora	Landing	Nov
0.402430496	0.018445973	0.455	2003	14	23	> 22	Centre- South	Santa Cruz	Santa Cruz	Day	Ayora	Landing	Nov
0.332674409	0.018949423	2.72	2003	11.3	23	> 22	Centre- South	Santa Cruz	Santa Cruz	Night	Ayora	Landing	Nov
0.39406249	0.017329518	0.045	2003	9.51	23	> 22	Centre- South	Santa Cruz	Santa Cruz	Day	Ayora	Landing	Nov
0.387922647	0.016983849	0.11375	2003	7.42	23	> 22	Centre- South	Santa Cruz	Santa Cruz	Day	Ayora	Landing	Nov
0.402430496	0.018445973	0.1125	2003	14	23	> 22	Centre- South	Santa Cruz	Santa Cruz	Day	Ayora	Landing	Nov
0.387922647	0.016983849	0.1	2003	7.42	23	> 22	Centre- South	Santa Cruz	Santa Cruz	Day	Ayora	Landing	Nov
0.41656572	0.021607069	1.516666667	2003	21.2	23	> 22	Centre- South	Santa Cruz	Santa Cruz	Day	Ayora	Landing	Nov
0.424848721	0.023521356	5.088888889	2003	24.6	23	> 22	Centre- South	Santa Cruz	Santa Cruz	Day	Ayora	Landing	Nov
0.424848721	0.023521356	1.008888889	2003	24.6	23	> 22	Centre- South	Santa Cruz	Santa Cruz	Day	Ayora	Landing	Nov
0.402430496	0.018445973	0.5675	2003	14	23	> 22	Centre- South	Santa Cruz	Santa Cruz	Day	Ayora	Landing	Nov
0.400810141	0.018149676	0.136	2003	13	23	> 22	Centre- South	Santa Cruz	Santa Cruz	Day	Ayora	Landing	Nov
0.348301187	0.021632602	0.03125	2003	21.2	23	> 22	Centre- South	Santa Cruz	Santa Cruz	Night	Ayora	Landing	Nov
0.387922647	0.016983849	0.1	2003	7.42	23	> 22	Centre- South	Santa Cruz	Santa Cruz	Day	Ayora	Landing	Nov
0.329485665	0.018678373	0.1	2003	9.51	23	> 22	Centre- South	Santa Cruz	Santa Cruz	Night	Ayora	Landing	Nov
0.39406249	0.017329518	0.18	2003	9.51	23	> 22	Centre- South	Santa Cruz	Santa Cruz	Day	Ayora	Landing	Nov
0.336482368	0.019438818	0.54	2003	14	23	> 22	Centre- South	Santa Cruz	Santa Cruz	Night	Ayora	Landing	Nov
0.387922647	0.016983849	0.226666667	2003	7.42	23	> 22	Centre- South	Santa Cruz	Santa Cruz	Day	Ayora	Landing	Nov
0.397876205	0.017713479	0.1	2003	11.3	23	> 22	Centre- South	Santa Cruz	Santa Cruz	Day	Ayora	Landing	Nov
0.387922647	0.016983849	0.1	2003	7.42	23	> 22	Centre- South	Santa Cruz	Santa Cruz	Day	Ayora	Landing	Nov
0.39406249	0.017329518	0.12	2003	9.51	23	> 22	Centre- South	Santa Cruz	Santa Cruz	Day	Ayora	Landing	Nov
0.395219125	0.017427596	1	2003	10	23	> 22	Centre- South	Santa Cruz	Santa Cruz	Day	Ayora	Landing	Nov
0.424848721	0.023521356	0.122222222	2003	24.6	23	> 22	Centre- South	Santa Cruz	Santa Cruz	Day	Ayora	Landing	Nov
0.402430496	0.018445973	0.071428571	2003	14	23	> 22	Centre- South	Santa Cruz	Santa Cruz	Day	Ayora	Landing	Nov
0.39406249	0.017329518	0.216666667	2003	9.51	23	> 22	Centre- South	Santa Cruz	Santa Cruz	Day	Ayora	Landing	Nov
0.403404023	0.018640135	0.3375	2003	14.6	23	> 22	Centre- South	Santa Cruz	Santa Cruz	Day	Ayora	Landing	Nov
0.272661398	0.018727067	0.222222222	2003	21.2	23	> 22	Centre- South	Santa Cruz	Santa Cruz	Night	Ayora	Observer	Nov
0.39406249	0.017329518	0.5125	2003	9.51	23	> 22	Centre- South	Santa Cruz	Santa Cruz	Day	Ayora	Landing	Nov
0.402430496	0.018445973	0.53	2003	14	23	> 22	Centre- South	Santa Cruz	Santa Cruz	Day	Ayora	Landing	Nov
0.403404023	0.018640135	0.288	2003	14.6	23	> 22	Centre- South	Santa Cruz	Santa Cruz	Day	Ayora	Landing	Nov
0.402430496	0.018445973	0.18	2003	14	23	> 22	Centre- South	Santa Cruz	Santa Cruz	Day	Ayora	Landing	Nov
0.402430496	0.018445973	0.272	2003	14	23	> 22	Centre- South	Santa Cruz	Santa Cruz	Day	Ayora	Landing	Nov
0.335127547	0.019241744	0.136	2003	13	23	> 22	Centre- South	Santa Cruz	Santa Cruz	Night	Ayora	Landing	Nov
0.348301187	0.021632602	0.113333333	2003	21.2	23	> 22	Centre- South	Santa Cruz	Santa Cruz	Night	Ayora	Landing	Nov
0.400810141	0.018149676	0.051666667	2003	13	23	> 22	Centre- South	Santa Cruz	Santa Cruz	Day	Ayora	Landing	Nov
0.387922647	0.016983849	0.075833333	2003	7.42	23	> 22	Centre- South	Santa Cruz	Santa Cruz	Day	Ayora	Landing	Nov
0.400810141	0.018149676	0.075	2003	13	23	> 22	Centre- South	Santa Cruz	Santa Cruz	Day	Ayora	Landing	Nov
0.387922647	0.016983849	0.182	2003	7.42	23	> 22	Centre- South	Santa Cruz	Santa Cruz	Day	Ayora	Landing	Nov
0.39406249	0.017329518	0.974285714	2003	9.51	23	> 22	Centre- South	Santa Cruz	Santa Cruz	Day	Ayora	Landing	Nov
0.387922647	0.016983849	0.95	2003	7.42	23	> 22	Centre- South	Santa Cruz	Santa Cruz	Day	Ayora	Landing	Nov
0.397876205	0.017713479	0.26	2003	11.3	23	> 22	Centre- South	Santa Cruz	Santa Cruz	Day	Ayora	Landing	Nov
0.387922647	0.016983849	0.275	2003	7.42	23	> 22	Centre- South	Santa Cruz	Santa Cruz	Day	Ayora	Landing	Nov
0.387922647	0.016983849	0.728	2003	7.42	23	> 22	Centre- South	Santa Cruz	Santa Cruz	Day	Ayora	Landing	Nov
0.403404023	0.018640135	0.05	2003	14.6	23	> 22	Centre- South	Santa Cruz	Santa Cruz	Day	Ayora	Landing	Nov
0.387922647	0.016983849	0.4	2003	7.42	23	> 22	Centre- South	Santa Cruz	Santa Cruz	Day	Ayora	Landing	Nov
0.400810141	0.018149676	0.036666667	2003	13	23	> 22	Centre- South	Santa Cruz	Santa Cruz	Day	Ayora	Landing	Nov
0.39406249	0.017329518	0.075	2003	9.51	23	> 22	Centre- South	Santa Cruz	Santa Cruz	Day	Ayora	Landing	Nov
0.39406249	0.017329518	0.1125	2003	9.51	23	> 22	Centre- South	Santa Cruz	Santa Cruz	Day	Ayora	Landing	Nov
0.39406249	0.017329518	0.362	2003	9.51	23	> 22	Centre- South	Santa Cruz	Santa Cruz	Day	Ayora	Landing	Nov
0.397876205	0.017713479	0.085	2003	11.3	23	> 22	Centre- South	Santa Cruz	Santa Cruz	Day	Ayora	Landing	Nov
0.387922647	0.016983849	0.150833333	2003	7.42	23	> 22	Centre- South	Santa Cruz	Santa Cruz	Day	Ayora	Landing	Nov
0.403404023	0.018640135	0.15	2003	14.6	23	> 22	Centre- South	Santa Cruz	Santa Cruz	Day	Ayora	Landing	Nov
0.387922647	0.016983849	0.35	2003	7.42	23	> 22	Centre- South	Santa Cruz	Santa Cruz	Day	Ayora	Landing	Nov
0.402430496	0.018445973	0.6	2003	14	23	> 22	Centre- South	Santa Cruz	Santa Cruz	Day	Ayora	Landing	Nov
0.387922647	0.016983849	0.075	2003	7.42	23	> 22	Centre- South	Santa Cruz	Santa Cruz	Day	Ayora	Landing	Nov
0.387922647	0.016983849	0.075714286	2003	7.42	23	> 22	Centre- South	Santa Cruz	Santa Cruz	Day	Ayora	Landing	Nov
0.402430496	0.018445973	0.303333333	2003	14	23	> 22	Centre- South	Santa Cruz	Santa Cruz	Day	Ayora	Landing	Nov
0.397876205	0.017713479	0.0575	2003	11.3	23	> 22	Centre- South	Santa Cruz	Santa Cruz	Day	Ayora	Landing	Nov
0.41656572	0.021607069	0.007666667	2003	21.2	23	> 22	Centre- South	Santa Cruz	Santa Cruz	Day	Ayora	Landing	Nov
0.329485665	0.018678373	0.046	2003	9.51	23	> 22	Centre- South	Santa Cruz	Santa Cruz	Night	Ayora	Landing	Nov
0.400810141	0.018149676	0.05	2003	13	23	> 22	Centre- South	Santa Cruz	Santa Cruz	Day	Ayora	Landing	Nov
0.39406249	0.017329518	0.68	2003	9.51	23	> 22	Centre- South	Santa Cruz	Santa Cruz	Day	Ayora	Landing	Nov
0.39406249	0.017329518	0.266666667	2003	9.51	23	> 22	Centre- South	Santa Cruz	Santa Cruz	Day	Ayora	Landing	Nov
0.387922647	0.016983849	0.28	2003	7.42	23	> 22	Centre- South	Santa Cruz	Santa Cruz	Day	Ayora	Landing	Nov
0.397876205	0.017713479	0.166666667	2003	11.3	23	> 22	Centre- South	Santa Cruz	Santa Cruz	Day	Ayora	Landing	Nov
0.400810141	0.018149676	0.041666667	2003	13	23	> 22	Centre- South	Santa Cruz	Santa Cruz	Day	Ayora	Landing	Nov
0.402430496	0.018445973	0.04	2003	14	23	> 22	Centre- South	Santa Cruz	Santa Cruz	Day	Ayora	Landing	Nov
0.400810141	0.018149676	0.3	2003	13	23	> 22	Centre- South	Santa Cruz	Santa Cruz	Day	Ayora	Landing	Nov
0.39406249	0.017329518	0.54	2003	9.51	23	> 22	Centre- South	Santa Cruz	Santa Cruz	Day	Ayora	Landing	Nov
0.30259413	0.017840097	0.075	2003	5.41	24.2	> 22	Centre- South	San Cristobal S y E	San Cristobal	Night	Baquerizo	Landing	Dec
0.376888045	0.016749933	0.291428571	2003	7.42	24.1	> 22	Centre- South	Santa Cruz	Santa Cruz	Day	Ayora	Landing	Dec
0.389408949	0.017992121	0.038333333	2003	13	24.1	> 22	Centre- South	Santa Cruz	Santa Cruz	Day	Ayora	Landing	Dec
0.389408949	0.017992121	0.1	2003	13	24.1	> 22	Centre- South	Santa Cruz	Santa Cruz	Day	Ayora	Landing	Dec
0.391929048	0.018494782	0.783333333	2003	14.6	24.1	> 22	Centre- South	Santa Cruz	Santa Cruz	Day	Ayora	Landing	Dec
0.386558471	0.017538041	0.3	2003	11.3	24.1	> 22	Centre- South	Santa Cruz	Santa Cruz	Day	Ayora	Landing	Dec
0.376888045	0.016749933	0.383333333	2003	7.42	24.1	> 22	Centre- South	Santa Cruz	Santa Cruz	Day	Ayora	Landing	Dec
0.389408949	0.017992121	0.14	2003	13	24.1	> 22	Centre- South	Santa Cruz	Santa Cruz	Day	Ayora	Landing	Dec
0.376888045	0.016749933	0.22	2003	7.42	24.1	> 22	Centre- South	Santa Cruz	Santa Cruz	Day	Ayora	Landing	Dec
0.376888045	0.016749933	0.64	2003	7.42	24.1	> 22	Centre- South	Santa Cruz	Santa Cruz	Day	Ayora	Landing	Dec
0.391929048	0.018494782	0.133333333	2003	14.6	24.1	> 22	Centre- South	Santa Cruz	Santa Cruz	Day	Ayora	Landing	Dec
0.390983214	0.018296605	0.55	2003	14	24.1	> 22	Centre- South	Santa Cruz	Santa Cruz	Day	Ayora	Landing	Dec
0.383976972	0.017235343	0.04	2003	10	24.1	> 22	Centre- South	Santa Cruz	Santa Cruz	Day	Ayora	Landing	Dec
0.386558471	0.017538041	0.18	2003	11.3	24.1	> 22	Centre- South	Santa Cruz	Santa Cruz	Day	Ayora	Landing	Dec
0.412763743	0.0233618	0.226666667	2003	24.6	24.1	> 22	Centre- South	Santa Cruz	Santa Cruz	Day	Ayora	Landing	Dec
0.382853239	0.01713023	0.05625	2003	9.51	24.1	> 22	Centre- South	Santa Cruz	Santa Cruz	Day	Ayora	Landing	Dec
0.389408949	0.017992121	0.113333333	2003	13	24.1	> 22	Centre- South	Santa Cruz	Santa Cruz	Day	Ayora	Landing	Dec
0.391929048	0.018494782	0.0375	2003	14.6	24.1	> 22	Centre- South	Santa Cruz	Santa Cruz	Day	Ayora	Landing	Dec
0.382853239	0.01713023	0.1125	2003	9.51	24.1	> 22	Centre- South	Santa Cruz	Santa Cruz	Day	Ayora	Landing	Dec
0.376888045	0.016749933	0.17	2003	7.42	24.1	> 22	Centre- South	Santa Cruz	Santa Cruz	Day	Ayora	Landing	Dec
0.386558471	0.017538041	0.05625	2003	11.3	24.1	> 22	Centre- South	Santa Cruz	Santa Cruz	Day	Ayora	Landing	Dec
0.391929048	0.018494782	0.085	2003	14.6	24.1	> 22	Centre- South	Santa Cruz	Santa Cruz	Day	Ayora	Landing	Dec
0.32770184	0.019628782	0.1	2003	14.6	24.1	> 22	Centre- South	Santa Cruz	Santa Cruz	Night	Ayora	Landing	Dec
0.376888045	0.016749933	0.68	2003	7.42	24.1	> 22	Centre- South	Santa Cruz	Santa Cruz	Day	Ayora	Landing	Dec
0.386558471	0.017538041	0.18	2003	11.3	24.1	> 22	Centre- South	Santa Cruz	Santa Cruz	Day	Ayora	Landing	Dec
0.386558471	0.017538041	0.288888889	2003	11.3	24.1	> 22	Centre- South	Santa Cruz	Santa Cruz	Day	Ayora	Landing	Dec
0.386558471	0.017538041	0.15	2003	11.3	24.1	> 22	Centre- South	Santa Cruz	Santa Cruz	Day	Ayora	Landing	Dec
0.386558471	0.017538041	0.063888889	2003	11.3	24.1	> 22	Centre- South	Santa Cruz	Santa Cruz	Day	Ayora	Landing	Dec
0.386558471	0.017538041	0.1	2003	11.3	24.1	> 22	Centre- South	Santa Cruz	Santa Cruz	Day	Ayora	Landing	Dec
0.390983214	0.018296605	0.7375	2003	14	24.1	> 22	Centre- South	Santa Cruz	Santa Cruz	Day	Ayora	Landing	Dec
0.386558471	0.017538041	0.1	2003	11.3	24.1	> 22	Centre- South	Santa Cruz	Santa Cruz	Day	Ayora	Landing	Dec
0.390983214	0.018296605	0.272	2003	14	24.1	> 22	Centre- South	Santa Cruz	Santa Cruz	Day	Ayora	Landing	Dec
0.390983214	0.018296605	0.228	2003	14	24.1	> 22	Centre- South	Santa Cruz	Santa Cruz	Day	Ayora	Landing	Dec
0.382853239	0.01713023	0.51	2003	9.51	24.1	> 22	Centre- South	Santa Cruz	Santa Cruz	Day	Ayora	Landing	Dec
0.376888045	0.016749933	0.303333333	2003	7.42	24.1	> 22	Centre- South	Santa Cruz	Santa Cruz	Day	Ayora	Landing	Dec
0.390983214	0.018296605	0.318	2003	14	24.1	> 22	Centre- South	Santa Cruz	Santa Cruz	Day	Ayora	Landing	Dec
0.376888045	0.016749933	1	2003	7.42	24.1	> 22	Centre- South	Santa Cruz	Santa Cruz	Day	Ayora	Landing	Dec
0.376888045	0.016749933	0.606666667	2003	7.42	24.1	> 22	Centre- South	Santa Cruz	Santa Cruz	Day	Ayora	Landing	Dec
0.390983214	0.018296605	0.324	2003	14	24.1	> 22	Centre- South	Santa Cruz	Santa Cruz	Day	Ayora	Landing	Dec
0.412763743	0.0233618	0.0375	2003	24.6	24.1	> 22	Centre- South	Santa Cruz	Santa Cruz	Day	Ayora	Landing	Dec
0.386558471	0.017538041	0.1425	2003	11.3	24.1	> 22	Centre- South	Santa Cruz	Santa Cruz	Day	Ayora	Landing	Dec
0.390983214	0.018296605	0.916666667	2003	14	24.1	> 22	Centre- South	Santa Cruz	Santa Cruz	Day	Ayora	Landing	Dec
0.390983214	0.018296605	1.025	2003	14	24.1	> 22	Centre- South	Santa Cruz	Santa Cruz	Day	Ayora	Landing	Dec
0.376888045	0.016749933	0.5	2003	7.42	24.1	> 22	Centre- South	Santa Cruz	Santa Cruz	Day	Ayora	Landing	Dec
0.376888045	0.016749933	0.4	2003	7.42	24.1	> 22	Centre- South	Santa Cruz	Santa Cruz	Day	Ayora	Landing	Dec
0.389408949	0.017992121	0.2	2003	13	24.1	> 22	Centre- South	Santa Cruz	Santa Cruz	Day	Ayora	Landing	Dec
0.391929048	0.018494782	0.077777778	2003	14.6	24.1	> 22	Centre- South	Santa Cruz	Santa Cruz	Day	Ayora	Landing	Dec
0.604729215	0.059499699	0.8	2004	76.7	21.6	<= 22	West	Isabela Oeste	Isabela	Night	Villamil	Landing	Sep
0.503866993	0.04893179	0.26	2004	84	21.6	<= 22	West	Isabela Oeste	Isabela	Day	Villamil	Observer	Sep
0.643646197	0.061185799	0.3	2004	84	21.6	<= 22	West	Isabela Oeste	Isabela	Day	Villamil	Landing	Sep
0.643646197	0.061185799	0.313043478	2004	84	21.6	<= 22	West	Isabela Oeste	Isabela	Day	Villamil	Landing	Sep
0.503866993	0.04893179	0.226086957	2004	84	21.6	<= 22	West	Isabela Oeste	Isabela	Day	Villamil	Observer	Sep
0.643646197	0.061185799	0.22	2004	84	21.6	<= 22	West	Isabela Oeste	Isabela	Day	Villamil	Landing	Sep
1.097535672	0.045013698	0.4	2004	17	20.7	<= 22	West	Isabela Sur	Isabela	Day	Villamil	Landing	Sep
1.097535672	0.045013698	0.45	2004	17	20.7	<= 22	West	Isabela Sur	Isabela	Day	Villamil	Landing	Sep
1.017504084	0.038567372	0.5625	2004	4.83	20.7	<= 22	West	Isabela Sur	Isabela	Day	Villamil	Landing	Sep
1.017504084	0.038567372	0.125	2004	4.83	20.7	<= 22	West	Isabela Sur	Isabela	Day	Villamil	Landing	Sep
1.017504084	0.038567372	0.375	2004	4.83	20.7	<= 22	West	Isabela Sur	Isabela	Day	Villamil	Landing	Sep
1.017504084	0.038567372	0.775	2004	4.83	20.7	<= 22	West	Isabela Sur	Isabela	Day	Villamil	Landing	Sep
1.017504084	0.038567372	0.225	2004	4.83	20.7	<= 22	West	Isabela Sur	Isabela	Day	Villamil	Landing	Sep
1.017504084	0.038567372	0.175	2004	4.83	20.7	<= 22	West	Isabela Sur	Isabela	Day	Villamil	Landing	Sep
1.017504084	0.038567372	0.4	2004	4.83	20.7	<= 22	West	Isabela Sur	Isabela	Day	Villamil	Landing	Sep
1.017504084	0.038567372	0.866666667	2004	4.83	20.7	<= 22	West	Isabela Sur	Isabela	Day	Villamil	Landing	Sep
1.017504084	0.038567372	0.9	2004	4.83	20.7	<= 22	West	Isabela Sur	Isabela	Day	Villamil	Landing	Sep
1.017504084	0.038567372	0.571428571	2004	4.83	20.7	<= 22	West	Isabela Sur	Isabela	Day	Villamil	Landing	Sep
1.017504084	0.038567372	0.15	2004	4.83	20.7	<= 22	West	Isabela Sur	Isabela	Day	Villamil	Landing	Sep
1.017504084	0.038567372	0.625	2004	4.83	20.7	<= 22	West	Isabela Sur	Isabela	Day	Villamil	Landing	Sep
1.017504084	0.038567372	0.05	2004	4.83	20.7	<= 22	West	Isabela Sur	Isabela	Day	Villamil	Landing	Sep
1.017504084	0.038567372	0.45	2004	4.83	20.7	<= 22	West	Isabela Sur	Isabela	Day	Villamil	Landing	Sep
1.017504084	0.038567372	0.533333333	2004	4.83	20.7	<= 22	West	Isabela Sur	Isabela	Day	Villamil	Landing	Sep
1.017504084	0.038567372	0.275	2004	4.83	20.7	<= 22	West	Isabela Sur	Isabela	Day	Villamil	Landing	Sep
0.963027775	0.0432739	0.35	2004	0.52	20.7	<= 22	West	Isabela Sur	Isabela	Day	Villamil	Landing	Sep
0.981165485	0.040953148	0.55	2004	1.93	20.7	<= 22	West	Isabela Sur	Isabela	Day	Villamil	Landing	Sep
0.842070763	0.048776377	3.088888889	2004	12.2	20.7	<= 22	West	Isabela Sur	Isabela	Day	Villamil	Observer	Sep
1.075672056	0.040599856	0.730769231	2004	12.2	20.7	<= 22	West	Isabela Sur	Isabela	Day	Villamil	Landing	Sep
1.131357946	0.053048011	0.6	2004	22.7	20.7	<= 22	West	Isabela Sur	Isabela	Day	Villamil	Landing	Sep
1.131357946	0.053048011	0.225	2004	22.7	20.7	<= 22	West	Isabela Sur	Isabela	Day	Villamil	Landing	Sep
1.131357946	0.053048011	0.225	2004	22.7	20.7	<= 22	West	Isabela Sur	Isabela	Day	Villamil	Landing	Sep
1.131357946	0.053048011	0.35	2004	22.7	20.7	<= 22	West	Isabela Sur	Isabela	Day	Villamil	Landing	Sep
1.201518115	0.071403139	0.166666667	2004	34.2	20.7	<= 22	West	Isabela Sur	Isabela	Day	Villamil	Landing	Sep
1.201518115	0.071403139	0.18	2004	34.2	20.7	<= 22	West	Isabela Sur	Isabela	Day	Villamil	Landing	Sep
1.058838437	0.038973944	0.285	2004	9.18	20.7	<= 22	West	Isabela Sur	Isabela	Day	Villamil	Landing	Sep
1.058838437	0.038973944	0.5	2004	9.18	20.7	<= 22	West	Isabela Sur	Isabela	Day	Villamil	Landing	Sep
1.058838437	0.038973944	2.15	2004	9.18	20.7	<= 22	West	Isabela Sur	Isabela	Day	Villamil	Landing	Sep
1.058838437	0.038973944	0.775	2004	9.18	20.7	<= 22	West	Isabela Sur	Isabela	Day	Villamil	Landing	Sep
1.058838437	0.038973944	2.15	2004	9.18	20.7	<= 22	West	Isabela Sur	Isabela	Day	Villamil	Landing	Sep
0.812606092	0.053035149	0.133333333	2004	1.21	20.7	<= 22	West	Isabela Sur	Isabela	Night	Villamil	Landing	Sep
0.971871054	0.042035133	0.25	2004	1.21	20.7	<= 22	West	Isabela Sur	Isabela	Day	Villamil	Landing	Sep
0.983363703	0.040728641	1.066666667	2004	2.1	20.7	<= 22	West	Isabela Sur	Isabela	Day	Villamil	Landing	Sep
0.983363703	0.040728641	0.3	2004	2.1	20.7	<= 22	West	Isabela Sur	Isabela	Day	Villamil	Landing	Sep
0.909351526	0.056080785	0.466666667	2004	14.9	20.7	<= 22	West	Isabela Sur	Isabela	Night	Villamil	Landing	Sep
1.036319298	0.038327923	0.225	2004	6.56	20.7	<= 22	West	Isabela Sur	Isabela	Day	Villamil	Landing	Sep
1.036319298	0.038327923	0.333333333	2004	6.56	20.7	<= 22	West	Isabela Sur	Isabela	Day	Villamil	Landing	Sep
1.036319298	0.038327923	0.795	2004	6.56	20.7	<= 22	West	Isabela Sur	Isabela	Day	Villamil	Landing	Sep
1.036319298	0.038327923	0.75	2004	6.56	20.7	<= 22	West	Isabela Sur	Isabela	Day	Villamil	Landing	Sep
1.036319298	0.038327923	0.575	2004	6.56	20.7	<= 22	West	Isabela Sur	Isabela	Day	Villamil	Landing	Sep
1.036319298	0.038327923	0.575	2004	6.56	20.7	<= 22	West	Isabela Sur	Isabela	Day	Villamil	Landing	Sep
1.036319298	0.038327923	0.625	2004	6.56	20.7	<= 22	West	Isabela Sur	Isabela	Day	Villamil	Landing	Sep
1.036319298	0.038327923	0.225	2004	6.56	20.7	<= 22	West	Isabela Sur	Isabela	Day	Villamil	Landing	Sep
1.036319298	0.038327923	1.125	2004	6.56	20.7	<= 22	West	Isabela Sur	Isabela	Day	Villamil	Landing	Sep
1.036319298	0.038327923	0.3	2004	6.56	20.7	<= 22	West	Isabela Sur	Isabela	Day	Villamil	Landing	Sep
1.036319298	0.038327923	0.45	2004	6.56	20.7	<= 22	West	Isabela Sur	Isabela	Day	Villamil	Landing	Sep
1.036319298	0.038327923	0.175	2004	6.56	20.7	<= 22	West	Isabela Sur	Isabela	Day	Villamil	Landing	Sep
1.036319298	0.038327923	0.45	2004	6.56	20.7	<= 22	West	Isabela Sur	Isabela	Day	Villamil	Landing	Sep
1.036319298	0.038327923	0.1	2004	6.56	20.7	<= 22	West	Isabela Sur	Isabela	Day	Villamil	Landing	Sep
1.036319298	0.038327923	1.433333333	2004	6.56	20.7	<= 22	West	Isabela Sur	Isabela	Day	Villamil	Landing	Sep
1.036319298	0.038327923	1.125	2004	6.56	20.7	<= 22	West	Isabela Sur	Isabela	Day	Villamil	Landing	Sep
0.863310328	0.051560351	0.044	2004	18	20.7	<= 22	West	Isabela Sur	Isabela	Day	Villamil	Observer	Sep
0.863310328	0.051560351	0.138461538	2004	18	20.7	<= 22	West	Isabela Sur	Isabela	Day	Villamil	Observer	Sep
0.863310328	0.051560351	0.104615385	2004	18	20.7	<= 22	West	Isabela Sur	Isabela	Day	Villamil	Observer	Sep
0.863310328	0.051560351	0.123636364	2004	18	20.7	<= 22	West	Isabela Sur	Isabela	Day	Villamil	Observer	Sep
0.863310328	0.051560351	0.123636364	2004	18	20.7	<= 22	West	Isabela Sur	Isabela	Day	Villamil	Observer	Sep
1.102803751	0.046247997	0.4	2004	18	20.7	<= 22	West	Isabela Sur	Isabela	Day	Villamil	Landing	Sep
0.94708279	0.062959068	0.725	2004	40.8	22.9	> 22	West	Isabela Norte y Este	Isabela	Day	Villamil	Landing	Oct
0.7794027	0.069661458	0.26	2004	77.3	22.2	> 22	West	Isabela Oeste	Isabela	Day	Villamil	Landing	Oct
1.075744552	0.037520769	0.183333333	2004	17	21.8	<= 22	West	Isabela Sur	Isabela	Day	Villamil	Landing	Oct
1.075744552	0.037520769	0.3	2004	17	21.8	<= 22	West	Isabela Sur	Isabela	Day	Villamil	Landing	Oct
1.075744552	0.037520769	0.175	2004	17	21.8	<= 22	West	Isabela Sur	Isabela	Day	Villamil	Landing	Oct
0.997301959	0.029754941	1.375	2004	4.83	21.8	<= 22	West	Isabela Sur	Isabela	Day	Villamil	Landing	Oct
0.997301959	0.029754941	1.6	2004	4.83	21.8	<= 22	West	Isabela Sur	Isabela	Day	Villamil	Landing	Oct
0.997301959	0.029754941	0.8	2004	4.83	21.8	<= 22	West	Isabela Sur	Isabela	Day	Villamil	Landing	Oct
0.997301959	0.029754941	0.64	2004	4.83	21.8	<= 22	West	Isabela Sur	Isabela	Day	Villamil	Landing	Oct
0.997301959	0.029754941	1.125	2004	4.83	21.8	<= 22	West	Isabela Sur	Isabela	Day	Villamil	Landing	Oct
1.065114042	0.034587931	0.17	2004	14.7	21.8	<= 22	West	Isabela Sur	Isabela	Day	Villamil	Landing	Oct
1.065114042	0.034587931	1.3125	2004	14.7	21.8	<= 22	West	Isabela Sur	Isabela	Day	Villamil	Landing	Oct
1.065114042	0.034587931	1.475	2004	14.7	21.8	<= 22	West	Isabela Sur	Isabela	Day	Villamil	Landing	Oct
1.065114042	0.034587931	1.6	2004	14.7	21.8	<= 22	West	Isabela Sur	Isabela	Day	Villamil	Landing	Oct
1.065114042	0.034587931	0.153333333	2004	14.7	21.8	<= 22	West	Isabela Sur	Isabela	Day	Villamil	Landing	Oct
1.065114042	0.034587931	1.2	2004	14.7	21.8	<= 22	West	Isabela Sur	Isabela	Day	Villamil	Landing	Oct
1.065114042	0.034587931	0.575	2004	14.7	21.8	<= 22	West	Isabela Sur	Isabela	Day	Villamil	Landing	Oct
1.065114042	0.034587931	0.825	2004	14.7	21.8	<= 22	West	Isabela Sur	Isabela	Day	Villamil	Landing	Oct
1.065114042	0.034587931	0.575	2004	14.7	21.8	<= 22	West	Isabela Sur	Isabela	Day	Villamil	Landing	Oct
1.065114042	0.034587931	0.175	2004	14.7	21.8	<= 22	West	Isabela Sur	Isabela	Day	Villamil	Landing	Oct
1.065114042	0.034587931	1.15	2004	14.7	21.8	<= 22	West	Isabela Sur	Isabela	Day	Villamil	Landing	Oct
1.065114042	0.034587931	0.475	2004	14.7	21.8	<= 22	West	Isabela Sur	Isabela	Day	Villamil	Landing	Oct
1.065114042	0.034587931	0.2	2004	14.7	21.8	<= 22	West	Isabela Sur	Isabela	Day	Villamil	Landing	Oct
1.05431503	0.032101783	0.6775	2004	12.2	21.8	<= 22	West	Isabela Sur	Isabela	Day	Villamil	Landing	Oct
1.05431503	0.032101783	0.65	2004	12.2	21.8	<= 22	West	Isabela Sur	Isabela	Day	Villamil	Landing	Oct
1.05431503	0.032101783	1.18	2004	12.2	21.8	<= 22	West	Isabela Sur	Isabela	Day	Villamil	Landing	Oct
1.05431503	0.032101783	0.68	2004	12.2	21.8	<= 22	West	Isabela Sur	Isabela	Day	Villamil	Landing	Oct
1.05431503	0.032101783	0.425	2004	12.2	21.8	<= 22	West	Isabela Sur	Isabela	Day	Villamil	Landing	Oct
0.825351794	0.044587362	0.22	2004	12.2	21.8	<= 22	West	Isabela Sur	Isabela	Day	Villamil	Observer	Oct
1.045941668	0.030806203	0.575	2004	10.5	21.8	<= 22	West	Isabela Sur	Isabela	Day	Villamil	Landing	Oct
1.037815635	0.030029296	2.2	2004	9.18	21.8	<= 22	West	Isabela Sur	Isabela	Day	Villamil	Landing	Oct
1.037815635	0.030029296	1.15	2004	9.18	21.8	<= 22	West	Isabela Sur	Isabela	Day	Villamil	Landing	Oct
1.037815635	0.030029296	0.7	2004	9.18	21.8	<= 22	West	Isabela Sur	Isabela	Day	Villamil	Landing	Oct
1.037815635	0.030029296	0.7	2004	9.18	21.8	<= 22	West	Isabela Sur	Isabela	Day	Villamil	Landing	Oct
1.037815635	0.030029296	1.35	2004	9.18	21.8	<= 22	West	Isabela Sur	Isabela	Day	Villamil	Landing	Oct
1.037815635	0.030029296	1.3	2004	9.18	21.8	<= 22	West	Isabela Sur	Isabela	Day	Villamil	Landing	Oct
1.037815635	0.030029296	1.625	2004	9.18	21.8	<= 22	West	Isabela Sur	Isabela	Day	Villamil	Landing	Oct
1.037815635	0.030029296	1.925	2004	9.18	21.8	<= 22	West	Isabela Sur	Isabela	Day	Villamil	Landing	Oct
1.037815635	0.030029296	1.025	2004	9.18	21.8	<= 22	West	Isabela Sur	Isabela	Day	Villamil	Landing	Oct
1.037815635	0.030029296	0.6	2004	9.18	21.8	<= 22	West	Isabela Sur	Isabela	Day	Villamil	Landing	Oct
1.037815635	0.030029296	0.8	2004	9.18	21.8	<= 22	West	Isabela Sur	Isabela	Day	Villamil	Landing	Oct
1.037815635	0.030029296	0.675	2004	9.18	21.8	<= 22	West	Isabela Sur	Isabela	Day	Villamil	Landing	Oct
1.037815635	0.030029296	1.013333333	2004	9.18	21.8	<= 22	West	Isabela Sur	Isabela	Day	Villamil	Landing	Oct
1.037815635	0.030029296	1.075	2004	9.18	21.8	<= 22	West	Isabela Sur	Isabela	Day	Villamil	Landing	Oct
1.037815635	0.030029296	0.81	2004	9.18	21.8	<= 22	West	Isabela Sur	Isabela	Day	Villamil	Landing	Oct
1.037815635	0.030029296	0.85	2004	9.18	21.8	<= 22	West	Isabela Sur	Isabela	Day	Villamil	Landing	Oct
0.812435536	0.043692727	0.46	2004	9.18	21.8	<= 22	West	Isabela Sur	Isabela	Day	Villamil	Observer	Oct
0.952574953	0.034346536	0.175	2004	1.21	21.8	<= 22	West	Isabela Sur	Isabela	Day	Villamil	Landing	Oct
1.015743605	0.029313064	0.125	2004	6.56	21.8	<= 22	West	Isabela Sur	Isabela	Day	Villamil	Landing	Oct
1.015743605	0.029313064	0.325	2004	6.56	21.8	<= 22	West	Isabela Sur	Isabela	Day	Villamil	Landing	Oct
1.015743605	0.029313064	0.85	2004	6.56	21.8	<= 22	West	Isabela Sur	Isabela	Day	Villamil	Landing	Oct
1.015743605	0.029313064	0.2875	2004	6.56	21.8	<= 22	West	Isabela Sur	Isabela	Day	Villamil	Landing	Oct
1.015743605	0.029313064	0.675	2004	6.56	21.8	<= 22	West	Isabela Sur	Isabela	Day	Villamil	Landing	Oct
1.015743605	0.029313064	0.675	2004	6.56	21.8	<= 22	West	Isabela Sur	Isabela	Day	Villamil	Landing	Oct
1.015743605	0.029313064	0.85	2004	6.56	21.8	<= 22	West	Isabela Sur	Isabela	Day	Villamil	Landing	Oct
1.015743605	0.029313064	2.275	2004	6.56	21.8	<= 22	West	Isabela Sur	Isabela	Day	Villamil	Landing	Oct
[truncated: 1,016 more rows]
